# Supplementary material for: SF3B1K700E-driven transcriptional alterations in hematopoietic progenitors underlie blood cancer pathophysiology
Source: Genes Dis. 2025 Jul 15;13(4):101775. doi: 10.1016/j.gendis.2025.101775 (PMC13011019; doi:10.1016/j.gendis.2025.101775)
Supplement: Multimedia component 2 [file mmc2.xlsx]

## Sheet: ESMTvsESWT
event_id	chrm	exon_pos	alt_usage	gene_id	gene_name	p_val	p_val_adj	dPSI	mean_event_count_A	mean_event_count_B	log2FC_event_count	mean_gene_exp_A	mean_gene_exp_B	log2FC_gene_exp
alt_3prime.4459	1	67424887-67424959:67424887-67424977:67425082-67425223	01:01:00	ENSG00000142864	SERBP1	0	0	0.285515	549.1	1644.34	-1.58237	123149	148492	-0.269975
alt_3prime.39316	6	10723124-10723241:10724555-10724633:10724569-10724633	00:01:01	ENSG00000111843	TMEM14C	0	0	0.65173	212.209	618.129	-1.54242	12663.7	11537.8	0.134328
alt_3prime.29587	2	106164735-106164784:106164735-106164799:106166055-106166083	01:01:00	ENSG00000115652	UXS1	0	0	0.477838	46.2049	113.046	-1.2908	8271.28	7353.71	0.169638
alt_3prime.13448	14	74889276-74889349:74889877-74889952:74889896-74889952	00:01:01	ENSG00000119689	DLST	0	0	0.706771	52.667	273.623	-2.37722	13530.5	18918	-0.483545
alt_3prime.21698	17	59001597-59001714:59001597-59001741:59012327-59012446	01:01:00	ENSG00000108395	TRIM37	0	0	0.553058	56.8427	149.538	-1.39546	13643	13642.8	1.93484e-05
alt_3prime.11037	12	120496112-120496216:120496401-120496547:120496415-120496547	00:01:01	ENSG00000088986	DYNLL1	0	0	0.601558	704.062	2045.86	-1.53893	27750.4	29533.2	-0.0898283
alt_3prime.35329	3	49416793-49417357:49416793-49417367:49417614-49417718	01:01:00	ENSG00000145020	AMT	4.44089e-16	8.95173e-13	-0.277337	68.6102	24.079	1.51065	7149.88	7789.35	-0.123585
alt_3prime.48493	X	119625334-119625379:119625334-119625396:119629317-119629508	01:01:00	ENSG00000125354	SEPTIN6	2.88658e-15	5.17211e-12	0.636525	40.9582	116	-1.5019	6721.31	6888.5	-0.0354474
alt_3prime.43642	7	148815505-148818117:148815505-148819059:148819595-148819687	01:01:00	ENSG00000106462	EZH2	1.07914e-13	1.74022e-10	0.376307	47.931	210.218	-2.13285	7651.07	15016.1	-0.972778
alt_3prime.18224	16	89712046-89712222:89712673-89712818:89712688-89712818	00:01:01	ENSG00000261373	VPS9D1-AS1	1.25455e-13	1.83917e-10	0.70671	10.5474	64.5397	-2.61331	1890.97	2901.45	-0.617645
alt_3prime.27869	2	108485830-108485908:108486498-108486648:108486510-108486648	00:01:01	ENSG00000135968	GCC2	1.93068e-13	2.59451e-10	0.6576	27.5512	72.3284	-1.39245	9249.02	8604.11	0.104275
alt_3prime.42661	7	102433575-102433661:102436201-102436333:102436224-102436333	00:01:01	ENSG00000160991	ORAI2	4.32965e-12	4.98714e-09	0.804365	2.73557	23.5333	-3.10479	4960.49	5357.35	-0.111036
alt_3prime.22436	18	54202680-54203102:54202680-54203126:54204997-54205157	01:01:00	ENSG00000134046	MBD2	9.42058e-12	1.01277e-08	0.45768	177.917	108.695	0.710912	2454.87	3130.58	-0.35078
alt_3prime.7396	11	64352129-64352386:64352726-64352887:64352743-64352887	00:01:01	ENSG00000168071	CCDC88B	1.25175e-11	1.26161e-08	0.803575	4.74332	41.5965	-3.1325	2194.2	3375.47	-0.621391
alt_3prime.26080	19	58548739-58548776:58548880-58548910:58548885-58548910	00:01:01	ENSG00000130726	TRIM28	7.06089e-11	6.32577e-08	-0.102921	43.4763	15.5664	1.48179	163782	182772	-0.15827
alt_3prime.48306	X	15830231-15831568:15830231-15833524:15845378-15845516	01:01:00	ENSG00000182287	AP1S2	7.7207e-11	6.55284e-08	-0.271378	226.049	325.842	-0.527536	85011.2	73207.8	0.215655
alt_3prime.5066	10	45785508-45785631:45786535-45787247:45787034-45787247	00:01:01	ENSG00000172661	WASHC2C	8.64012e-11	6.96653e-08	-0.230769	21.2442	3.44112	2.62612	7062.02	7176.09	-0.0231173
alt_3prime.10077	12	51440707-51440789:51450641-51451022:51450875-51451022	00:01:01	ENSG00000050438	SLC4A8	1.46267e-10	1.12319e-07	0.15	8.32257	35.094	-2.07612	2379.67	2496.37	-0.0690704
alt_3prime.25965	19	55675244-55675435:55678482-55678696:55678506-55678696	00:01:01	ENSG00000063245	EPN1	1.85212e-10	1.3576e-07	0.165248	59.5137	28.2519	1.07488	29158.1	33262.1	-0.189983
alt_3prime.35606	3	183983752-183984894:183983752-183985378:183987769-183987917	01:01:00	ENSG00000114770	ABCC5	4.01667e-10	2.60656e-07	0.162393	33.0895	13.7567	1.26624	7364.97	10809.6	-0.553569
alt_3prime.29560	2	86171207-86171312:86171207-86171345:86173649-86173761	01:01:00	ENSG00000132305	IMMT	9.97933e-10	6.18949e-07	0.26906	262.179	155.993	0.749073	19833.4	19644.5	0.0138076
alt_3prime.19438	17	28747217-28747264:28747821-28747947:28747904-28747947	00:01:01	ENSG00000076604	TRAF4	1.66054e-09	9.91774e-07	0.354312	27.6261	6.52592	2.08178	32642.7	32221.8	0.0187254
alt_3prime.8554	11	126273033-126273079:126273315-126273454:126273335-126273454	00:01:01	ENSG00000110074	FOXRED1	2.04181e-09	1.17594e-06	0.177832	94.949	227.03	-1.25766	6546.24	8925.24	-0.447224
alt_3prime.2410	1	119729475-119729633:119730119-119734676:119734633-119734676	00:01:01	ENSG00000092621	PHGDH	5.52243e-09	2.96849e-06	0.127451	15.2209	11.7377	0.374899	32174.9	96157.4	-1.57946
alt_3prime.9178	11	125102131-125102302:125102131-125102351:125102733-125102809	01:01:00	ENSG00000150433	TMEM218	8.56913e-09	4.06429e-06	0.363636	17.0585	4.33983	1.97478	1613.89	2275.88	-0.495884
alt_3prime.9180	11	125102131-125102317:125102131-125102351:125102733-125102809	01:01:00	ENSG00000150433	TMEM218	8.56913e-09	4.06429e-06	0.612308	17.0585	4.33983	1.97478	1613.89	2275.88	-0.495884
alt_3prime.15944	16	793143-793274:794033-794201:794053-794201	00:01:01	ENSG00000127586	CHTF18	1.2169e-08	5.60677e-06	0.417554	153.443	188.545	-0.29721	17641.9	13555.9	0.380088
alt_3prime.39507	6	28281571-28281918:28283755-28284209:28283775-28284209	00:01:01	ENSG00000137338	PGBD1	1.73764e-08	7.78367e-06	0.677485	24.0909	7.62508	1.65966	1469.74	1923.62	-0.388261
alt_3prime.22343	18	224083-224179:224083-224200:224923-224994	01:01:00	ENSG00000079134	THOC1	1.98645e-08	8.65772e-06	0.381312	102.164	205.285	-1.00674	8296.33	9711.42	-0.227208
alt_3prime.15430	15	43413268-43413334:43413268-43414116:43415593-43415809	01:01:00	ENSG00000067369	TP53BP1	3.13379e-08	1.28331e-05	0.253764	65.0933	224.683	-1.78731	13094.6	25091	-0.938198
alt_3prime.26211	19	9618090-9618166:9618090-9618179:9619431-9619582	01:01:00	ENSG00000171469	ZNF561	3.18321e-08	1.28331e-05	-0.474556	46.1942	96.3742	-1.06094	6398.83	5911.81	0.114208
alt_3prime.47278	X	47193958-47194024:47198109-47198355:47198166-47198355	00:01:01	ENSG00000130985	UBA1	3.66134e-08	1.44007e-05	0.134369	68.7501	37.2044	0.885887	116927	123301	-0.0765769
alt_3prime.7781	11	67584133-67584169:67584496-67584570:67584501-67584570	00:01:01	ENSG00000084207	GSTP1	3.75783e-08	1.44283e-05	-0.255556	5.52798	25.8698	-2.22644	105185	119576	-0.184998
alt_3prime.37479	5	36177184-36177292:36181817-36184029:36183839-36184029	00:01:01	ENSG00000145604	SKP2	5.52837e-08	2.07327e-05	-0.356671	80.6734	248.673	-1.62408	9414.65	18122.4	-0.944796
alt_3prime.34251	3	108684215-108684341:108686427-108686584:108686444-108686584	00:01:01	ENSG00000198919	DZIP3	6.01611e-08	2.2049e-05	0.606755	19.9022	65.2924	-1.71399	4362.65	6125.3	-0.489574
alt_3prime.30217	20	32793535-32793595:32794590-32795534:32795390-32795534	00:01:01	ENSG00000088305	DNMT3B	7.53313e-08	2.64085e-05	-0.749655	8.17311	41.0888	-2.32979	157894	242783	-0.620707
alt_3prime.10078	12	51440707-51440789:51450856-51451022:51450875-51451022	00:01:01	ENSG00000050438	SLC4A8	1.72083e-07	5.90429e-05	0.509497	8.2222	0.338549	4.60209	2379.67	2496.37	-0.0690704
alt_3prime.21385	17	7227654-7227711:7227654-7227783:7227976-7228044	01:01:00	ENSG00000004975	DVL2	2.65058e-07	8.90483e-05	-0.404836	114.016	175.432	-0.621676	9046.7	8584.44	0.0756675
alt_3prime.14267	15	25042475-25042515:25042779-25042910:25042797-25042910	00:01:01	ENSG00000224078	SNHG14	2.74432e-07	9.03163e-05	-0.3	23.469	3.97347	2.56228	245282	207414	0.241929
alt_3prime.46670	9	137728348-137728529:137743370-137743528:137743391-137743528	00:01:01	ENSG00000181090	EHMT1	3.13123e-07	9.72496e-05	0.27114	44.5353	107.195	-1.26722	21688	25064.6	-0.208756
alt_3prime.13060	14	38193020-38193323:38196068-38199511:38199410-38199511	00:01:01	ENSG00000258649	AL392023.1	3.18074e-07	9.72496e-05	0.221591	48.8784	8.59502	2.50763	33407.8	20811.6	0.682796
alt_3prime.13057	14	38193240-38193323:38196068-38196990:38196742-38196990	00:01:01	ENSG00000258649	AL392023.1	3.18074e-07	9.72496e-05	0.15	48.8784	8.59502	2.50763	33407.8	20811.6	0.682796
alt_3prime.18695	16	84184850-84184989:84184850-84185060:84186900-84187045	01:01:00	ENSG00000103168	TAF1C	3.19622e-07	9.72496e-05	-0.280664	73.2255	158.628	-1.11523	11457.8	13477.9	-0.234263
alt_3prime.3219	1	161167120-161167234:161167338-161167486:161167370-161167486	00:01:01	ENSG00000143224	PPOX	3.50422e-07	0.000102744	0.398894	21.5822	68.002	-1.65573	4212.55	6009.36	-0.512518
alt_3prime.25702	19	53909334-53909517:53912788-53913027:53912802-53913027	00:01:01	ENSG00000105605	CACNG7	5.46748e-07	0.000157444	0.315482	133.057	185.323	-0.478001	13597.8	11607.3	0.228336
alt_3prime.21093	17	79086734-79087183:79087275-79087365:79087307-79087365	00:01:01	ENSG00000167280	ENGASE	7.71454e-07	0.000218254	-0.363636	19.4612	4.70067	2.04966	6284.32	5978.62	0.0719429
alt_3prime.34073	3	56615127-56615272:56615903-56616053:56615921-56616053	00:01:01	ENSG00000180376	CCDC66	9.97154e-07	0.000275171	0.693806	8.19161	27.116	-1.72692	4495.05	4902.59	-0.125207
alt_3prime.42658	7	102433575-102433661:102436183-102436333:102436201-102436333	00:01:01	ENSG00000160991	ORAI2	1.02895e-06	0.000276547	-0.555556	0	6.38782	#NAME?	4960.49	5357.35	-0.111036
alt_3prime.14900	15	74034477-74034530:74035142-74035335:74035171-74035335	00:01:01	ENSG00000140464	PML	1.09144e-06	0.000288533	0.573685	19.8325	51.3899	-1.37362	6781.28	6462.9	0.0693761
alt_3prime.24159	19	21375889-21375964:21377388-21379300:21378628-21379300	00:01:01	ENSG00000172687	ZNF738	1.17733e-06	0.000306219	0.164751	75.5111	33.0505	1.19202	12204.1	10205.1	0.258076
alt_3prime.2381	1	117101379-117101562:117102233-117102362:117102266-117102362	00:01:01	ENSG00000116830	TTF2	1.57053e-06	0.000395724	0.100251	15.6908	45.6201	-1.53976	12803.6	14987.5	-0.227215
alt_3prime.31777	21	46550542-46550744:46551616-46551743:46551633-46551743	00:01:01	ENSG00000160305	DIP2A	1.90292e-06	0.000465482	0.54561	12.6378	40.5508	-1.68199	5803.64	6988.7	-0.268066
alt_3prime.44952	8	144466460-144466518:144466736-144466838:144466759-144466838	00:01:01	ENSG00000167702	KIFC2	1.90511e-06	0.000465482	-0.108138	40.1046	15.5664	1.36533	6545.63	6024.8	0.11962
alt_3prime.14743	15	63060868-63060939:63061197-63061788:63061712-63061788	00:01:01	ENSG00000140416	TPM1	2.71412e-06	0.000653252	-0.205714	867.696	923.83	-0.0904389	53862.8	37815.7	0.510303
alt_3prime.14416	15	40045960-40046069:40056673-40057003:40056688-40057003	00:01:01	ENSG00000248508	SRP14-AS1	2.8103e-06	0.000666455	0.762821	15.6649	0.610268	4.68195	807.321	411.489	0.972291
alt_3prime.31819	21	23372326-23372426:23372326-23372448:23372947-23373084	01:01:00	ENSG00000228592	AP000459.3	2.95936e-06	0.000691632	-0.340232	110.248	223.941	-1.02236	5117.06	6491.16	-0.343162
alt_3prime.37867	5	90474894-90475020:90485524-90485684:90485534-90485684	00:01:01	ENSG00000113356	POLR3G	3.38473e-06	0.000768762	0.188389	147.971	269.314	-0.863971	35223	39798.9	-0.176211
alt_3prime.26926	2	26176343-26176484:26176752-26176952:26176819-26176952	00:01:01	ENSG00000157833	GAREM2	3.70734e-06	0.000818967	0.727273	13.4866	4.67838	1.52745	5351.18	7066.1	-0.401059
alt_3prime.19896	17	39693260-39693325:39694680-39695181:39694987-39695181	00:01:01	ENSG00000141736	ERBB2	4.04557e-06	0.000864363	-0.304358	8.38457	5.00577	0.744145	36518.8	94963.1	-1.37873
alt_3prime.39317	6	10723124-10723241:10724555-10724633:10724575-10724633	00:01:01	ENSG00000111843	TMEM14C	4.07365e-06	0.000864363	0.430383	2.61412	12.5084	-2.25849	12663.7	11537.8	0.134328
alt_3prime.17281	16	47461349-47461426:47463881-47463969:47463898-47463969	00:01:01	ENSG00000102893	PHKB	4.15045e-06	0.000869224	0.442358	31.2726	12.3815	1.33672	8523.47	8106.97	0.0722788
alt_3prime.14524	15	41736180-41736698:41739905-41740203:41740036-41740203	00:01:01	ENSG00000174197	MGA	4.37064e-06	0.000903601	-0.10389	9.6055	20.7782	-1.11314	14131.7	9116.01	0.632464
alt_3prime.5546	10	97454713-97454799:97455638-97455783:97455713-97455783	00:01:01	ENSG00000171307	ZDHHC16	4.57393e-06	0.000933661	0.823141	1.30835	13.8948	-3.40872	4535.83	6900.77	-0.605392
alt_3prime.4410	1	52904788-52904833:52904788-52905090:52907867-52907954	01:01:00	ENSG00000121310	ECHDC2	4.77004e-06	0.000961521	0.433492	27.7631	8.45136	1.71591	2572.15	2188.27	0.233184
alt_3prime.22969	19	3936621-3936665:3937224-3937288:3937239-3937288	00:01:01	ENSG00000077009	NMRK2	4.96947e-06	0.000989354	0.457049	267.231	393.044	-0.556603	8390.15	6928.84	0.276083
alt_3prime.15498	15	68197439-68197628:68197439-68199681:68205120-68205151	01:01:00	ENSG00000129007	CALML4	5.21691e-06	0.00102595	0.27619	18.9599	5.54924	1.77259	4582.06	4478.11	0.0331056
alt_3prime.26349	19	18990892-18991149:18990892-18993740:18994365-18994486	01:01:00	ENSG00000064607	SUGP2	6.5438e-06	0.00125625	-0.210206	277.831	141.276	0.975695	36426.7	29691.1	0.294964
alt_3prime.786	1	25823018-25823128:25823620-25823748:25823643-25823748	00:01:01	ENSG00000117640	MTFR1L	6.79127e-06	0.0012845	0.168961	67.8591	111.085	-0.711051	3666.15	3420.16	0.100202
alt_3prime.9179	11	125102131-125102317:125102131-125102351:125102636-125102809	01:01:00	ENSG00000150433	TMEM218	6.85022e-06	0.0012845	0.681495	17.6391	7.51371	1.23118	1613.89	2275.88	-0.495884
alt_3prime.2380	1	117101379-117101562:117102193-117102362:117102266-117102362	00:01:01	ENSG00000116830	TTF2	7.57733e-06	0.00137794	0.41232	25.2678	11.0105	1.19842	12803.6	14987.5	-0.227215
alt_3prime.37893	5	90704388-90704488:90705378-90705579:90705399-90705579	00:01:01	ENSG00000164199	ADGRV1	7.60492e-06	0.00137794	0.866667	1.96124	10.7667	-2.45674	12134.5	10337.2	0.231267
alt_3prime.2742	1	154261627-154261697:154263102-154263322:154263218-154263322	00:01:01	ENSG00000143569	UBAP2L	8.24768e-06	0.00146156	-0.101789	163.509	285.72	-0.80523	29454.5	32196.5	-0.128417
alt_3prime.36285	4	83459739-83459797:83460957-83461032:83460992-83461032	00:01:01	ENSG00000163319	MRPS18C	9.75047e-06	0.00170909	0.817949	0.652886	7.40786	-3.50416	5466.03	5403.49	0.0166018
alt_3prime.8868	11	47173758-47173882:47173758-47173915:47175014-47175098	01:01:00	ENSG00000149182	ARFGAP2	1.06763e-05	0.00185124	0.626887	6.70714	22.9643	-1.77563	8590.14	9682.44	-0.172688
alt_3prime.6555	11	3397122-3397406:3398660-3398860:3398715-3398860	00:01:01	ENSG00000223756	TSSC2	1.23422e-05	0.00209505	-0.4	9.70067	2.74177	1.82298	26113.6	38528.6	-0.561127
alt_3prime.22775	19	1918888-1918990:1920411-1920743:1920647-1920743	00:01:01	ENSG00000227500	SCAMP4	1.26357e-05	0.00212253	0.224052	6.57794	0.649246	3.3408	9165.11	9948.92	-0.118388
alt_3prime.12324	13	102644908-102645009:102646279-102646390:102646293-102646390	00:01:01	ENSG00000134900	TPP2	1.33197e-05	0.00221436	0.330352	36.3152	181.662	-2.32261	6626.98	18992.9	-1.51904
alt_3prime.29033	2	231331792-231331897:231344948-231345090:231344974-231345090	00:01:01	ENSG00000135931	ARMC9	1.41354e-05	0.00232599	0.555609	59.3479	85.84	-0.532454	5664.72	4489.37	0.335492
alt_3prime.13055	14	38193240-38193323:38196068-38196994:38196071-38196994	00:01:01	ENSG00000258649	AL392023.1	1.46249e-05	0.00238223	-0.229284	14.0676	1.37645	3.35335	33407.8	20811.6	0.682796
alt_3prime.13983	14	24145740-24145896:24145740-24145911:24146207-24146240	01:01:00	ENSG00000100911	PSME2	1.54955e-05	0.00249881	0.157692	5.72135	0.677099	3.07892	6190.64	8570.37	-0.469269
alt_3prime.5793	10	113146071-113146097:113150982-113151023:113150997-113151023	00:01:01	ENSG00000148737	TCF7L2	1.61377e-05	0.00257659	0.370339	39.9332	76.2706	-0.933538	6067.17	6660.04	-0.134507
alt_3prime.42528	7	100345864-100345968:100349716-100349754:100349730-100349754	00:01:01	ENSG00000242294	STAG3L5P	1.77399e-05	0.00280465	0.447672	55.176	27.6249	0.998074	2898.13	3288.61	-0.182352
alt_3prime.41512	7	2379393-2379511:2380180-2380740:2380414-2380740	00:01:01	ENSG00000106263	EIF3B	1.84502e-05	0.00288861	0.130161	143.37	93.9684	0.609492	59764.5	73171.2	-0.291987
alt_3prime.47586	X	70455106-70455263:70455868-70456102:70455983-70456102	00:01:01	ENSG00000082458	DLG3	1.91423e-05	0.0029399	-0.433333	10.3927	2.85758	1.86271	7014.24	9102.18	-0.375925
alt_3prime.30220	20	32793535-32793595:32795314-32795534:32795390-32795534	00:01:01	ENSG00000088305	DNMT3B	2.105e-05	0.00314363	-0.588511	19.4143	11.3702	0.771859	157894	242783	-0.620707
alt_3prime.30216	20	32793535-32793595:32794590-32795534:32795314-32795534	00:01:01	ENSG00000088305	DNMT3B	2.105e-05	0.00314363	-0.462899	19.4143	11.3702	0.771859	157894	242783	-0.620707
alt_3prime.11900	12	117157872-117158063:117157872-117158084:117165484-117165617	01:01:00	ENSG00000135108	FBXO21	2.10537e-05	0.00314363	0.278304	64.7669	110.367	-0.768978	10096.2	10420.1	-0.045566
alt_3prime.14525	15	41736180-41736698:41739905-41740203:41740052-41740203	00:01:01	ENSG00000174197	MGA	2.21608e-05	0.00327857	-0.537252	14.4931	1.70943	3.08377	14131.7	9116.01	0.632464
alt_3prime.44488	8	103975349-103975506:103989289-103989421:103989304-103989421	00:01:01	ENSG00000176406	RIMS2	2.64969e-05	0.00388445	0.388992	8.45692	1.55909	2.43943	3330.81	3917.07	-0.233898
alt_3prime.10481	12	57604833-57604858:57605570-57605731:57605583-57605731	00:01:01	ENSG00000178498	DTX3	2.77513e-05	0.00402328	0.189739	0.369076	6.58714	-4.15766	7028.29	8107.07	-0.206007
alt_3prime.9936	12	42442640-42442741:42445990-42446289:42446065-42446289	00:01:01	ENSG00000134283	PPHLN1	2.81924e-05	0.00402328	-0.3	6.82858	21.7538	-1.67161	9572.99	10985.3	-0.19853
alt_3prime.9932	12	42442640-42442741:42445945-42446289:42445990-42446289	00:01:01	ENSG00000134283	PPHLN1	2.81924e-05	0.00402328	0.4	6.82858	21.7538	-1.67161	9572.99	10985.3	-0.19853
alt_3prime.19583	17	34992523-34992692:34994253-34994429:34994275-34994429	00:01:01	ENSG00000005156	LIG3	3.10346e-05	0.00439003	0.297495	45.5955	161.33	-1.82305	7938.88	17632	-1.15119
alt_3prime.18280	16	89955168-89955266:89957472-89957660:89957540-89957660	00:01:01	ENSG00000140995	DEF8	3.39073e-05	0.00475468	0.6	0	4.21734	#NAME?	8382.4	8527.91	-0.0248299
alt_3prime.3671	1	205891155-205891309:205894167-205895250:205894443-205895250	00:01:01	ENSG00000286619	AC119673.3	3.80916e-05	0.00520564	-0.539136	8.36907	24.4888	-1.54898	1648.54	1846.14	-0.16332
alt_3prime.3672	1	205891155-205891309:205894167-205895250:205894466-205895250	00:01:01	ENSG00000286619	AC119673.3	3.80916e-05	0.00520564	-0.496309	8.36907	24.4888	-1.54898	1648.54	1846.14	-0.16332
alt_3prime.48509	X	131709497-131711720:131709497-131711744:131749305-131749458	01:01:00	ENSG00000213468	FIRRE	3.91691e-05	0.00530791	-0.3	14.6584	3.3632	2.12382	12388.2	10484.1	0.240761
alt_3prime.8447	11	120325306-120325368:120327440-120327640:120327451-120327640	00:01:01	ENSG00000181264	TLCD5	4.16297e-05	0.00559433	-0.607711	17.2084	25.6804	-0.577553	3716.37	2606.38	0.511845
alt_3prime.5545	10	97454713-97454799:97455638-97455757:97455659-97455757	00:01:01	ENSG00000171307	ZDHHC16	4.27858e-05	0.00565544	0.433483	73.9861	186.357	-1.33274	4535.83	6900.77	-0.605392
alt_3prime.11919	12	120215102-120215417:120215102-120215661:120221622-120221758	01:01:00	ENSG00000089159	PXN	5.71932e-05	0.00743788	-0.227728	39.6735	10.7555	1.8831	35067.3	20587	0.768393
alt_3prime.23507	19	11447564-11447618:11447692-11447789:11447722-11447789	00:01:01	ENSG00000130175	PRKCSH	6.29614e-05	0.00799462	0.289568	186.231	138.406	0.428182	36482.3	40620.1	-0.154995
alt_3prime.38923	5	65554796-65554898:65554796-65554946:65561496-65561564	01:01:00	ENSG00000123219	CENPK	6.46744e-05	0.00805753	0.167387	20.3311	11.2489	0.853909	5125.42	6864.89	-0.421566
alt_3prime.11854	12	105207970-105208029:105207970-105208047:105208157-105208199	01:01:00	ENSG00000136044	APPL2	6.49559e-05	0.00805753	0.532338	22.2588	42.385	-0.92918	3547.45	3543.24	0.00171233
alt_3prime.38028	5	126777152-126777244:126777360-126777587:126777387-126777587	00:01:01	ENSG00000113368	LMNB1	6.6334e-05	0.00816566	-0.111111	18.782	9.23983	1.02342	34995.5	42353.6	-0.275315
alt_3prime.24778	19	40580898-40580936:40586743-40586944:40586773-40586944	00:01:01	ENSG00000160410	SHKBP1	7.21502e-05	0.00881435	0.610507	3.39878	14.916	-2.13377	9054.98	11327	-0.322981
alt_3prime.8444	11	120325306-120325368:120327121-120327640:120327440-120327640	00:01:01	ENSG00000181264	TLCD5	7.38841e-05	0.00889145	-0.107624	1.31094	6.21518	-2.2452	3716.37	2606.38	0.511845
alt_3prime.8445	11	120325306-120325368:120327121-120327640:120327451-120327640	00:01:01	ENSG00000181264	TLCD5	7.38841e-05	0.00889145	-0.631579	1.31094	6.21518	-2.2452	3716.37	2606.38	0.511845
alt_3prime.42050	7	72879364-72879885:72890626-72890753:72890633-72890753	00:01:01	ENSG00000196313	POM121	7.80385e-05	0.00918576	-0.107143	12.5344	28.3922	-1.1796	26277.3	26431.5	-0.00844148
alt_3prime.25693	19	53889637-53889749:53889872-53889930:53889885-53889930	00:01:01	ENSG00000126583	PRKCG	7.98956e-05	0.00929275	0.534995	11.3368	29.8844	-1.39838	2637.66	2866.44	-0.12
alt_3prime.14526	15	41736180-41736698:41739905-41740203:41740056-41740203	00:01:01	ENSG00000174197	MGA	8.03915e-05	0.00929275	-0.521868	13.2364	1.69831	2.96234	14131.7	9116.01	0.632464
alt_3prime.10656	12	70278131-70278274:70294070-70294294:70294236-70294294	00:01:01	ENSG00000111596	CNOT2	8.06762e-05	0.00929275	-0.397368	10.8157	2.89099	1.90349	9539.35	10148.1	-0.0892404
alt_3prime.21575	17	40053468-40053635:40053468-40053657:40054360-40054405	01:01:00	ENSG00000008838	MED24	8.7731e-05	0.0100337	0.281165	46.7338	38.563	0.277248	13664.9	18995.6	-0.475191
alt_3prime.5515	10	94545789-94545907:94546360-94546498:94546376-94546498	00:01:01	ENSG00000119969	HELLS	9.41866e-05	0.0106962	0.214895	53.5395	67.1768	-0.327359	42870.6	32499.5	0.39957
alt_3prime.45607	9	89319660-89319797:89325426-89325676:89325547-89325676	00:01:01	ENSG00000187742	SECISBP2	0.0001197	0.0132211	-0.217831	105.524	128.396	-0.283018	16851.4	14612.9	0.205622
alt_3prime.15784	16	580857-580972:581198-582309:582247-582309	00:01:01	ENSG00000007541	PIGQ	0.00012646	0.013779	0.2684	27.9487	56.2308	-1.00858	6734.01	7653.49	-0.184651
alt_3prime.4842	1	248857668-248857859:248857668-248858017:248858130-248858321	01:01:00	ENSG00000171163	ZNF692	0.000129596	0.0140259	-0.116793	64.5718	51.2874	0.332298	4841.55	6366.4	-0.39501
alt_3prime.7263	11	63818946-63819002:63822588-63822848:63822790-63822848	00:01:01	ENSG00000168005	SPINDOC	0.000134099	0.0144165	-0.6	0	3.53468	#NAME?	15173.8	15461.2	-0.0270672
alt_3prime.25631	19	51581786-51581882:51586626-51589738:51589547-51589738	00:01:01	ENSG00000105497	ZNF175	0.00014203	0.0151681	-0.272727	4.6503	14.4059	-1.63127	1294.79	1239.9	0.0624938
alt_3prime.44125	8	38901345-38901445:38917837-38918037:38917906-38918037	00:01:01	ENSG00000169499	PLEKHA2	0.000143087	0.0151804	0.272727	5.47114	12.0094	-1.13425	2681.52	1757.3	0.609695
alt_3prime.39525	6	29723769-29723927:29724172-29724352:29724189-29724352	00:01:01	ENSG00000204642	HLA-F	0.000155421	0.0162748	0.118895	0	2.89099	#NAME?	1803.84	1399.12	0.366548
alt_3prime.10205	12	53442694-53442733:53443486-53443773:53443566-53443773	00:01:01	ENSG00000205352	PRR13	0.000161153	0.0166587	0.402387	0.694228	4.87215	-2.81108	16831.3	12785.6	0.396627
alt_3prime.36001	4	20727284-20727397:20752564-20752861:20752626-20752861	00:01:01	ENSG00000163138	PACRGL	0.000165197	0.0169679	0.187179	26.7795	11.3479	1.2387	1647.03	1638.83	0.0072019
alt_3prime.35737	4	1001467-1001563:1001650-1001715:1001678-1001715	00:01:01	ENSG00000127415	IDUA	0.000170569	0.0172993	0.785714	3.0633	9.16188	-1.58055	988.471	744.639	0.408658
alt_3prime.6560	11	3397180-3397406:3398706-3398906:3398715-3398906	00:01:01	ENSG00000223756	TSSC2	0.000173164	0.0174528	0.137302	9.45045	3.57922	1.40074	26113.6	38528.6	-0.561127
alt_3prime.16933	16	28836122-28836176:28836727-28836875:28836747-28836875	00:01:01	ENSG00000168488	ATXN2L	0.000175094	0.0175377	-0.336996	6.13694	15.9372	-1.37681	35150.9	33938.9	0.0506222
alt_3prime.6155	10	125788582-125789005:125788582-125789528:125794879-125794978	01:01:00	ENSG00000188690	UROS	0.000194474	0.0191225	-0.1029	4.96036	14.8603	-1.58295	5511.65	5828.16	-0.0805556
alt_3prime.13063	14	38193255-38193323:38196071-38199121:38199045-38199121	00:01:01	ENSG00000258649	AL392023.1	0.000221551	0.0213936	0.106273	86.6907	28.2351	1.61839	33407.8	20811.6	0.682796
alt_3prime.13058	14	38193255-38193323:38196068-38199121:38199045-38199121	00:01:01	ENSG00000258649	AL392023.1	0.000221551	0.0213936	0.13208	86.6907	28.2351	1.61839	33407.8	20811.6	0.682796
alt_3prime.28829	2	218659713-218659743:218660036-218661217:218660938-218661217	00:01:01	ENSG00000074582	BCS1L	0.000231798	0.0221182	-0.384532	21.4143	6.59275	1.69962	4448.87	3462.26	0.361725
alt_3prime.7221	11	62778284-62778335:62778895-62778963:62778909-62778963	00:01:01	ENSG00000162227	TAF6L	0.000237624	0.0225285	-0.75	4.00516	18.6623	-2.22019	3500.13	5351.86	-0.612631
alt_3prime.18768	17	2372342-2372488:2372624-2373081:2372952-2373081	00:01:01	ENSG00000141258	SGSM2	0.000238893	0.0225285	0.240215	22.5142	59.1675	-1.39397	5203.34	7860.06	-0.595102
alt_3prime.30464	20	41160105-41160153:41162334-41162536:41162373-41162536	00:01:01	ENSG00000124181	PLCG1	0.000259884	0.0242247	0.661172	6.98879	0.993358	2.81466	32966.9	31144	0.0820642
alt_3prime.13022	14	38190982-38191231:38193183-38193323:38193240-38193323	00:01:01	ENSG00000258649	AL392023.1	0.000265516	0.0246075	0.179818	142.373	50.7551	1.48805	33407.8	20811.6	0.682796
alt_3prime.472	1	12335704-12335827:12341779-12341885:12341782-12341885	00:01:01	ENSG00000048707	VPS13D	0.000291584	0.0265061	-0.432155	29.1545	7.69744	1.92127	9112.01	6063.48	0.587624
alt_3prime.29513	2	70224553-70224629:70224553-70225393:70227734-70227822	01:01:00	ENSG00000116001	TIA1	0.000292576	0.0265061	0.245117	113.39	268.097	-1.24147	18677	26257	-0.491436
alt_3prime.8879	11	47465943-47468891:47465943-47472102:47472190-47472357	01:01:00	ENSG00000149187	CELF1	0.000298424	0.0268848	0.213268	120.922	80.6172	0.584921	36403	37439.1	-0.0404891
alt_3prime.9087	11	93479033-93479269:93479033-93479284:93499275-93499348	01:01:00	ENSG00000166002	SMCO4	0.000304818	0.0271574	0.340984	164.773	251.956	-0.612693	3822.38	3655.64	0.0643454
alt_3prime.28722	2	210015972-210016112:210016203-210016257:210016221-210016257	00:01:01	ENSG00000197713	RPE	0.000315831	0.0279841	0.3	11.1925	5.88223	0.928096	6677.22	10012.6	-0.584498
alt_3prime.14081	14	70592879-70592988:70592879-70593009:70593295-70593378	01:01:00	ENSG00000133997	MED6	0.000349761	0.0306535	0.274829	85.9555	144.632	-0.750728	3982.38	4653.22	-0.224598
alt_3prime.19218	17	16439326-16439414:16439580-16439691:16439659-16439691	00:01:01	ENSG00000175061	SNHG29	0.00036771	0.0320524	0.20129	162.625	176.873	-0.121167	61173.3	44909.7	0.445875
alt_3prime.5464	10	91484506-91484655:91485164-91485303:91485179-91485303	00:01:01	ENSG00000165338	HECTD2	0.000380028	0.0327718	0.593978	5.34195	26.0602	-2.28641	1734.7	2994.18	-0.787475
alt_3prime.28980	2	219633345-219633457:219633865-219633979:219633879-219633979	00:01:01	ENSG00000114923	SLC4A3	0.00038265	0.0328224	0.923077	1.71361	9.33452	-2.44554	1869.26	2172.99	-0.217216
alt_3prime.14249	15	24967931-24968082:24974386-24974456:24974397-24974456	00:01:01	ENSG00000128739	SNRPN	0.00038827	0.0331283	0.385259	36.0034	71.7047	-0.993934	112811	123852	-0.134716
alt_3prime.39124	5	177491009-177491146:177491009-177491420:177491806-177491925	01:01:00	ENSG00000196923	PDLIM7	0.000401046	0.0340382	0.202235	215.887	118.009	0.871381	14820.1	13096.9	0.178333
alt_3prime.47538	X	56265179-56265744:56268912-56269489:56269377-56269489	00:01:01	ENSG00000102349	KLF8	0.000409966	0.0346131	-0.15	19.6804	8.60731	1.19313	1878.05	1915.75	-0.0286712
alt_3prime.4908	10	11314138-11314258:11321188-11321386:11321206-11321386	00:01:01	ENSG00000048740	CELF2	0.000444132	0.0368483	0.201452	20.2097	13.7579	0.55479	4413.22	6534.7	-0.566289
alt_3prime.34749	3	172761609-172761683:172762397-172762546:172762415-172762546	00:01:01	ENSG00000114346	ECT2	0.0004515	0.0369588	0.267077	91.0192	137.188	-0.591908	15049.6	16023.1	-0.0904298
alt_3prime.22907	19	3293318-3293486:3295043-3297016:3296757-3297016	00:01:01	ENSG00000161082	CELF5	0.000463233	0.0377278	-0.419225	4.78466	15.494	-1.69522	2650.84	2957.02	-0.157692
alt_3prime.15887	16	680438-680684:681066-681350:681208-681350	00:01:01	ENSG00000103266	STUB1	0.00053658	0.0432645	0.119146	28.7545	18.1968	0.660102	14906.2	18557.9	-0.31612
alt_3prime.35946	4	15686235-15686462:15687000-15687141:15687004-15687141	00:01:01	ENSG00000237765	FAM200B	0.000542315	0.0435093	0.125997	25.518	13.0574	0.966655	1819.68	2022.96	-0.152784
alt_3prime.31284	20	49124374-49124587:49124374-49124605:49135832-49135931	01:01:00	ENSG00000124214	STAU1	0.000549084	0.0438343	0.166935	203.756	304.533	-0.579751	20181.1	23793.6	-0.237566
alt_3prime.3498	1	185087562-185087640:185091564-185091735:185091578-185091735	00:01:01	ENSG00000121481	RNF2	0.000601476	0.0473142	0.291375	108.253	130.632	-0.271099	7940.64	6974.66	0.187132
alt_5prime.25224	20	35738967-35739017:35740524-35740837:35740823-35740837	00:01:01	ENSG00000131051	RBM39	2.08389e-13	8.92772e-10	0.153651	506.018	831.076	-0.715791	34299.1	37846	-0.141971
alt_5prime.36486	7	148816683-148818117:148818977-148819687:148819595-148819687	00:01:01	ENSG00000106462	EZH2	7.29083e-13	2.25378e-09	0.381198	48.2978	211.589	-2.13123	7651.07	15016.1	-0.972778
alt_5prime.16168	17	42562146-42562219:42562146-42562487:42562611-42563322	01:01:00	ENSG00000068120	COASY	1.3549e-10	2.39334e-07	0.33988	1.32238	17.8734	-3.7566	11564.4	12907.6	-0.158527
alt_5prime.13790	16	30001211-30001530:30001211-30004657:30005367-30005435	01:01:00	ENSG00000169592	INO80E	7.42538e-09	1.14768e-05	-0.360117	27.4837	7.24129	1.92426	11114.2	11273.6	-0.020544
alt_5prime.7260	11	125102131-125102317:125102636-125102809:125102733-125102809	00:01:01	ENSG00000150433	TMEM218	8.64581e-09	1.18784e-05	-0.202652	8.68273	44.3719	-2.35343	1613.89	2275.88	-0.495884
alt_5prime.12288	15	82475042-82475615:82475042-82475637:82476785-82476940	01:01:00	ENSG00000276710	CSPG4P10	3.44202e-08	3.54671e-05	0.586693	26.626	82.826	-1.63725	8725.59	10669.8	-0.290203
alt_5prime.37867	9	39809561-39809615:39809561-39809633:39809730-39810019	01:01:00	ENSG00000229273	BX664615.1	8.74915e-08	7.72738e-05	0.662377	20.3074	73.2508	-1.85084	500.534	590.319	-0.238025
alt_5prime.24495	20	31721506-31722330:31721506-31722348:31722617-31723409	01:01:00	ENSG00000281376	ABALON	1.46108e-07	0.000120442	0.482809	70.6666	44.2429	0.675581	2534.43	3838.14	-0.598743
alt_5prime.10505	14	38190982-38193323:38190982-38193342:38196068-38199121	01:01:00	ENSG00000258649	AL392023.1	2.12695e-07	0.000164373	-0.103333	49.2328	8.66282	2.50671	33407.8	20811.6	0.682796
alt_5prime.24496	20	31721506-31722330:31721506-31722348:31723734-31723934	01:01:00	ENSG00000281376	ABALON	2.71198e-07	0.000197256	0.696315	18.3838	6.8379	1.42681	2534.43	3838.14	-0.598743
alt_5prime.11896	15	63061233-63061273:63061233-63061788:63062214-63062277	01:01:00	ENSG00000140416	TPM1	5.66505e-07	0.000322107	0.227783	812.507	878.805	-0.113162	53862.8	37815.7	0.510303
alt_5prime.14332	16	68539290-68539469:68539290-68539479:68539757-68539825	01:01:00	ENSG00000184939	ZFP90	1.06658e-06	0.000549511	0.330333	28.9322	11.242	1.36378	2813.8	2957.08	-0.0716552
alt_5prime.15573	17	27306781-27306882:27306781-27307919:27309099-27309255	01:01:00	ENSG00000109046	WSB1	2.0404e-06	0.000934428	0.233224	33.8796	9.85644	1.78128	27233.5	21161.2	0.363963
alt_5prime.39840	X	92103446-92103576:92103446-92103720:92105292-92105390	01:01:00	ENSG00000102290	PCDH11X	2.42115e-06	0.0010692	0.133903	131.433	89.1665	0.559751	92412.7	101044	-0.128827
alt_5prime.38807	9	32989758-32989895:33024999-33025065:33025022-33025065	00:01:01	ENSG00000137074	APTX	2.80432e-06	0.0011957	0.331818	18.224	5.57255	1.70943	5499.13	5910.88	-0.104169
alt_5prime.3763	10	52036950-52037052:52036950-52037848:52038964-52039164	01:01:00	ENSG00000185532	PRKG1	3.8369e-06	0.00150088	-0.594426	17.2972	42.4054	-1.29371	18027.2	17374.8	0.0531785
alt_5prime.15209	17	4951118-4951214:4951118-4951224:4951827-4951914	01:01:00	ENSG00000108515	ENO3	3.8842e-06	0.00150088	0.114683	14.958	3.85142	1.95745	33876.7	36233.1	-0.0970139
alt_5prime.5185	11	15073592-15073663:15073592-15073918:15074709-15074804	01:01:00	ENSG00000175868	CALCB	4.39469e-06	0.00164668	0.35	9.18947	42.3909	-2.2057	539.97	790.772	-0.550382
alt_5prime.7262	11	125102131-125102351:125102636-125102809:125102733-125102809	00:01:01	ENSG00000150433	TMEM218	6.85578e-06	0.00242205	-0.137464	17.8087	7.56032	1.23607	1613.89	2275.88	-0.495884
alt_5prime.33534	6	41080810-41080894:41080810-41080897:41084045-41084192	01:01:00	ENSG00000001167	NFYA	9.1549e-06	0.00314445	-0.111494	21.3613	7.89292	1.43637	6496.41	7002.5	-0.108226
alt_5prime.35381	7	75416274-75416389:75416274-75416415:75416485-75416597	01:01:00	ENSG00000223705	NSUN5P1	1.02225e-05	0.00341626	-0.145032	27.2915	9.80117	1.47743	12141.6	11129.9	0.125522
alt_5prime.13275	16	14950219-14950255:14950219-14950821:14951614-14951768	01:01:00	ENSG00000183426	NPIPA1	1.34725e-05	0.00435259	-0.161218	369.689	219.911	0.749389	17333.3	15384.5	0.172069
alt_5prime.11454	15	22561895-22562026:22561895-22562731:22562948-22563087	01:01:00	ENSG00000276550	HERC2P2	1.44324e-05	0.00435259	-0.215087	0.989611	14.9112	-3.91339	12754.2	25614.4	-1.00599
alt_5prime.7743	12	14705709-14705909:14705709-14706050:14708056-14708158	01:01:00	ENSG00000214772	AC010168.1	1.81669e-05	0.00510532	0.113192	70.2224	36.0863	0.96048	19490.3	27265.8	-0.484331
alt_5prime.24533	20	32793535-32793552:32793535-32793595:32795314-32795534	01:01:00	ENSG00000088305	DNMT3B	2.06618e-05	0.00561595	-0.175084	19.5849	11.4496	0.774448	157894	242783	-0.620707
alt_5prime.15154	17	4710595-4710744:4710595-4715043:4715972-4716002	01:01:00	ENSG00000141480	ARRB2	2.08923e-05	0.00561595	0.200014	51.1018	105.806	-1.04997	8452.43	10497.2	-0.312567
alt_5prime.29061	3	9390289-9390497:9391426-9391826:9391678-9391826	00:01:01	ENSG00000206573	THUMPD3-AS1	2.33005e-05	0.00600231	-0.128606	16.1892	33.9424	-1.06806	3534.53	3434.54	0.0414004
alt_5prime.12137	15	75356300-75356380:75356300-75356506:75356605-75356685	01:01:00	ENSG00000140398	NEIL1	2.6898e-05	0.00665187	0.235613	25.1077	9.14666	1.45681	3542.57	3470.19	0.0297841
alt_5prime.27778	3	54637690-54637949:54637690-54637964:54639604-54639804	01:01:00	ENSG00000157445	CACNA2D3	2.99827e-05	0.0070853	0.165135	605.457	301.943	1.00375	179782	137883	0.382812
alt_5prime.3560	10	1056679-1056879:1056679-1056968:1072115-1072293	01:01:00	ENSG00000047056	WDR37	3.03697e-05	0.0070853	-0.4	4.45098	0	inf	2875.72	2686.74	0.0980696
alt_5prime.15207	17	4951118-4951182:4951118-4951214:4951827-4951914	01:01:00	ENSG00000108515	ENO3	3.35212e-05	0.00753618	-0.130669	21.4943	8.60558	1.32061	33876.7	36233.1	-0.0970139
alt_5prime.2298	1	174219124-174219184:174219124-174219295:174220971-174221164	01:01:00	ENSG00000152061	RABGAP1L	3.5168e-05	0.00764506	-0.208333	13.827	7.01535	0.9789	7766.55	12015.9	-0.629597
alt_5prime.15485	17	17344793-17344908:17344793-17344926:17346804-17346858	01:01:00	ENSG00000205309	NT5M	3.64163e-05	0.00764506	-0.266004	67.9186	27.7415	1.29176	2058.06	1630.86	0.335657
alt_5prime.33384	6	34236872-34236961:34236872-34236967:34237203-34237260	01:01:00	ENSG00000137309	HMGA1	3.64786e-05	0.00764506	0.129424	9.36634	2.36496	1.98567	363290	416626	-0.197632
alt_5prime.851	1	43450336-43452013:43450336-43452031:43452204-43452319	01:01:00	ENSG00000198198	SZT2	3.93683e-05	0.00811315	0.171178	36.6823	58.8807	-0.682711	5227.45	4061.01	0.364268
alt_5prime.30435	4	118278708-118278792:118278708-118279137:118279388-118279431	01:01:00	ENSG00000269893	SNHG8	5.46141e-05	0.0107166	0.200798	1235.78	350.271	1.81888	11231.5	5178.7	1.11689
alt_5prime.32831	5	179798512-179798576:179798927-179799121:179799064-179799121	00:01:01	ENSG00000161013	MGAT4B	5.5468e-05	0.0107166	-0.743028	13.274	4.59902	1.52921	14273.1	16617.2	-0.219375
alt_5prime.16799	17	75521992-75522498:75521992-75522511:75523252-75523287	01:01:00	ENSG00000182173	TSEN54	5.68655e-05	0.0108176	0.455748	17.379	8.3147	1.06361	6772.77	9114.06	-0.428348
alt_5prime.38004	9	93297852-93298067:93297852-93299261:93308327-93308584	01:01:00	ENSG00000165238	WNK2	5.98699e-05	0.0110491	0.272293	66.4947	113.918	-0.77668	19598.2	19740.6	-0.0104453
alt_5prime.38006	9	93297852-93298067:93297852-93306821:93308327-93308584	01:01:00	ENSG00000165238	WNK2	5.98699e-05	0.0110491	0.102391	66.4947	113.918	-0.77668	19598.2	19740.6	-0.0104453
alt_5prime.31669	5	126777160-126777244:126777160-126777252:126777360-126777867	01:01:00	ENSG00000113368	LMNB1	7.04417e-05	0.0126233	0.159593	18.9164	9.2979	1.02466	34995.5	42353.6	-0.275315
alt_5prime.3535	1	243139936-243140107:243142315-243142463:243142366-243142463	00:01:01	ENSG00000143702	CEP170	9.43016e-05	0.0164231	-0.350082	10.8456	25.3057	-1.22235	12906.3	12235	0.0770599
alt_5prime.7531	12	8773320-8777061:8773320-8777077:8777589-8777632	01:01:00	ENSG00000166532	RIMKLB	0.000102749	0.017404	0.408107	23.4984	9.39295	1.32291	17802.6	17829.2	-0.00215015
alt_5prime.33388	6	34236872-34236961:34236872-34236983:34237203-34237260	01:01:00	ENSG00000137309	HMGA1	0.000107432	0.0179301	0.219592	25.7509	13.7845	0.901575	363290	416626	-0.197632
alt_5prime.38238	9	127803207-127803385:127803207-127803404:127804284-127804413	01:01:00	ENSG00000136877	FPGS	0.000108755	0.0179301	0.269697	16.7115	6.0118	1.47497	9730.51	10110.5	-0.055262
alt_5prime.36566	8	11802642-11802880:11802642-11802910:11808793-11808828	01:01:00	ENSG00000079459	FDFT1	0.000118681	0.019309	0.16307	11.3908	29.9756	-1.39592	59506.4	68319.7	-0.199257
alt_5prime.12076	15	74900483-74900599:74900483-74900651:74901949-74902063	01:01:00	ENSG00000178802	MPI	0.00012269	0.0197021	0.552778	5.88593	0.308348	4.25464	11942.1	9994.99	0.256784
alt_5prime.2823	1	228308264-228308383:228308264-228308464:228309098-228309295	01:01:00	ENSG00000154358	OBSCN	0.000127428	0.0202006	-0.268477	18.582	3.05439	2.60495	19881.2	11477.8	0.792561
alt_5prime.2939	1	1267861-1267992:1272852-1273471:1273376-1273471	00:01:01	ENSG00000160087	UBE2J2	0.000154332	0.0241559	-0.111812	17.7298	38.4871	-1.11819	10067.5	10862.5	-0.109653
alt_5prime.18441	18	21659169-21659343:21663677-21664230:21664117-21664230	00:01:01	ENSG00000158201	ABHD3	0.000166521	0.0257379	0.453844	8.91616	15.8779	-0.832526	2279.47	1467.01	0.635817
alt_5prime.27156	3	49470131-49470274:49470131-49470433:49476848-49476900	01:01:00	ENSG00000173402	DAG1	0.000198017	0.029496	-0.5	4.4856	15.4135	-1.78082	25221.2	26861.7	-0.0909168
alt_5prime.32804	5	177491009-177491146:177491403-177491925:177491806-177491925	00:01:01	ENSG00000196923	PDLIM7	0.000199989	0.029496	0.169334	225.152	294.791	-0.388793	14820.1	13096.9	0.178333
alt_5prime.33580	6	42880860-42880990:42880860-42881082:42883450-42883614	01:01:00	ENSG00000146223	RPL7L1	0.000216944	0.031192	-0.166667	13.2146	29.2357	-1.1456	24422.9	26208.5	-0.101801
alt_5prime.23951	2	70224553-70224629:70225327-70227791:70227734-70227791	00:01:01	ENSG00000116001	TIA1	0.000225414	0.0320373	0.264158	114.271	269.725	-1.23903	18677	26257	-0.491436
alt_5prime.852	1	43450336-43452013:43450336-43452046:43452204-43452319	01:01:00	ENSG00000198198	SZT2	0.000258996	0.0363918	0.136505	5.92732	0.34616	4.09787	5227.45	4061.01	0.364268
alt_5prime.29146	3	48419576-48419674:48420223-48420773:48420664-48420773	00:01:01	ENSG00000164050	PLXNB1	0.000268574	0.0373137	0.133927	32.6268	17.2383	0.920442	24212.8	27068.7	-0.160856
alt_5prime.23687	2	241559454-241559678:241559454-241559703:241570124-241570288	01:01:00	ENSG00000176720	BOK	0.000273792	0.037616	-0.192308	10.5436	18.8702	-0.839749	13672.9	10738.5	0.348528
alt_5prime.28477	3	159764001-159764184:159764001-159764224:159764442-159764462	01:01:00	ENSG00000283154	IQCJ-SCHIP1	0.000305525	0.0415145	-0.454545	7.90848	23.2676	-1.55685	1796.07	2174.73	-0.275996
alt_5prime.24494	20	31721506-31722330:31721506-31722348:31722443-31723409	01:01:00	ENSG00000281376	ABALON	0.000313318	0.0421106	0.6	7.49969	2.66652	1.49187	2534.43	3838.14	-0.598743
alt_5prime.32735	5	140561586-140561701:140561843-140562227:140562099-140562227	00:01:01	ENSG00000113108	APBB3	0.000348759	0.0463699	-0.897436	6.31279	1.38464	2.18877	1678.09	1986.24	-0.243218
alt_5prime.25892	22	23834140-23834932:23834140-23834979:23837063-23837154	01:01:00	ENSG00000099956	SMARCB1	0.000364555	0.0474498	0.30668	22.6204	45.7497	-1.01614	23435.8	27030.7	-0.205883
alt_5prime.37398	8	9900063-9900198:9900544-9900612:9900554-9900612	00:01:01	ENSG00000253230	LINC00599	0.000379056	0.0483199	0.127345	15.4486	5.58222	1.46856	7999.96	7792.38	0.037928
exon_skip.38517	2	27037560-27037702:27037814-27037892:27038145-27038237	00:01:00	ENSG00000119777	TMEM214	0	0	0.544981	35.0319	120.071	-1.77715	7514.92	7341.6	0.0336648
exon_skip.20684	14	74881955-74882016:74882590-74882624:74885585-74885634	00:01:00	ENSG00000119689	DLST	5.55112e-16	4.3691e-12	-0.31036	85.8097	248.992	-1.53689	13530.5	18918	-0.483545
exon_skip.45614	20	35738967-35739017:35740524-35740597:35740823-35740887	00:01:00	ENSG00000131051	RBM39	6.9722e-14	4.11569e-10	0.153651	194.149	118.379	0.713753	34299.1	37846	-0.141971
exon_skip.21972	15	24962113-24962209:24967028-24967152:24967931-24968082	00:01:00	ENSG00000128739	SNRPN	4.06897e-13	1.92153e-09	0.329732	2179.22	4095.44	-0.910204	112811	123852	-0.134716
exon_skip.66820	7	148816683-148818117:148818977-148819059:148819595-148819687	00:01:00	ENSG00000106462	EZH2	5.78315e-13	2.27586e-09	0.377671	48.0409	211.774	-2.14019	7651.07	15016.1	-0.972778
exon_skip.54964	4	118278708-118278792:118278933-118279137:118279388-118279431	00:01:00	ENSG00000269893	SNHG8	4.01279e-12	1.18437e-08	0.316183	39.7177	1.98575	4.32203	11231.5	5178.7	1.11689
exon_skip.11242	11	61816402-61816426:61823086-61823256:61826031-61826137	00:01:00	ENSG00000134824	FADS2	5.93092e-12	1.55601e-08	-0.10303	24.9232	8.97612	1.47333	58292.5	89318.6	-0.615649
exon_skip.20687	14	74881955-74882016:74885585-74885634:74889094-74889147	00:01:00	ENSG00000119689	DLST	3.55597e-11	8.39635e-08	0.14852	28.0595	10.0257	1.48479	13530.5	18918	-0.483545
exon_skip.3892	1	155308984-155309076:155310063-155310205:155312254-155312279	00:01:00	ENSG00000160752	FDPS	4.21687e-10	7.65914e-07	-0.104377	14.5315	87.7673	-2.5945	21551.2	43056.9	-0.998477
exon_skip.48672	3	15240753-15240853:15241452-15241588:15242177-15242253	00:01:00	ENSG00000131375	CAPN7	8.72121e-10	1.47089e-06	-0.584597	8.98503	25.2742	-1.49207	3859.75	2716.41	0.506805
exon_skip.62696	6	31644081-31644194:31644306-31644414:31644524-31644602	00:01:00	ENSG00000204463	BAG6	3.51623e-09	5.16684e-06	0.227537	413.016	281.824	0.551406	41098.5	40468.1	0.0222985
exon_skip.20689	14	74882590-74882624:74885585-74885634:74889094-74889147	00:01:00	ENSG00000119689	DLST	4.47229e-09	5.86665e-06	-0.148084	20.8499	7.21455	1.53105	13530.5	18918	-0.483545
exon_skip.21481	14	23081747-23081836:23089981-23090101:23090521-23090633	00:01:00	ENSG00000100813	ACIN1	5.29309e-09	6.57792e-06	0.412253	48.7419	110.663	-1.18294	39110.7	46427	-0.2474
exon_skip.25828	16	30001464-30001530:30004567-30004657:30005367-30005435	00:01:00	ENSG00000169592	INO80E	7.25703e-09	8.56765e-06	-0.360117	27.3877	7.2446	1.91855	11114.2	11273.6	-0.020544
exon_skip.54965	4	118278708-118278792:118278943-118279137:118279388-118279431	00:01:00	ENSG00000269893	SNHG8	1.13627e-08	1.27761e-05	0.422909	316.389	73.9142	2.09778	11231.5	5178.7	1.11689
exon_skip.54224	4	53399729-53399839:53414614-53414722:53425871-53425965	00:01:00	ENSG00000145216	FIP1L1	2.37234e-08	2.54617e-05	0.283701	144.546	82.0505	0.816947	8415.51	7892.72	0.0925273
exon_skip.58017	5	139279050-139279129:139307238-139308327:139314674-139314736	00:01:00	ENSG00000280987	MATR3	2.73848e-08	2.81135e-05	-0.208037	62.1124	33.6573	0.883961	84014.9	95578.3	-0.186039
exon_skip.24434	16	728796-728895:729008-729092:729287-729715	00:01:00	ENSG00000103253	HAGHL	3.47181e-08	3.27906e-05	-0.201784	22.9333	4.65966	2.29915	6845.7	6448.49	0.0862364
exon_skip.51618	3	172755297-172755374:172755468-172755575:172756982-172757009	00:01:00	ENSG00000114346	ECT2	5.96161e-08	5.41406e-05	0.6	4.69001	21.5187	-2.19793	15049.6	16023.1	-0.0904298
exon_skip.45895	21	29299415-29299598:29305203-29305322:29321220-29321355	00:01:00	ENSG00000156273	BACH1	1.26905e-07	0.000103327	0.454545	6.11961	20.5312	-1.74631	7383.73	5829.17	0.34106
exon_skip.21844	15	22561558-22561789:22561895-22562026:22562948-22563087	00:01:00	ENSG00000276550	HERC2P2	1.55966e-07	0.000122756	0.611965	23.4794	112.119	-2.25557	12754.2	25614.4	-1.00599
exon_skip.51644	3	179347734-179347810:179348847-179348963:179351899-179352035	00:01:00	ENSG00000171109	MFN1	2.78815e-07	0.000206652	0.15	25.3971	8.32364	1.60938	6790.36	6883.82	-0.0197214
exon_skip.45476	20	2658394-2658522:2658758-2658837:2659524-2659585	00:01:00	ENSG00000101365	IDH3B	4.82933e-07	0.000345546	-0.440456	26.0551	61.597	-1.24129	11039	11614.1	-0.0732718
exon_skip.67878	8	73026939-73027052:73030335-73030395:73032041-73032133	00:01:00	ENSG00000147601	TERF1	6.0513e-07	0.000396898	0.151585	1046.17	1911.77	-0.869794	73375.2	103400	-0.494877
exon_skip.27237	16	89892192-89892275:89893727-89893858:89895082-89895137	00:01:00	ENSG00000141002	TCF25	6.30855e-07	0.000402588	-0.243386	5.69347	0.33757	4.07605	7553.02	12440.8	-0.719959
exon_skip.20076	14	50872162-50872278:50878744-50878847:50880451-50880571	00:01:00	ENSG00000131969	ABHD12B	8.28598e-07	0.000485049	-0.25	7.10022	4.71636	0.59019	5878.93	543.579	3.43499
exon_skip.21778	14	100293293-100293377:100295625-100295697:100298841-100298885	00:01:00	ENSG00000197119	SLC25A29	8.42241e-07	0.000485049	0.288186	95.0223	160.029	-0.751996	27274.6	29099.4	-0.0934324
exon_skip.21779	14	100293293-100293377:100295625-100295993:100298841-100298885	00:01:00	ENSG00000197119	SLC25A29	8.42241e-07	0.000485049	0.310363	95.0223	160.029	-0.751996	27274.6	29099.4	-0.0934324
exon_skip.28681	17	27306781-27306882:27307743-27307919:27309099-27309255	00:01:00	ENSG00000109046	WSB1	2.21975e-06	0.00111517	0.233224	33.5772	9.87204	1.76606	27233.5	21161.2	0.363963
exon_skip.24012	15	68197439-68197628:68199540-68199681:68205120-68205151	00:01:00	ENSG00000129007	CALML4	5.74321e-06	0.00276102	0.27619	19.0251	5.59302	1.76621	4582.06	4478.11	0.0331056
exon_skip.5921	1	1388625-1388743:1388949-1389047:1390229-1390371	00:01:00	ENSG00000221978	CCNL2	5.84665e-06	0.00276102	-0.135948	13.5468	4.54686	1.57501	17062.1	22127.3	-0.375038
exon_skip.59202	5	865413-865581:869244-869404:870472-870575	00:01:00	ENSG00000028310	BRD9	6.3231e-06	0.00285521	0.366475	62.0507	152.749	-1.29965	5594.2	8516.05	-0.606253
exon_skip.6427	1	85258523-85258722:85258934-85259061:85259357-85259633	00:01:00	ENSG00000162642	C1orf52	6.40886e-06	0.00285521	0.285771	141.652	114.454	0.307574	4014.87	5340.84	-0.411712
exon_skip.10487	11	15073592-15073663:15074709-15075198:15077285-15077470	00:01:00	ENSG00000175868	CALCB	6.80891e-06	0.00295445	-0.1875	9.14021	40.9887	-2.16493	539.97	790.772	-0.550382
exon_skip.17485	12	47795586-47795767:47795905-47796016:47796206-47796298	00:01:00	ENSG00000061273	HDAC7	6.88186e-06	0.00295445	0.227976	170.997	116.582	0.552619	17386.8	17578.2	-0.0157926
exon_skip.1526	1	36321055-36322725:36322970-36323059:36323458-36324977	00:01:00	ENSG00000214193	SH3D21	8.07926e-06	0.0033468	-0.532634	24.4517	6.61595	1.88591	6095.17	4881.3	0.320402
exon_skip.27950	17	4710723-4710744:4715012-4715043:4715972-4716002	00:01:00	ENSG00000141480	ARRB2	1.05169e-05	0.00420891	0.235179	50.7905	105.738	-1.05786	8452.43	10497.2	-0.312567
exon_skip.31218	17	81891731-81891833:81894466-81894624:81899919-81899940	00:01:00	ENSG00000141552	ANAPC11	1.18355e-05	0.00465768	-0.136364	10.0007	28.2432	-1.49781	13915.7	14107.3	-0.0197255
exon_skip.33433	19	1032562-1032663:1036129-1036246:1036415-1036472	00:01:00	ENSG00000064666	CNN2	1.40239e-05	0.00534085	-0.142735	13.3587	26.0695	-0.964588	84340.6	70257.7	0.263571
exon_skip.13920	12	1110191-1110347:1112214-1112307:1115865-1116033	00:01:00	ENSG00000082805	ERC1	1.5373e-05	0.00576169	0.345006	6.09067	17.7201	-1.54071	7652.09	6503.51	0.234636
exon_skip.42164	2	232697382-232697392:232700584-232700654:232703423-232703489	00:01:00	ENSG00000204120	GIGYF2	1.74957e-05	0.00644577	0.320754	32.6317	17.6345	0.887871	9419.55	11961.6	-0.344684
exon_skip.28464	17	17344793-17344926:17345255-17345312:17346804-17346858	00:01:00	ENSG00000205309	NT5M	2.03314e-05	0.0072737	-0.166667	4.56582	14.0227	-1.61881	2058.06	1630.86	0.335657
exon_skip.48027	22	23694118-23695517:23700725-23700845:23705428-23705541	00:01:00	ENSG00000228315	GUSBP11	2.75268e-05	0.00915442	0.657579	17.5623	3.63392	2.27288	6537.55	4891.93	0.418345
exon_skip.29385	17	41819327-41819399:41819529-41819675:41819840-41820023	00:01:00	ENSG00000141756	FKBP10	2.82383e-05	0.00919756	0.477778	17.5788	5.60323	1.64951	30415.6	29258.5	0.0559535
exon_skip.25006	16	14950219-14950255:14950751-14950821:14951614-14951747	00:01:00	ENSG00000183426	NPIPA1	3.32455e-05	0.010608	-0.173079	366.758	220.268	0.735572	17333.3	15384.5	0.172069
exon_skip.44908	20	46021838-46021886:46022842-46023071:46023368-46023396	00:01:00	ENSG00000124140	SLC12A5	3.81145e-05	0.0116878	0.146991	10.3855	28.2993	-1.44619	379.462	362.888	0.0644308
exon_skip.44909	20	46021838-46021886:46022867-46023071:46023368-46023396	00:01:00	ENSG00000124140	SLC12A5	3.81145e-05	0.0116878	0.133333	10.3855	28.2993	-1.44619	379.462	362.888	0.0644308
exon_skip.70309	9	93297852-93298067:93299069-93306821:93308327-93308584	00:01:00	ENSG00000165238	WNK2	4.67024e-05	0.013286	0.102391	8.44703	1.28396	2.71784	19598.2	19740.6	-0.0104453
exon_skip.48673	3	15242177-15242253:15245525-15245671:15246731-15246794	00:01:00	ENSG00000131375	CAPN7	5.08353e-05	0.0142896	-0.602882	18.7687	28.617	-0.608542	3859.75	2716.41	0.506805
exon_skip.24396	16	670527-670557:670715-670773:670891-670940	00:01:00	ENSG00000140983	RHOT2	5.35533e-05	0.0148765	0.373487	29.4978	13.8339	1.0924	27503.1	28004.3	-0.0260523
exon_skip.7223	10	7798989-7799194:7799744-7799915:7800026-7800052	00:01:00	ENSG00000165629	ATP5F1C	5.63959e-05	0.015306	0.681818	1.94877	10.2964	-2.40149	18792.6	19618.7	-0.0620607
exon_skip.64384	7	72879364-72879885:72881430-72881552:72890626-72890753	00:01:00	ENSG00000196313	POM121	6.70585e-05	0.017993	0.18254	12.5226	28.4107	-1.1819	26277.3	26431.5	-0.00844148
exon_skip.10857	11	45923057-45923167:45924153-45924277:45924505-45924677	00:01:00	ENSG00000165905	LARGE2	8.45202e-05	0.0219307	-0.714827	2.33365	10.2847	-2.13984	17476.1	18151.7	-0.054728
exon_skip.42950	2	70224553-70224629:70225327-70225393:70227734-70227822	00:01:00	ENSG00000116001	TIA1	8.67523e-05	0.0222652	0.252234	113.277	269.02	-1.24785	18677	26257	-0.491436
exon_skip.59715	5	177491009-177491146:177491403-177491420:177491806-177491925	00:01:00	ENSG00000196923	PDLIM7	0.000130546	0.0314535	0.169334	135.449	77.7981	0.799943	14820.1	13096.9	0.178333
exon_skip.60046	6	10749621-10749698:10751132-10751234:10770076-10770204	00:01:00	ENSG00000137210	TMEM14B	0.000134068	0.031976	0.150455	6.31399	0.628658	3.3282	8746.54	8299.71	0.0756516
exon_skip.28072	17	5422768-5422829:5425970-5426082:5426235-5426299	00:01:00	ENSG00000129197	RPAIN	0.000140233	0.0331117	0.172738	171.719	122.054	0.492527	8048.13	8264.44	-0.0382626
exon_skip.47650	22	41621989-41622086:41628119-41628230:41636112-41636251	00:01:00	ENSG00000196419	XRCC6	0.000153391	0.0358602	-0.131579	21.3007	12.1659	0.808056	82213.2	105912	-0.365424
exon_skip.36057	19	40606465-40606526:40607364-40607529:40608219-40608369	00:01:00	ENSG00000090006	LTBP4	0.000167282	0.038724	0.10597	2.39776	6.37134	-1.40991	23622.3	13181.9	0.841593
exon_skip.9632	10	125788585-125789005:125789282-125789528:125794879-125794978	00:01:00	ENSG00000188690	UROS	0.000176214	0.0397008	-0.1029	4.95084	15.0249	-1.60161	5511.65	5828.16	-0.0805556
exon_skip.54	1	1050731-1050837:1051031-1051043:1051252-1051369	00:01:00	ENSG00000188157	AGRN	0.000176639	0.0397008	0.182975	318.261	179.188	0.828735	65190.1	52984.1	0.299095
exon_skip.70305	9	93297852-93298067:93299069-93299261:93308327-93308584	00:01:00	ENSG00000165238	WNK2	0.000178227	0.0397008	0.240807	48.3342	25.6616	0.913432	19598.2	19740.6	-0.0104453
exon_skip.50176	3	54634460-54634565:54637690-54637964:54639604-54639804	00:01:00	ENSG00000157445	CACNA2D3	0.00018447	0.0399605	0.286383	202.315	104.518	0.952855	179782	137883	0.382812
exon_skip.27907	17	2372342-2372488:2372624-2372786:2372952-2373081	00:01:00	ENSG00000141258	SGSM2	0.00020157	0.0428782	0.21543	22.4945	59.5055	-1.40345	5203.34	7860.06	-0.595102
exon_skip.26606	16	68355722-68355883:68356700-68356800:68357053-68357249	00:01:00	ENSG00000132600	PRMT7	0.000209649	0.0441984	-0.891827	0.366191	4.99383	-3.76948	7490.91	7678.33	-0.0356522
exon_skip.5574	1	228217012-228217288:228219323-228219599:228224458-228224734	00:01:00	ENSG00000154358	OBSCN	0.00021418	0.0447542	0.109408	23.0263	27.3351	-0.247473	19881.2	11477.8	0.792561
intron_retention.16103	14	21092960-21093304:21092960-21093674:21093585-21093674	01:01:01	ENSG00000165804	ZNF219	0	0	-0.327286	105.989	20.5771	2.36481	24024.3	26430.6	-0.137718
intron_retention.36355	2	127289336-127289519:127289336-127289824:127289688-127289824	01:01:01	ENSG00000163161	ERCC3	0	0	-0.608753	38.3184	3.89101	3.29982	9372.46	11623.3	-0.310515
intron_retention.7174	11	3384166-3384968:3384166-3397406:3397122-3397406	01:01:01	ENSG00000223756	TSSC2	0	0	-0.424968	41.0655	0.312897	7.0361	26113.6	38528.6	-0.561127
intron_retention.33485	2	27037789-27037892:27037789-27038237:27038145-27038237	01:01:01	ENSG00000119777	TMEM214	0	0	-0.187266	48.7521	5.41392	3.17072	7514.92	7341.6	0.0336648
intron_retention.17219	15	43403682-43409096:43403682-43409771:43409646-43409771	01:01:01	ENSG00000137822	TUBGCP4	0	0	0.233504	89.1457	278.935	-1.64569	8329.86	10494.5	-0.333276
intron_retention.19745	16	14950209-14950255:14950209-14950821:14950751-14950821	01:01:01	ENSG00000183426	NPIPA1	0	0	0.181163	27.8243	85.0994	-1.6128	17333.3	15384.5	0.172069
intron_retention.55018	9	39807380-39809633:39807380-39810058:39809730-39810058	01:01:01	ENSG00000278175	GLIDR	0	0	-0.757385	40.4361	0.665719	5.92459	969.456	1285.54	-0.407125
intron_retention.38554	21	23372326-23372426:23372326-23373084:23372947-23373084	01:01:01	ENSG00000228592	AP000459.3	0	0	-0.677256	61.1372	5.51887	3.4696	5117.06	6491.16	-0.343162
intron_retention.14309	13	102644908-102645009:102644908-102646390:102646279-102646390	01:01:01	ENSG00000134900	TPP2	0	0	-0.534093	17.9291	0.312897	5.84047	6626.98	18992.9	-1.51904
intron_retention.24469	17	42562133-42562219:42562133-42562894:42562355-42562894	01:01:01	ENSG00000068120	COASY	0	0	-0.793936	130.419	5.92809	4.45945	11564.4	12907.6	-0.158527
intron_retention.55702	X	24073090-24074397:24073090-24076834:24076721-24076834	01:01:01	ENSG00000130741	EIF2S3	0	0	-0.239136	78.037	1.42792	5.77217	114853	120172	-0.0653062
intron_retention.52723	8	144258776-144258914:144258776-144259354:144259223-144259354	01:01:01	ENSG00000179832	MROH1	0	0	-0.757264	24.3951	0.361137	6.0779	6567.2	5259.44	0.320368
intron_retention.3258	1	212951181-212951392:212951181-212951812:212951588-212951812	01:01:01	ENSG00000143494	VASH2	0	0	-0.425474	187.438	29.9319	2.64666	26618.7	19987.4	0.413352
intron_retention.53738	9	39809561-39809633:39809561-39810019:39809730-39810019	01:01:01	ENSG00000229273	BX664615.1	0	0	-0.757385	40.4361	0.665719	5.92459	500.534	590.319	-0.238025
intron_retention.42548	3	49416793-49417357:49416793-49417718:49417614-49417718	01:01:01	ENSG00000145020	AMT	0	0	-0.371787	52.7299	4.28392	3.62162	7149.88	7789.35	-0.123585
intron_retention.5934	10	94601527-94608026:94601527-94613905:94609852-94613905	01:01:01	ENSG00000119969	HELLS	0	0	-0.400706	158.358	33.8445	2.22619	42870.6	32499.5	0.39957
intron_retention.5933	10	94601527-94601611:94601527-94608026:94607909-94608026	01:01:01	ENSG00000119969	HELLS	0	0	-0.282596	43.7671	4.18061	3.38806	42870.6	32499.5	0.39957
intron_retention.43982	4	118278708-118278792:118278708-118279431:118279388-118279431	01:01:01	ENSG00000269893	SNHG8	0	0	0.258925	77.6642	126.553	-0.704423	11231.5	5178.7	1.11689
intron_retention.28041	18	36025598-36025678:36025598-36027075:36026899-36027075	01:01:01	ENSG00000141425	RPRD1A	0	0	-0.812575	153.943	13.261	3.53714	26041.8	22560.9	0.207004
intron_retention.47259	6	31634471-31634557:31634471-31634977:31634797-31634977	01:01:01	ENSG00000204469	PRRC2A	0	0	-0.241678	70.5214	12.8998	2.45071	84954	76375	0.15358
intron_retention.55853	X	47562681-47562762:47562681-47563063:47562908-47563063	01:01:01	ENSG00000078061	ARAF	0	0	-0.546788	33.7912	3.52987	3.25896	5736.53	6366.76	-0.150381
intron_retention.24473	17	42562136-42562487:42562136-42562718:42562611-42562718	01:01:01	ENSG00000068120	COASY	0	0	-0.45304	137.822	32.0638	2.10379	11564.4	12907.6	-0.158527
intron_retention.22541	16	54918862-54920327:54918862-54923650:54923584-54923650	01:01:01	ENSG00000245694	CRNDE	0	0	-0.715659	75.2673	3.52156	4.41774	1973.75	1664.38	0.245955
intron_retention.5837	10	78033916-78033986:78033916-78034421:78034262-78034421	01:01:01	ENSG00000138326	RPS24	0	0	-0.798477	62.0163	0.352822	7.45756	115236	114062	0.0147662
intron_retention.8601	11	72228347-72228498:72228347-72228715:72228646-72228715	01:01:01	ENSG00000165458	INPPL1	0	0	-0.6348	20.9129	2.39822	3.12435	10257	16417.3	-0.678611
intron_retention.7995	11	64352129-64352386:64352129-64352887:64352726-64352887	01:01:01	ENSG00000168071	CCDC88B	0	0	-0.989595	23.884	1.06678	4.4847	2194.2	3375.47	-0.621391
intron_retention.35142	2	218745994-218746231:218745994-218747194:218747029-218747194	01:01:01	ENSG00000135912	TTLL4	0	0	-0.66482	21.2428	0.361137	5.87828	9272.31	13282.8	-0.518559
intron_retention.36059	2	70224553-70224629:70224553-70225393:70225327-70225393	01:01:01	ENSG00000116001	TIA1	0	0	-0.273329	51.3758	17.0637	1.59016	18677	26257	-0.491436
intron_retention.21683	16	89711855-89712222:89711855-89712818:89712673-89712818	01:01:01	ENSG00000261373	VPS9D1-AS1	0	0	-0.489425	35.1054	3.38515	3.3744	1890.97	2901.45	-0.617645
intron_retention.2512	1	155308747-155308965:155308747-155310205:155310063-155310205	01:01:01	ENSG00000160752	FDPS	0	0	0.263083	40.9646	234.198	-2.51528	21551.2	43056.9	-0.998477
intron_retention.55691	X	24073090-24073263:24073090-24074397:24074337-24074397	01:01:01	ENSG00000130741	EIF2S3	0	0	-0.154667	34.3883	0	inf	114853	120172	-0.0653062
intron_retention.46732	5	179616125-179616218:179616125-179617110:179617020-179617110	01:01:01	ENSG00000169045	HNRNPH1	0	0	0.211236	29.4784	151.131	-2.35807	75536	89905.3	-0.251242
intron_retention.20384	16	30001211-30001530:30001211-30005435:30005367-30005435	01:01:01	ENSG00000169592	INO80E	0	0	-0.568347	89.8626	5.39894	4.05697	11114.2	11273.6	-0.020544
intron_retention.31793	19	1609290-1609599:1609290-1611849:1611703-1611849	01:01:01	ENSG00000071564	TCF3	0	0	-0.21409	133.436	74.6662	0.837621	37361.9	56402.6	-0.594192
intron_retention.57066	X	70929627-70929998:70929627-70931125:70930976-70931125	01:01:01	ENSG00000165349	SLC7A3	0	0	0.316314	34.295	148.884	-2.11812	27754.7	20343.4	0.448169
intron_retention.16776	15	22561558-22561789:22561558-22561934:22561895-22561934	01:01:01	ENSG00000276550	HERC2P2	0	0	-0.641769	94.7021	18.0341	2.39267	12754.2	25614.4	-1.00599
intron_retention.16816	15	24981774-24982437:24981774-24999078:24998969-24999078	01:01:01	ENSG00000214265	AC124312.1	1.11022e-16	5.68007e-14	0.252099	11.1565	47.7013	-2.09614	96880	90500.7	0.09827
intron_retention.17525	15	74034477-74034530:74034477-74035335:74035142-74035335	01:01:01	ENSG00000140464	PML	1.11022e-16	5.68007e-14	-0.593843	38.3563	5.0378	2.9286	6781.28	6462.9	0.0693761
intron_retention.40725	3	42632600-42632823:42632600-42633735:42633617-42633735	01:01:01	ENSG00000114857	NKTR	2.22045e-16	1.0806e-13	-0.620303	30.2917	2.11858	3.83775	21677	23812.4	-0.135549
intron_retention.15467	14	73110830-73111155:73110830-73111382:73111308-73111382	01:01:01	ENSG00000119707	RBM25	2.22045e-16	1.0806e-13	-0.33701	28.9194	7.08485	2.02923	28259.2	43582.5	-0.62503
intron_retention.29105	19	11447438-11447618:11447438-11447789:11447722-11447789	01:01:01	ENSG00000130175	PRKCSH	3.33067e-16	1.44471e-13	0.24192	74.0107	197.097	-1.4131	36482.3	40620.1	-0.154995
intron_retention.30633	19	45069082-45069248:45069082-45070104:45069985-45070104	01:01:01	ENSG00000104859	CLASRP	3.33067e-16	1.44471e-13	-0.49937	17.3753	0	inf	9756.68	9633.85	0.0182771
intron_retention.50988	7	23521706-23521840:23521706-23522432:23522120-23522432	01:01:01	ENSG00000164548	TRA2A	3.33067e-16	1.44471e-13	-0.228236	63.5822	22.2863	1.51247	17114.5	19475.2	-0.18642
intron_retention.46461	5	140561586-140561722:140561586-140561849:140561843-140561849	01:01:01	ENSG00000113108	APBB3	3.33067e-16	1.44471e-13	-0.799493	18.8383	0.361137	5.70498	1678.09	1986.24	-0.243218
intron_retention.36061	2	70224553-70225393:70224553-70227822:70227734-70227822	01:01:01	ENSG00000116001	TIA1	4.44089e-16	1.8853e-13	-0.278758	49.6713	18.0025	1.46421	18677	26257	-0.491436
intron_retention.51374	7	100435282-100435533:100435282-100436070:100435847-100436070	01:01:01	ENSG00000160813	PPP1R35	5.55112e-16	2.30753e-13	0.122514	10.3406	40.2307	-1.95998	8963.78	6543	0.454156
intron_retention.51615	7	148815505-148818117:148815505-148819687:148819595-148819687	01:01:01	ENSG00000106462	EZH2	6.66134e-16	2.71252e-13	0.114853	46.5918	218.255	-2.22787	7651.07	15016.1	-0.972778
intron_retention.35165	2	219179732-219179763:219179732-219180245:219180166-219180245	01:01:01	ENSG00000144567	RETREG2	7.77156e-16	3.10132e-13	-0.450827	15.1772	0.361137	5.39322	6176.84	8150.49	-0.400019
intron_retention.51616	7	148815505-148819059:148815505-148819687:148819595-148819687	01:01:01	ENSG00000106462	EZH2	8.88178e-16	3.34374e-13	-0.119963	39.7008	21.7721	0.866688	7651.07	15016.1	-0.972778
intron_retention.15470	14	73111308-73111382:73111308-73111802:73111527-73111802	01:01:01	ENSG00000119707	RBM25	8.88178e-16	3.34374e-13	-0.333375	37.5381	13.4223	1.48372	28259.2	43582.5	-0.62503
intron_retention.10992	12	8773320-8777077:8773320-8777632:8777589-8777632	01:01:01	ENSG00000166532	RIMKLB	8.88178e-16	3.34374e-13	-0.182138	20.8123	0.665719	4.96638	17802.6	17829.2	-0.00215015
intron_retention.29322	19	15399831-15399967:15399831-15400356:15400294-15400356	01:01:01	ENSG00000279716	AC006128.1	1.22125e-15	4.5125e-13	-0.31303	22.9374	0.674034	5.08873	4543.78	4078.25	0.155941
intron_retention.51614	7	148815505-148818117:148815505-148819059:148818977-148819059	01:01:01	ENSG00000106462	EZH2	1.77636e-15	6.4443e-13	-0.126973	43.8325	26.1375	0.74588	7651.07	15016.1	-0.972778
intron_retention.10986	12	8773320-8773466:8773320-8777190:8776672-8777190	01:01:01	ENSG00000166532	RIMKLB	1.9984e-15	7.12038e-13	-0.204315	24.9892	1.64433	3.92573	17802.6	17829.2	-0.00215015
intron_retention.26962	17	57989037-57989269:57989037-57989796:57989648-57989796	01:01:01	ENSG00000266086	AC015813.2	2.22045e-15	7.77273e-13	-0.116383	48.5963	16.5678	1.55247	61517.9	74314.5	-0.272637
intron_retention.4190	1	39563445-39563922:39563445-39564542:39564470-39564542	01:01:01	ENSG00000090621	PABPC4	2.55351e-15	8.78452e-13	0.124843	185.837	371.089	-0.99773	46450.3	51895.2	-0.159914
intron_retention.16662	14	100295625-100295993:100295625-100298885:100298841-100298885	01:01:01	ENSG00000197119	SLC25A29	2.77556e-15	9.38656e-13	-0.243456	87.2065	35.2826	1.30548	27274.6	29099.4	-0.0934324
intron_retention.42758	3	53224713-53225609:53224713-53225931:53225750-53225931	01:01:01	ENSG00000163931	TKT	3.33067e-15	1.10761e-12	0.145048	40.5842	96.2087	-1.24525	193964	164285	0.239587
intron_retention.36386	2	130139890-130141296:130139890-130142183:130142132-130142183	01:01:01	ENSG00000152076	CCDC74B	4.32987e-15	1.41629e-12	0.22469	3.25549	70.6867	-4.44049	771.642	2118.09	-1.45676
intron_retention.20464	16	30407413-30407664:30407413-30408194:30408031-30408194	01:01:01	ENSG00000179965	ZNF771	4.996e-15	1.60783e-12	-0.682415	19.2209	2.4947	2.94574	6492.23	9611.41	-0.566035
intron_retention.17590	15	74896151-74896325:74896151-74897957:74897511-74897957	01:01:01	ENSG00000178802	MPI	5.21805e-15	1.65263e-12	-0.323747	54.1152	10.4767	2.36886	11942.1	9994.99	0.256784
intron_retention.50992	7	23521706-23522432:23521706-23531270:23531180-23531270	01:01:01	ENSG00000164548	TRA2A	7.77156e-15	2.42291e-12	-0.326314	39.6327	9.88083	2.00399	17114.5	19475.2	-0.18642
intron_retention.21684	16	89711855-89712222:89711855-89712818:89712688-89712818	01:01:01	ENSG00000261373	VPS9D1-AS1	1.06581e-14	3.27172e-12	0.285815	10.2626	67.0902	-2.70871	1890.97	2901.45	-0.617645
intron_retention.17216	15	43403682-43407570:43403682-43408088:43407942-43408088	01:01:01	ENSG00000137822	TUBGCP4	1.13243e-14	3.42353e-12	0.120945	76.8084	213.231	-1.47308	8329.86	10494.5	-0.333276
intron_retention.8866	11	102348597-102348764:102348597-102349973:102349877-102349973	01:01:01	ENSG00000110330	BIRC2	1.40998e-14	4.19901e-12	-0.43528	36.2514	5.11765	2.82448	6130.42	5288.96	0.213
intron_retention.42550	3	49416777-49417367:49416777-49417718:49417614-49417718	01:01:01	ENSG00000145020	AMT	3.56382e-14	1.01584e-11	-0.348698	66.805	25.0473	1.4153	7149.88	7789.35	-0.123585
intron_retention.15733	14	100143700-100143950:100143700-100144218:100144053-100144218	01:01:01	ENSG00000196405	EVL	5.10703e-14	1.41528e-11	-0.100265	15.6734	1.68426	3.21813	7300.72	11600.4	-0.668067
intron_retention.23825	17	27306781-27306882:27306781-27309255:27309099-27309255	01:01:01	ENSG00000109046	WSB1	5.35127e-14	1.46266e-11	0.202718	73.4367	129.555	-0.818993	27233.5	21161.2	0.363963
intron_retention.29317	19	15398695-15399410:15398695-15399891:15399831-15399891	01:01:01	ENSG00000279716	AC006128.1	6.36158e-14	1.7153e-11	-0.249448	35.7503	4.92618	2.85941	4543.78	4078.25	0.155941
intron_retention.11499	12	51048300-51049185:51048300-51053860:51053811-51053860	01:01:01	ENSG00000050426	LETMD1	7.33857e-14	1.95235e-11	-0.394518	35.7629	5.58524	2.67878	4841.24	4504.38	0.104049
intron_retention.56305	X	103356488-103356606:103356488-103358195:103357614-103358195	01:01:01	ENSG00000185222	TCEAL9	1.50324e-13	3.9466e-11	0.197966	45.7713	116.947	-1.35334	10484.6	11496	-0.132871
intron_retention.27729	18	24450778-24450814:24450778-24451425:24451360-24451425	01:01:01	ENSG00000154059	IMPACT	2.29816e-13	5.95522e-11	-0.14268	22.5596	1.43623	3.97338	7666.6	6553.21	0.226384
intron_retention.28555	19	2249322-2250479:2249322-2250760:2250651-2250760	01:01:01	ENSG00000104899	AMH	2.61124e-13	6.67976e-11	-0.510829	21.6681	12.3723	0.808456	1581.72	5316.35	-1.74894
intron_retention.10514	11	117204336-117206798:117204336-117207109:117207066-117207109	01:01:01	ENSG00000160613	PCSK7	3.08753e-13	7.79816e-11	0.162787	80.6932	93.148	-0.207078	20167.6	10162.2	0.988828
intron_retention.57262	X	141175748-141176408:141175748-141177016:141176892-141177016	01:01:01	ENSG00000182195	LDOC1	4.81171e-13	1.2001e-10	-0.15504	49.7494	18.3086	1.44216	5171.25	6562.29	-0.343687
intron_retention.4641	1	148432955-148433643:148432955-148435232:148435145-148435232	01:01:01	ENSG00000274020	LINC01138	5.88307e-13	1.4492e-10	-0.452095	117.269	20.7136	2.50117	2578.37	1444.07	0.836313
intron_retention.2767	1	161167099-161167234:161167099-161167486:161167338-161167486	01:01:01	ENSG00000143224	PPOX	6.74349e-13	1.64089e-10	-0.664609	14.8374	1.29983	3.51285	4212.55	6009.36	-0.512518
intron_retention.16660	14	100295625-100295697:100295625-100298885:100298841-100298885	01:01:01	ENSG00000197119	SLC25A29	9.53571e-13	2.29236e-10	-0.228535	69.3501	27.642	1.32704	27274.6	29099.4	-0.0934324
intron_retention.19752	16	14950219-14950821:14950219-14951768:14951614-14951768	01:01:01	ENSG00000183426	NPIPA1	1.26699e-12	3.00955e-10	0.109544	34.5142	75.2438	-1.12438	17333.3	15384.5	0.172069
intron_retention.11207	12	14708056-14708215:14708056-14710199:14710010-14710199	01:01:01	ENSG00000214772	AC010168.1	1.3799e-12	3.23918e-10	-0.256345	140.554	69.1705	1.0229	19490.3	27265.8	-0.484331
intron_retention.34313	2	112652888-112652947:112652888-112657241:112657121-112657241	01:01:01	ENSG00000144136	SLC20A1	1.44595e-12	3.35478e-10	-0.335905	21.132	5.24574	2.01021	13369.1	19763	-0.563899
intron_retention.25289	17	75521992-75522511:75521992-75523287:75523252-75523287	01:01:01	ENSG00000182173	TSEN54	1.92213e-12	4.4083e-10	-0.31484	13.2915	0.625794	4.40867	6772.77	9114.06	-0.428348
intron_retention.15463	14	73099666-73099750:73099666-73103478:73103191-73103478	01:01:01	ENSG00000119707	RBM25	2.64233e-12	5.99118e-10	0.230566	91.7209	306.161	-1.73897	28259.2	43582.5	-0.62503
intron_retention.37932	20	35346019-35346423:35346019-35347272:35347163-35347272	01:01:01	ENSG00000101019	UQCC1	2.89357e-12	6.48713e-10	-0.106983	37.7847	3.08888	3.61264	14464.4	7950.82	0.863333
intron_retention.16657	14	100293293-100293377:100293293-100295656:100295625-100295656	01:01:01	ENSG00000197119	SLC25A29	3.57647e-12	7.84191e-10	-0.210741	182.938	99.0693	0.884846	27274.6	29099.4	-0.0934324
intron_retention.5836	10	78033916-78033986:78033916-78034421:78034251-78034421	01:01:01	ENSG00000138326	RPS24	6.03495e-12	1.30886e-09	-0.489339	12.4102	0	inf	115236	114062	0.0147662
intron_retention.10656	11	125102131-125102317:125102131-125102809:125102636-125102809	01:01:01	ENSG00000150433	TMEM218	7.32947e-12	1.57253e-09	0.500783	1.3898	24.5314	-4.14169	1613.89	2275.88	-0.495884
intron_retention.17218	15	43403682-43408088:43403682-43409096:43408896-43409096	01:01:01	ENSG00000137822	TUBGCP4	1.05439e-11	2.19148e-09	0.190647	105.433	251.343	-1.25333	8329.86	10494.5	-0.333276
intron_retention.33819	2	71072284-71072751:71072284-71073594:71073462-71073594	01:01:01	ENSG00000124357	NAGK	1.87214e-11	3.77687e-09	-0.487731	13.3167	1.08341	3.61958	3733.14	4680.42	-0.326251
intron_retention.55805	X	47193828-47194024:47193828-47198355:47198109-47198355	01:01:01	ENSG00000130985	UBA1	1.87396e-11	3.77687e-09	-0.215548	38.0466	11.6466	1.70786	116927	123301	-0.0765769
intron_retention.12791	12	131848012-131849070:131848012-131850059:131849938-131850059	01:01:01	ENSG00000198598	MMP17	1.94914e-11	3.88912e-09	-0.300859	12.8055	0.352822	5.18168	12198.7	13253.9	-0.119686
intron_retention.39141	22	29298732-29299280:29298732-29299616:29299598-29299616	01:01:01	ENSG00000182944	EWSR1	2.08843e-11	4.12579e-09	0.101344	27.8545	81.5116	-1.5491	60390.7	73066.3	-0.274879
intron_retention.16271	14	24145709-24145772:24145709-24146605:24146533-24146605	01:01:01	ENSG00000100911	PSME2	2.34208e-11	4.58153e-09	-0.287337	20.2456	4.09911	2.30423	6190.64	8570.37	-0.469269
intron_retention.22540	16	54916491-54919209:54916491-54920338:54920297-54920338	01:01:01	ENSG00000245694	CRNDE	2.67025e-11	5.17277e-09	-0.298778	76.909	21.3161	1.85121	1973.75	1664.38	0.245955
intron_retention.37017	20	31721506-31722330:31721506-31723409:31722617-31723409	01:01:01	ENSG00000281376	ABALON	3.48901e-11	6.63011e-09	0.327711	12.3699	83.0487	-2.74712	2534.43	3838.14	-0.598743
intron_retention.55413	9	137039970-137040125:137039970-137040378:137040356-137040378	01:01:01	ENSG00000107281	NPDC1	3.71805e-11	6.9987e-09	-0.297522	10.4916	0	inf	13570.4	14548	-0.100364
intron_retention.36586	2	190204634-190204802:190204634-190205232:190205099-190205232	01:01:01	ENSG00000198130	HIBCH	3.76775e-11	7.02598e-09	-0.196027	17.9771	2.32668	2.94982	5280.07	5951.59	-0.172718
intron_retention.15142	14	38190982-38191231:38190982-38193323:38193183-38193323	01:01:01	ENSG00000258649	AL392023.1	4.36511e-11	7.99055e-09	-0.295819	66.1802	9.53947	2.79442	33407.8	20811.6	0.682796
intron_retention.9360	11	134274244-134277912:134274244-134282120:134282024-134282120	01:01:01	ENSG00000166105	GLB1L3	4.85674e-11	8.80968e-09	-0.361729	11.1262	1.05847	3.39391	10055.7	14798.8	-0.557466
intron_retention.34505	2	131527910-131530827:131527910-131531802:131531651-131531802	01:01:01	ENSG00000163040	CCDC74A	6.12137e-11	1.10036e-08	-0.655522	10.0284	3.19368	1.6508	914.154	2829.38	-1.62997
intron_retention.38232	21	34102834-34102908:34102834-34103519:34103496-34103519	01:01:01	ENSG00000243927	MRPS6	6.976e-11	1.24279e-08	-0.13631	56.8167	14.9885	1.92246	14360	12829.5	0.162596
intron_retention.14035	13	27620741-27621104:27620741-27621437:27621336-27621437	01:01:01	ENSG00000186184	POLR1D	7.88767e-11	1.39277e-08	0.326003	11.4938	42.1577	-1.87494	16451.7	16417.9	0.00296776
intron_retention.3257	1	212951338-212951347:212951338-212951812:212951588-212951812	01:01:01	ENSG00000143494	VASH2	1.03761e-10	1.81609e-08	-0.152911	44.8247	8.56085	2.38847	26618.7	19987.4	0.413352
intron_retention.41786	3	180607647-180607765:180607647-180608810:180608700-180608810	01:01:01	ENSG00000163728	TTC14	1.10246e-10	1.91282e-08	0.416075	29.0707	66.7522	-1.19925	5886.35	5067.59	0.216075
intron_retention.55148	9	98731995-98732553:98731995-98736623:98736526-98736623	01:01:01	ENSG00000165138	ANKS6	1.13019e-10	1.94402e-08	-0.33397	47.5035	16.3167	1.54168	11662.2	11878.2	-0.0264766
intron_retention.52423	8	141421387-141421610:141421387-141422345:141422180-141422345	01:01:01	ENSG00000184489	PTP4A3	1.35849e-10	2.31675e-08	-0.110013	18.0652	0.674034	4.74425	9178.7	6493.74	0.499241
intron_retention.11224	12	19518086-19518113:19518086-19520223:19518674-19520223	01:01:01	ENSG00000139154	AEBP2	1.45382e-10	2.45831e-08	-0.319378	69.6324	19.1826	1.85996	9885	7277.69	0.441761
intron_retention.1244	1	43450336-43452319:43450336-43453497:43453385-43453497	01:01:01	ENSG00000198198	SZT2	1.71588e-10	2.87706e-08	0.414963	7.5181	27.1477	-1.85239	5227.45	4061.01	0.364268
intron_retention.46865	6	4060412-4063119:4060412-4064983:4064800-4064983	01:01:01	ENSG00000112739	PRPF4B	1.86636e-10	3.10329e-08	-0.218673	89.9333	52.2635	0.783051	16551.6	22092.1	-0.416556
intron_retention.7874	11	62778284-62778335:62778284-62778963:62778909-62778963	01:01:01	ENSG00000162227	TAF6L	2.14211e-10	3.53235e-08	-0.257251	7.38468	0	inf	3500.13	5351.86	-0.612631
intron_retention.76	1	1051727-1051815:1051727-1052016:1051992-1052016	01:01:01	ENSG00000188157	AGRN	2.25921e-10	3.69492e-08	0.144661	24.7425	51.5594	-1.05925	65190.1	52984.1	0.299095
intron_retention.18187	15	43413268-43413334:43413268-43414116:43414047-43414116	01:01:01	ENSG00000067369	TP53BP1	3.04809e-10	4.90472e-08	-0.201434	15.6708	5.03114	1.63912	13094.6	25091	-0.938198
intron_retention.30631	19	45069082-45069248:45069082-45070104:45069943-45070104	01:01:01	ENSG00000104859	CLASRP	3.40091e-10	5.42866e-08	-0.387643	19.4499	2.335	3.05827	9756.68	9633.85	0.0182771
intron_retention.14139	13	41373767-41373880:41373767-41374839:41374741-41374839	01:01:01	ENSG00000172766	NAA16	3.69981e-10	5.85892e-08	-0.479084	12.5336	2.41485	2.37579	4037.43	7032.54	-0.800609
intron_retention.1678	1	70230277-70231975:70230277-70232375:70232267-70232375	01:01:01	ENSG00000116754	SRSF11	4.51522e-10	7.09388e-08	-0.203251	134.909	87.7454	0.620594	34712.9	40290.3	-0.21496
intron_retention.10578	11	119093878-119094261:119093878-119095449:119094459-119095449	01:01:01	ENSG00000188486	H2AX	6.71978e-10	1.0475e-07	-0.103748	136.885	124.127	0.141152	23973.5	41712.7	-0.799043
intron_retention.54621	9	136857658-136858097:136857658-136858546:136858399-136858546	01:01:01	ENSG00000177943	MAMDC4	6.99321e-10	1.08167e-07	0.459553	0.357519	11.6399	-5.02492	4207.78	4218.58	-0.00369868
intron_retention.39777	22	17116298-17120143:17116298-17121367:17121251-17121367	01:01:01	ENSG00000183307	TMEM121B	8.76906e-10	1.34592e-07	-0.326825	7.40993	0	inf	1451.95	2095.85	-0.529547
intron_retention.22672	16	67832011-67832108:67832011-67832545:67832454-67832545	01:01:01	ENSG00000102901	CENPT	9.22135e-10	1.40453e-07	-0.205634	42.9135	16.6376	1.36698	11443.7	12709.5	-0.151354
intron_retention.29761	19	21375868-21375964:21375868-21379302:21378628-21379302	01:01:01	ENSG00000172687	ZNF738	1.02492e-09	1.54486e-07	0.121924	186.889	255.334	-0.450203	12204.1	10205.1	0.258076
intron_retention.23017	17	2372189-2372488:2372189-2372786:2372624-2372786	01:01:01	ENSG00000141258	SGSM2	1.02975e-09	1.54486e-07	-0.637693	7.04228	0	inf	5203.34	7860.06	-0.595102
intron_retention.10658	11	125102131-125102317:125102131-125102809:125102733-125102809	01:01:01	ENSG00000150433	TMEM218	1.05061e-09	1.56321e-07	0.350483	8.37914	45.8391	-2.4517	1613.89	2275.88	-0.495884
intron_retention.19517	16	3057530-3058702:3057530-3059370:3058995-3059370	01:01:01	ENSG00000008516	MMP25	1.05765e-09	1.56321e-07	-0.198919	21.9981	4.69329	2.2287	7191.56	7823.47	-0.121504
intron_retention.4257	1	45331660-45331872:45331660-45332086:45332022-45332086	01:01:01	ENSG00000132781	MUTYH	1.17194e-09	1.7194e-07	-0.384629	16.4084	2.74273	2.58075	4768.56	5969.44	-0.324041
intron_retention.4540	1	112610454-112610690:112610454-112611003:112610840-112611003	01:01:01	ENSG00000007341	ST7L	1.186e-09	1.72731e-07	-0.252649	23.4129	3.31362	2.82082	2000.24	1728.06	0.211026
intron_retention.10404	11	85660148-85660597:85660148-85662457:85662388-85662457	01:01:01	ENSG00000137504	CREBZF	1.20695e-09	1.74509e-07	-0.172188	45.7333	23.5131	0.959784	13079.7	17711.6	-0.437367
intron_retention.28647	19	3573691-3573800:3573691-3574586:3574340-3574586	01:01:01	ENSG00000064961	HMG20B	1.28797e-09	1.84884e-07	-0.228673	7.55592	0	inf	12941.6	16951.6	-0.389405
intron_retention.34504	2	131529646-131530827:131529646-131531802:131531637-131531802	01:01:01	ENSG00000163040	CCDC74A	1.42289e-09	2.02793e-07	-0.627477	6.01	0.722275	3.05675	914.154	2829.38	-1.62997
intron_retention.55017	9	39807360-39809615:39807360-39810063:39809730-39810063	01:01:01	ENSG00000278175	GLIDR	1.48118e-09	2.09603e-07	0.288063	19.6061	75.5284	-1.94572	969.456	1285.54	-0.407125
intron_retention.50043	7	90232336-90232484:90232336-90237608:90236901-90237608	01:01:01	ENSG00000157214	STEAP2	1.9063e-09	2.65989e-07	-0.399973	11.7986	0.352822	5.06353	4024.73	3850.68	0.0637798
intron_retention.27295	17	76090328-76090397:76090328-76091235:76091142-76091235	01:01:01	ENSG00000182473	EXOC7	1.98177e-09	2.74598e-07	0.383016	0.319772	13.4441	-5.39379	14664.8	20288.9	-0.468337
intron_retention.43117	3	183983752-183985378:183983752-183987917:183987769-183987917	01:01:01	ENSG00000114770	ABCC5	2.18481e-09	3.00645e-07	-0.577556	32.2381	14.2978	1.17297	7364.97	10809.6	-0.553569
intron_retention.55486	X	299096-299392:299096-303353:302592-303353	01:01:01	ENSG00000182378	PLCXD1	3.23443e-09	4.42031e-07	-0.104379	38.802	17.7129	1.13133	24319.2	29581.5	-0.282598
intron_retention.34824	2	188541180-188541318:188541180-188542122:188541828-188542122	01:01:01	ENSG00000144366	GULP1	3.35699e-09	4.5566e-07	-0.260335	7.99653	0	inf	17032.4	19465.2	-0.192615
intron_retention.4240	1	43451647-43452319:43451647-43453452:43453385-43453452	01:01:01	ENSG00000178922	HYI	3.83533e-09	5.17069e-07	0.414963	7.5181	27.1477	-1.85239	1823.12	1602.35	0.186219
intron_retention.53361	8	143791388-143791740:143791388-143791913:143791875-143791913	01:01:01	ENSG00000180900	SCRIB	5.27782e-09	7.02055e-07	-0.186057	64.1513	29.2332	1.13387	29744.4	29889.3	-0.00701062
intron_retention.8087	11	65497761-65501437:65497761-65501796:65501581-65501796	01:01:01	ENSG00000251562	MALAT1	5.71721e-09	7.45591e-07	-0.102387	11.7682	0	inf	12041.3	7819.55	0.622831
intron_retention.55336	9	136375576-136376481:136375576-136379299:136377542-136379299	01:01:01	ENSG00000165684	SNAPC4	6.10174e-09	7.90572e-07	0.117813	61.9984	136.885	-1.14267	7409.8	8989.55	-0.278813
intron_retention.26619	17	40033344-40033456:40033344-40034972:40034915-40034972	01:01:01	ENSG00000008838	MED24	6.55993e-09	8.44453e-07	0.262988	10.3406	43.2197	-2.06337	13664.9	18995.6	-0.475191
intron_retention.54191	9	128322581-128323147:128322581-128323584:128323282-128323584	01:01:01	ENSG00000167113	COQ4	6.79046e-09	8.68525e-07	-0.214439	52.136	37.3448	0.481374	3202.17	5506.55	-0.782101
intron_retention.13846	12	120215102-120215273:120215102-120215661:120215559-120215661	01:01:01	ENSG00000089159	PXN	7.21799e-09	9.17329e-07	0.210125	25.5986	37.3346	-0.54445	35067.3	20587	0.768393
intron_retention.8464	11	68042642-68043031:68042642-68043497:68043370-68043497	01:01:01	ENSG00000110719	TCIRG1	7.67751e-09	9.63455e-07	-0.492301	41.2644	8.48617	2.28171	4394	3062.84	0.520664
intron_retention.25379	17	76090307-76090397:76090307-76091235:76091142-76091235	01:01:01	ENSG00000279382	AC018665.1	9.10527e-09	1.13548e-06	0.383016	0.319772	13.4441	-5.39379	1353.81	1869.16	-0.465371
intron_retention.46813	6	348768-348841:348768-350519:350377-350519	01:01:01	ENSG00000112679	DUSP22	9.73942e-09	1.20702e-06	-0.105763	7.63901	0	inf	5328.32	5837.31	-0.131623
intron_retention.49611	7	39780502-39781351:39780502-39781885:39781769-39781885	01:01:01	ENSG00000188185	LINC00265	1.03149e-08	1.27046e-06	-0.639905	12.9845	0.312897	5.37495	1557.12	1153.54	0.43281
intron_retention.53737	9	39809561-39809615:39809561-39810019:39809730-39810019	01:01:01	ENSG00000229273	BX664615.1	1.1016e-08	1.34848e-06	0.288063	19.6061	75.5284	-1.94572	500.534	590.319	-0.238025
intron_retention.37968	20	35739102-35739547:35739102-35740597:35740524-35740597	01:01:01	ENSG00000131051	RBM39	1.14084e-08	1.388e-06	-0.134747	24.1911	7.26118	1.7362	34299.1	37846	-0.141971
intron_retention.55367	9	136724356-136724939:136724356-136725110:136725054-136725110	01:01:01	ENSG00000233016	SNHG7	1.22513e-08	1.48152e-06	-0.115687	118.639	64.9483	0.869217	9460.67	10389.1	-0.135051
intron_retention.36064	2	70224553-70227822:70224553-70229091:70229058-70229091	01:01:01	ENSG00000116001	TIA1	1.3153e-08	1.58098e-06	0.146257	74.4515	197.369	-1.40652	18677	26257	-0.491436
intron_retention.44476	4	82424628-82425667:82424628-82426129:82426036-82426129	01:01:01	ENSG00000152795	HNRNPDL	1.44094e-08	1.72163e-06	-0.178019	131.177	111.428	0.2354	46904.3	70302.9	-0.583865
intron_retention.4129	1	33010518-33010833:33010518-33012357:33012073-33012357	01:01:01	ENSG00000004455	AK2	1.62009e-08	1.91276e-06	-0.284161	54.9459	22.4544	1.29101	16664.9	16352.2	0.0273271
intron_retention.23019	17	2372624-2372786:2372624-2373081:2372952-2373081	01:01:01	ENSG00000141258	SGSM2	1.65828e-08	1.94633e-06	-0.450079	7.24628	0.352822	4.36023	5203.34	7860.06	-0.595102
intron_retention.49300	7	843340-849603:843340-850033:849831-850033	01:01:01	ENSG00000164828	SUN1	1.84743e-08	2.14438e-06	-0.200287	10.1645	0.722275	3.81485	30242.6	32803.2	-0.117254
intron_retention.36294	2	109542798-109544324:109542798-109546237:109546049-109546237	01:01:01	ENSG00000186522	SEPTIN10	1.84851e-08	2.14438e-06	-0.224013	275.528	152.989	0.848774	16829.7	14726.6	0.192578
intron_retention.39492	22	41355756-41355862:41355756-41356062:41355971-41356062	01:01:01	ENSG00000100403	ZC3H7B	1.96994e-08	2.27204e-06	0.160181	0	8.2165	#NAME?	20224.6	21629.9	-0.0969155
intron_retention.28527	19	2225387-2227127:2225387-2229898:2229784-2229898	01:01:01	ENSG00000104885	DOT1L	2.00006e-08	2.29352e-06	-0.203093	69.8313	31.9608	1.12757	29016.3	28609.8	0.0203556
intron_retention.53341	8	143592646-143594071:143592646-143594518:143594415-143594518	01:01:01	ENSG00000104529	EEF1D	2.14397e-08	2.4306e-06	0.194678	0	8.51943	#NAME?	45004.9	50993.8	-0.18024
intron_retention.41391	3	108647942-108648112:108647942-108648962:108648917-108648962	01:01:01	ENSG00000198919	DZIP3	2.51556e-08	2.83576e-06	0.413244	10.1845	42.8453	-2.07276	4362.65	6125.3	-0.489574
intron_retention.32412	19	19303347-19303847:19303347-19306076:19305848-19306076	01:01:01	ENSG00000105705	SUGP1	2.5306e-08	2.83669e-06	-0.202138	216.891	97.4801	1.15379	8043.08	6204.98	0.374322
intron_retention.45056	5	69578711-69579108:69578711-69579781:69579726-69579781	01:01:01	ENSG00000183474	GTF2H2C	2.80006e-08	3.09684e-06	-0.294658	7.83534	0	inf	4386.7	4403.58	-0.00554008
intron_retention.35284	2	219505457-219505555:219505457-219505761:219505694-219505761	01:01:01	ENSG00000144591	GMPPA	2.80909e-08	3.09684e-06	-0.323425	19.7019	3.97933	2.30774	6338.59	6618.46	-0.0623342
intron_retention.25071	17	63588999-63589237:63588999-63594259:63594202-63594259	01:01:01	ENSG00000136485	DCAF7	2.80924e-08	3.09684e-06	-0.155731	47.4708	20.151	1.23618	19322.1	20215	-0.0651712
intron_retention.24009	17	32369598-32373453:32369598-32377980:32377914-32377980	01:01:01	ENSG00000010244	ZNF207	2.9346e-08	3.19967e-06	-0.205886	36.5182	15.8987	1.1997	39112.7	44336	-0.180842
intron_retention.10660	11	125102131-125102351:125102131-125102809:125102733-125102809	01:01:01	ENSG00000150433	TMEM218	3.0562e-08	3.31415e-06	-0.341475	16.5771	4.52512	1.87317	1613.89	2275.88	-0.495884
intron_retention.20407	16	30001211-30004657:30001211-30005435:30005367-30005435	01:01:01	ENSG00000169592	INO80E	3.07473e-08	3.31622e-06	-0.164716	26.4997	7.46928	1.82694	11114.2	11273.6	-0.020544
intron_retention.2770	1	161167099-161167234:161167099-161167486:161167370-161167486	01:01:01	ENSG00000143224	PPOX	3.58381e-08	3.8036e-06	0.123525	21.001	70.6601	-1.75044	4212.55	6009.36	-0.512518
intron_retention.21753	16	89893727-89893858:89893727-89895137:89895082-89895137	01:01:01	ENSG00000141002	TCF25	3.88109e-08	4.09732e-06	-0.237101	17.4432	7.34119	1.24858	7553.02	12440.8	-0.719959
intron_retention.54763	9	137188675-137188778:137188675-137189086:137189000-137189086	01:01:01	ENSG00000176101	SSNA1	4.00573e-08	4.20382e-06	-0.12939	32.3866	12.1925	1.4094	9389.88	10946.4	-0.221277
intron_retention.53359	8	143791388-143791440:143791388-143791740:143791665-143791740	01:01:01	ENSG00000180900	SCRIB	4.02411e-08	4.20382e-06	-0.185709	93.5819	50.2931	0.895867	29744.4	29889.3	-0.00701062
intron_retention.41312	3	66377689-66377967:66377689-66378502:66378409-66378502	01:01:01	ENSG00000144741	SLC25A26	4.1985e-08	4.34358e-06	-0.191902	8.95078	0.705644	3.665	7944.97	9958.13	-0.325832
intron_retention.28532	19	2225387-2229898:2225387-2230694:2230177-2230694	01:01:01	ENSG00000104885	DOT1L	4.61142e-08	4.71855e-06	0.118121	6.72764	25.0556	-1.89696	29016.3	28609.8	0.0203556
intron_retention.4583	1	117111059-117111212:117111059-117112453:117112094-117112453	01:01:01	ENSG00000134253	TRIM45	5.05632e-08	5.12126e-06	-0.328805	18.5663	2.6479	2.80977	3283.77	2788.82	0.235698
intron_retention.57171	X	103761191-103761535:103761191-103764997:103764961-103764997	01:01:01	ENSG00000288597	AC234782.4	5.31233e-08	5.35338e-06	-0.229692	97.1042	19.6768	2.30304	9482.36	4647.4	1.02882
intron_retention.56300	X	102637816-102639533:102637816-102640507:102640060-102640507	01:01:01	ENSG00000271147	ARMCX5-GPRASP2	5.36088e-08	5.37515e-06	-0.897785	7.3922	0.705644	3.38899	641.835	1109.36	-0.789448
intron_retention.17210	15	43401715-43403799:43401715-43404552:43404412-43404552	01:01:01	ENSG00000137822	TUBGCP4	7.60933e-08	7.59145e-06	-0.282549	68.2175	43.12	0.661786	8329.86	10494.5	-0.333276
intron_retention.10406	11	85659707-85662457:85659707-85665102:85663523-85665102	01:01:01	ENSG00000137504	CREBZF	7.68949e-08	7.63326e-06	-0.258586	174.66	140.232	0.316735	13079.7	17711.6	-0.437367
intron_retention.44337	4	2937941-2938188:2937941-2938930:2938811-2938930	01:01:01	ENSG00000087269	NOP14	8.2441e-08	8.12879e-06	-0.106537	18.1332	5.46381	1.73065	10046.5	12502.7	-0.315546
intron_retention.18931	16	670674-671000:670674-671131:671082-671131	01:01:01	ENSG00000140983	RHOT2	8.27016e-08	8.12879e-06	0.134285	216.796	325.502	-0.58633	27503.1	28004.3	-0.0260523
intron_retention.53549	9	4662293-4663825:4662293-4665258:4664272-4665258	01:01:01	ENSG00000205808	PLPP6	8.44269e-08	8.25769e-06	-0.18493	7.64154	0	inf	2235.06	2068.66	0.111619
intron_retention.9194	11	124622835-124625903:124622835-124626609:124626459-124626609	01:01:01	ENSG00000154144	TBRG1	8.6838e-08	8.45209e-06	-0.406693	7.002	0	inf	5444.67	5614.43	-0.0442952
intron_retention.28463	19	1457964-1460320:1457964-1460857:1460779-1460857	01:01:01	ENSG00000115266	APC2	8.80577e-08	8.46931e-06	0.678312	3.5023	13.0349	-1.896	1603.45	901.088	0.831438
intron_retention.32183	19	12676016-12676078:12676016-12677396:12677290-12677396	01:01:01	ENSG00000095059	DHPS	8.82883e-08	8.46931e-06	-0.14267	10.6579	1.37136	2.95824	7126.41	8438.98	-0.243893
intron_retention.31884	19	4324043-4324664:4324043-4325308:4325215-4325308	01:01:01	ENSG00000178078	STAP2	9.12554e-08	8.71205e-06	-0.444942	12.7576	2.71943	2.22998	1380.8	1902.26	-0.462211
intron_retention.9484	11	802681-803587:802681-804463:804093-804463	01:01:01	ENSG00000177595	PIDD1	9.25693e-08	8.78463e-06	-0.343234	65.201	17.4865	1.89865	7470.51	5017.3	0.574295
intron_retention.43979	4	118278708-118278792:118278708-118279137:118278943-118279137	01:01:01	ENSG00000269893	SNHG8	9.28961e-08	8.78463e-06	-0.161488	307.678	76.2572	2.01248	11231.5	5178.7	1.11689
intron_retention.52662	8	144084721-144085479:144084721-144085743:144085557-144085743	01:01:01	ENSG00000197858	GPAA1	9.46554e-08	8.90877e-06	0.344531	2.06962	12.4339	-2.58684	10595.3	9042.56	0.228615
intron_retention.31031	19	49710319-49710484:49710319-49710857:49710727-49710857	01:01:01	ENSG00000169169	CPT1C	9.62798e-08	9.01911e-06	-0.276725	7.95372	0.361137	4.46101	6478.67	7558.22	-0.222348
intron_retention.46140	5	1579276-1579484:1579276-1585133:1584983-1585133	01:01:01	ENSG00000185986	SDHAP3	1.05333e-07	9.79323e-06	-0.627883	14.3616	5.00619	1.52043	2752.31	4567.87	-0.730879
intron_retention.8289	11	66845165-66845237:66845165-66846046:66845859-66846046	01:01:01	ENSG00000173653	RCE1	1.06297e-07	9.81919e-06	0.243863	6.8837	26.7799	-1.9599	5459.54	6060.3	-0.150608
intron_retention.7539	11	45922820-45922964:45922820-45923167:45923057-45923167	01:01:01	ENSG00000165905	LARGE2	1.09347e-07	1.00544e-05	-0.148281	141.007	90.0909	0.646316	17476.1	18151.7	-0.054728
intron_retention.45069	5	70916922-70917048:70916922-70918520:70917157-70918520	01:01:01	ENSG00000172058	SERF1A	1.10099e-07	1.00771e-05	-0.182792	7.06744	0.713959	3.30727	1750.24	2892.3	-0.724664
intron_retention.16508	14	65077384-65077428:65077384-65077643:65077562-65077643	01:01:01	ENSG00000125952	MAX	1.12479e-07	1.02479e-05	-0.595404	6.40273	0	inf	5449.39	6337.79	-0.217885
intron_retention.19010	16	727317-728895:727317-729715:729287-729715	01:01:01	ENSG00000103253	HAGHL	1.13031e-07	1.02514e-05	-0.132189	22.2974	4.82805	2.20737	6845.7	6448.49	0.0862364
intron_retention.7807	11	61823029-61826137:61823029-61826512:61826282-61826512	01:01:01	ENSG00000134824	FADS2	1.19281e-07	1.07208e-05	-0.25355	40.8212	28.9068	0.497909	58292.5	89318.6	-0.615649
intron_retention.54950	9	35091239-35091291:35091239-35092767:35092542-35092767	01:01:01	ENSG00000165282	PIGO	1.22541e-07	1.09644e-05	-0.285976	49.6058	20.2027	1.29596	4338.5	4239.45	0.0333177
intron_retention.3399	1	228291582-228292161:228291582-228293616:228293352-228293616	01:01:01	ENSG00000154358	OBSCN	1.25146e-07	1.11475e-05	0.733703	0	4.91622	#NAME?	19881.2	11477.8	0.792561
intron_retention.50587	7	134986507-134986701:134986507-134987996:134987874-134987996	01:01:01	ENSG00000146856	AGBL3	1.26115e-07	1.11839e-05	-0.455462	6.84089	0	inf	605.721	631.766	-0.0607383
intron_retention.8335	11	67297890-67299621:67297890-67299888:67299826-67299888	01:01:01	ENSG00000172932	ANKRD13D	1.28412e-07	1.12872e-05	0.239543	13.7347	40.7768	-1.56992	4823.61	5487.64	-0.186074
intron_retention.38710	21	45263927-45265635:45263927-45266227:45266021-45266227	01:01:01	ENSG00000186866	POFUT2	1.30964e-07	1.14084e-05	0.139524	11.3275	31.9438	-1.49571	6962.5	6650.74	0.0660894
intron_retention.16664	14	100295694-100298885:100295694-100299076:100299014-100299076	01:01:01	ENSG00000197119	SLC25A29	1.3136e-07	1.14084e-05	-0.184466	70.8662	39.2039	0.854103	27274.6	29099.4	-0.0934324
intron_retention.16798	15	23309606-23310974:23309606-23311512:23311316-23311512	01:01:01	ENSG00000274471	AC242376.2	1.31505e-07	1.14084e-05	-0.518715	8.78706	0	inf	1472.68	1133.48	0.377684
intron_retention.47319	6	31834907-31835451:31834907-31836517:31836423-31836517	01:01:01	ENSG00000204387	SNHG32	1.36501e-07	1.17905e-05	-0.147055	392.962	152.631	1.36434	16410.4	10176.2	0.689402
intron_retention.5737	10	73232938-73241760:73232938-73244504:73243842-73244504	01:01:01	ENSG00000138286	FAM149B1	1.37284e-07	1.1807e-05	-0.121263	13.3921	2.68782	2.31688	7616.66	9097.84	-0.256365
intron_retention.38229	21	33931222-33931352:33931222-33931742:33931497-33931742	01:01:01	ENSG00000237945	LINC00649	1.38954e-07	1.18994e-05	-0.358806	26.8473	5.62351	2.25523	2595.87	2031.66	0.35356
intron_retention.41793	3	180608162-180608810:180608162-180610003:180609629-180610003	01:01:01	ENSG00000163728	TTC14	1.46162e-07	1.24631e-05	0.378401	32.1753	64.5003	-1.00335	5886.35	5067.59	0.216075
intron_retention.2029	1	117101379-117101562:117101379-117102362:117102266-117102362	01:01:01	ENSG00000116830	TTF2	1.59192e-07	1.35164e-05	0.151246	15.2831	47.3206	-1.63053	12803.6	14987.5	-0.227215
intron_retention.3604	1	1319380-1319843:1319380-1320529:1320455-1320529	01:01:01	ENSG00000127054	INTS11	1.75021e-07	1.4735e-05	0.160848	2.27109	16.0371	-2.81996	17761	20894.4	-0.234406
intron_retention.47063	6	29723305-29723527:29723305-29723927:29723657-29723927	01:01:01	ENSG00000204642	HLA-F	1.82685e-07	1.53156e-05	-0.363701	51.8239	15.0417	1.78465	1803.84	1399.12	0.366548
intron_retention.16699	14	102508474-102508549:102508474-102509799:102509528-102509799	01:01:01	ENSG00000156381	ANKRD9	1.84234e-07	1.53809e-05	0.220976	52.9115	102.518	-0.954223	11690.8	11907.3	-0.0264682
intron_retention.21846	16	227241-228402:227241-229451:229278-229451	01:01:01	ENSG00000007392	LUC7L	1.97606e-07	1.64285e-05	-0.190328	51.0786	28.8634	0.823475	14803.6	18700.6	-0.337141
intron_retention.48970	6	83166129-83166466:83166129-83169323:83169241-83169323	01:01:01	ENSG00000013375	PGM3	2.00866e-07	1.6569e-05	-0.169333	14.6159	2.05371	2.83123	8900.07	8168.37	0.123768
intron_retention.37965	20	35738967-35739017:35738967-35739547:35739392-35739547	01:01:01	ENSG00000131051	RBM39	2.00957e-07	1.6569e-05	-0.115261	18.0199	4.70161	1.93836	34299.1	37846	-0.141971
intron_retention.41108	3	52480138-52480295:52480138-52481037:52480857-52481037	01:01:01	ENSG00000010322	NISCH	2.04022e-07	1.67525e-05	-0.181202	5.2899	0	inf	18969.9	26534.4	-0.484155
intron_retention.57018	X	56990905-56992583:56990905-56994949:56994722-56994949	01:01:01	ENSG00000204271	SPIN3	2.14495e-07	1.75403e-05	-0.39178	10.8418	0.986931	3.45751	3371.59	3316.04	0.0239702
intron_retention.14525	13	37022010-37022317:37022010-37024193:37024034-37024193	01:01:01	ENSG00000102710	SUPT20H	2.16795e-07	1.75707e-05	0.177233	21.0314	45.9673	-1.12806	11475.9	10923.1	0.071221
intron_retention.10305	11	68081403-68081457:68081403-68082098:68081726-68082098	01:01:01	ENSG00000110721	CHKA	2.17145e-07	1.75707e-05	-0.151872	71.1155	30.7957	1.20743	14131.7	12663.1	0.158308
intron_retention.18711	15	101285725-101285801:101285725-101287010:101286907-101287010	01:01:01	ENSG00000131876	SNRPA1	2.30205e-07	1.84348e-05	-0.189439	57.1138	30.3313	0.913033	12099.3	14733	-0.284127
intron_retention.12770	12	131843996-131844081:131843996-131844298:131844265-131844298	01:01:01	ENSG00000198598	MMP17	2.30978e-07	1.84348e-05	-0.29791	28.1793	10.3168	1.44964	12198.7	13253.9	-0.119686
intron_retention.27536	17	82245975-82246039:82245975-82246591:82246197-82246591	01:01:01	ENSG00000141551	CSNK1D	2.40476e-07	1.91164e-05	0.112744	4.80387	20.0313	-2.05998	21264.6	22880.4	-0.105656
intron_retention.19128	16	1506224-1506329:1506224-1506665:1506483-1506665	01:01:01	ENSG00000100726	TELO2	2.43537e-07	1.92829e-05	-0.26961	39.5697	18.8213	1.07203	14216.4	15976.4	-0.16838
intron_retention.54682	9	136992421-136992562:136992421-136992974:136992924-136992974	01:01:01	ENSG00000148362	PAXX	2.75265e-07	2.15387e-05	-0.170269	21.6583	6.81023	1.66914	4025.55	4724.47	-0.230968
intron_retention.50989	7	23521706-23521840:23521706-23522432:23522131-23522432	01:01:01	ENSG00000164548	TRA2A	2.79844e-07	2.18098e-05	-0.123892	23.6172	8.64917	1.4492	17114.5	19475.2	-0.18642
intron_retention.26129	17	7191266-7191358:7191266-7192002:7191892-7192002	01:01:01	ENSG00000132535	DLG4	2.80916e-07	2.18098e-05	-0.193957	70.3702	36.3746	0.952033	7263.3	7423.83	-0.0315379
intron_retention.3654	1	1657255-1657302:1657255-1657498:1657374-1657498	01:01:01	ENSG00000248333	CDK11B	2.83023e-07	2.18882e-05	-0.104932	39.5017	16.7108	1.24113	12064.5	12398.7	-0.0394208
intron_retention.50042	7	90226970-90232484:90226970-90237608:90236890-90237608	01:01:01	ENSG00000157214	STEAP2	2.86047e-07	2.20367e-05	-0.416509	17.9495	3.48163	2.36611	4024.73	3850.68	0.0637798
intron_retention.13420	12	55698709-55698917:55698709-55700393:55700261-55700393	01:01:01	ENSG00000135424	ITGA7	3.2501e-07	2.4942e-05	-0.294088	15.1547	5.10934	1.56855	9064	12538.1	-0.468097
intron_retention.12440	12	118016700-118016892:118016700-118017815:118017689-118017815	01:01:01	ENSG00000111445	RFC5	3.32165e-07	2.53934e-05	-0.352262	15.3184	3.8594	1.98882	5430.8	6319.92	-0.218741
intron_retention.42874	3	108043090-108047292:108043090-108051970:108051938-108051970	01:01:01	ENSG00000196776	CD47	3.35189e-07	2.55268e-05	0.25599	19.5152	31.4316	-0.687616	7110.99	4806.46	0.565076
intron_retention.39875	22	21628088-21628787:21628088-21630031:21629307-21630031	01:01:01	ENSG00000161179	YDJC	3.6319e-07	2.73461e-05	0.119498	15.0163	39.8893	-1.40947	6393.28	6784.97	-0.0857854
intron_retention.3466	1	236540246-236542787:236540246-236543648:236543559-236543648	01:01:01	ENSG00000116977	LGALS8	3.67781e-07	2.75877e-05	-0.232333	32.7717	16.2218	1.01452	5432.75	6936.13	-0.352448
intron_retention.13882	12	121795266-121795726:121795266-121796242:121796190-121796242	01:01:01	ENSG00000212694	LINC01089	3.91581e-07	2.9263e-05	-0.18579	24.7373	11.7747	1.071	3272.89	4811.84	-0.556023
intron_retention.37015	20	31721506-31722330:31721506-31723409:31722416-31723409	01:01:01	ENSG00000281376	ABALON	3.97673e-07	2.96073e-05	0.392425	1.9916	20.1343	-3.33766	2534.43	3838.14	-0.598743
intron_retention.34857	2	190913192-190913364:190913192-190920248:190920214-190920248	01:01:01	ENSG00000115419	GLS	4.17464e-07	3.06365e-05	-0.244625	9.46949	0.705644	3.74627	22485.6	21714.3	0.0503599
intron_retention.20242	16	28952131-28952204:28952131-28956058:28955977-28956058	01:01:01	ENSG00000176953	NFATC2IP	4.17489e-07	3.06365e-05	-0.178679	7.15053	0.665719	3.42506	12529.8	17575.5	-0.488196
intron_retention.49339	7	2354866-2355116:2354866-2355420:2355233-2355420	01:01:01	ENSG00000106263	EIF3B	4.17638e-07	3.06365e-05	-0.105966	239.325	185.263	0.369397	59764.5	73171.2	-0.291987
intron_retention.36765	2	238194408-238194702:238194408-238194870:238194804-238194870	01:01:01	ENSG00000132323	ILKAP	4.25861e-07	3.11253e-05	-0.475671	13.0748	3.465	1.91586	3579.38	5140.51	-0.522204
intron_retention.12788	12	131845296-131848869:131845296-131849070:131849000-131849070	01:01:01	ENSG00000198598	MMP17	4.42586e-07	3.21124e-05	-0.183828	6.08296	0	inf	12198.7	13253.9	-0.119686
intron_retention.57172	X	103761191-103761538:103761191-103765154:103764961-103765154	01:01:01	ENSG00000288597	AC234782.4	4.6487e-07	3.3607e-05	-0.219993	81.2395	16.9108	2.26424	9482.36	4647.4	1.02882
intron_retention.11980	12	57604621-57604858:57604621-57605731:57605570-57605731	01:01:01	ENSG00000178498	DTX3	4.72842e-07	3.39374e-05	0.221607	7.91091	28.3675	-1.84233	7028.29	8107.07	-0.206007
intron_retention.15171	14	38190982-38193323:38190982-38196994:38196068-38196994	01:01:01	ENSG00000258649	AL392023.1	4.91499e-07	3.50971e-05	-0.182583	47.5057	8.88073	2.41935	33407.8	20811.6	0.682796
intron_retention.33373	2	9391061-9391196:9391061-9393647:9393481-9393647	01:01:01	ENSG00000151693	ASAP2	4.92517e-07	3.50971e-05	-0.188426	22.7232	8.59944	1.40185	4420.18	5613.68	-0.34484
intron_retention.8370	11	67391982-67393610:67391982-67393790:67393722-67393790	01:01:01	ENSG00000172613	RAD9A	5.22298e-07	3.68248e-05	-0.388296	19.0722	6.08129	1.64902	4554.29	5503.33	-0.273081
intron_retention.8635	11	72822438-72822961:72822438-72823797:72823543-72823797	01:01:01	ENSG00000168010	ATG16L2	5.49393e-07	3.85987e-05	-0.291186	9.97294	0	inf	4594.95	2530.01	0.860904
intron_retention.34969	2	207597347-207597483:207597347-207599182:207599079-207599182	01:01:01	ENSG00000118260	CREB1	5.61515e-07	3.93119e-05	-0.250662	20.087	4.97442	2.01366	11752.3	11234.9	0.0649509
intron_retention.19295	16	2205449-2205875:2205449-2206214:2206060-2206214	01:01:01	ENSG00000167965	MLST8	5.76083e-07	4.01909e-05	-0.254767	35.5135	12.4272	1.51486	10646.8	10379	0.0367465
intron_retention.35103	2	218660036-218660166:218660036-218661217:218660938-218661217	01:01:01	ENSG00000074582	BCS1L	6.07114e-07	4.22082e-05	0.158331	2.06962	10.4151	-2.33124	4448.87	3462.26	0.361725
intron_retention.39927	22	26465454-26465551:26465454-26466262:26466225-26466262	01:01:01	ENSG00000100099	HPS4	6.27329e-07	4.33911e-05	-0.241074	76.2671	32.9476	1.21089	8198.82	6760.32	0.278325
intron_retention.44839	5	6742489-6742597:6742489-6746427:6746213-6746427	01:01:01	ENSG00000112941	TENT4A	6.28478e-07	4.33911e-05	-0.386353	9.55005	1.06678	3.16224	8266.27	8863.08	-0.100572
intron_retention.40107	22	41284900-41285153:41284900-41285905:41285362-41285905	01:01:01	ENSG00000100401	RANGAP1	6.32372e-07	4.35094e-05	0.406707	2.26602	11.9927	-2.40393	39076.2	33924.1	0.203978
intron_retention.43211	3	196937509-196937631:196937509-196939432:196939392-196939432	01:01:01	ENSG00000114503	NCBP2	6.38119e-07	4.37539e-05	0.14056	36.264	68.3451	-0.914299	17744.8	17834.1	-0.00723851
intron_retention.13849	12	120215102-120215661:120215102-120216581:120216272-120216581	01:01:01	ENSG00000089159	PXN	6.48364e-07	4.43041e-05	0.182744	3.93785	11.3204	-1.52344	35067.3	20587	0.768393
intron_retention.46863	6	4060412-4062633:4060412-4063119:4063073-4063119	01:01:01	ENSG00000112739	PRPF4B	7.46408e-07	5.06567e-05	-0.185423	86.6778	61.3721	0.498079	16551.6	22092.1	-0.416556
intron_retention.19261	16	2076490-2076585:2076490-2079196:2079034-2079196	01:01:01	ENSG00000103197	TSC2	7.51378e-07	5.08212e-05	-0.184042	43.6311	23.5778	0.88793	12664.8	15000.4	-0.244171
intron_retention.18624	15	88879417-88879452:88879417-88881725:88881356-88881725	01:01:01	ENSG00000140511	HAPLN3	7.59564e-07	5.12013e-05	-0.13734	3.94291	0	inf	7500	13903.8	-0.890519
intron_retention.34311	2	112652269-112652798:112652269-112652941:112652888-112652941	01:01:01	ENSG00000144136	SLC20A1	7.91631e-07	5.31832e-05	-0.211815	24.1407	13.2759	0.86265	13369.1	19763	-0.563899
intron_retention.53932	9	93558580-93558718:93558580-93561250:93561111-93561250	01:01:01	ENSG00000048828	FAM120A	7.97838e-07	5.34203e-05	0.191192	4.93238	19.5101	-1.98387	17538	17475.7	0.00513806
intron_retention.15921	14	103701200-103712941:103701200-103714249:103714104-103714249	01:01:01	ENSG00000126214	KLC1	8.35705e-07	5.57125e-05	-0.208458	6.27683	0	inf	37802.7	35217.2	0.102206
intron_retention.10650	11	125101200-125101256:125101200-125102317:125102131-125102317	01:01:01	ENSG00000150433	TMEM218	8.37656e-07	5.57125e-05	0.332785	0.674759	11.8164	-4.13028	1613.89	2275.88	-0.495884
intron_retention.22542	16	54919065-54920338:54919065-54923650:54923584-54923650	01:01:01	ENSG00000245694	CRNDE	8.54869e-07	5.66684e-05	-0.760936	7.08256	0	inf	1973.75	1664.38	0.245955
intron_retention.44783	5	475136-479997:475136-480216:480078-480216	01:01:01	ENSG00000225138	SLC9A3-AS1	9.04063e-07	5.95339e-05	-0.361091	10.1795	2.47141	2.04226	1994.7	3016.42	-0.596666
intron_retention.4386	1	61681045-61681350:61681045-61683546:61683416-61683546	01:01:01	ENSG00000162604	TM2D1	9.1425e-07	6.00067e-05	-0.263263	62.1695	24.8843	1.32097	1905.02	1686.88	0.17545
intron_retention.55806	X	47193828-47194024:47193828-47198355:47198166-47198355	01:01:01	ENSG00000130985	UBA1	9.327e-07	6.10169e-05	-0.161997	66.9182	38.7208	0.789289	116927	123301	-0.0765769
intron_retention.16713	14	103711465-103712941:103711465-103714213:103714104-103714213	01:01:01	ENSG00000126215	XRCC3	9.91162e-07	6.46296e-05	-0.208458	6.27683	0	inf	10645.1	9807.07	0.118293
intron_retention.50634	7	143264547-143264676:143264547-143265092:143264934-143265092	01:01:01	ENSG00000197448	GSTK1	9.99611e-07	6.49272e-05	-0.414131	6.35739	0	inf	3717.79	3450.92	0.107466
intron_retention.3089	1	204122236-204122399:204122236-204122917:204122811-204122917	01:01:01	ENSG00000143842	SOX13	1.04571e-06	6.70904e-05	-0.233485	6.4783	0.361137	4.165	16889.9	20429.7	-0.274509
intron_retention.7392	11	15073561-15073663:15073561-15074804:15074709-15074804	01:01:01	ENSG00000175868	CALCB	1.06319e-06	6.79929e-05	0.211491	8.86516	43.7937	-2.3045	539.97	790.772	-0.550382
intron_retention.11490	12	51048300-51048478:51048300-51049185:51049012-51049185	01:01:01	ENSG00000050426	LETMD1	1.07252e-06	6.83704e-05	-0.233562	6.12078	0	inf	4841.24	4504.38	0.104049
intron_retention.20306	16	29745246-29746875:29745246-29748299:29747994-29748299	01:01:01	ENSG00000260719	AC009133.3	1.13863e-06	7.23538e-05	-0.302155	5.24456	0	inf	1294.45	1601.04	-0.306667
intron_retention.9196	11	124626692-124626751:124626692-124626935:124626903-124626935	01:01:01	ENSG00000154144	TBRG1	1.14611e-06	7.25981e-05	-0.217493	10.0258	1.08341	3.21006	5444.67	5614.43	-0.0442952
intron_retention.55355	9	136443822-136443900:136443822-136445719:136445644-136445719	01:01:01	ENSG00000148396	SEC16A	1.16256e-06	7.32986e-05	0.105401	38.6611	81.6711	-1.07894	17634.5	17238.2	0.0327938
intron_retention.46923	6	20401878-20402357:20401878-20402625:20402609-20402625	01:01:01	ENSG00000112242	E2F3	1.16452e-06	7.32986e-05	0.149592	0.956785	12.2308	-3.67618	9977	13663.2	-0.453622
intron_retention.14310	13	102644908-102645009:102644908-102646390:102646293-102646390	01:01:01	ENSG00000134900	TPP2	1.24004e-06	7.78067e-05	0.189541	35.3803	188.94	-2.41691	6626.98	18992.9	-1.51904
intron_retention.40364	3	9756766-9756816:9756766-9757191:9757043-9757191	01:01:01	ENSG00000114026	OGG1	1.24587e-06	7.79276e-05	-0.321305	15.3663	5.33407	1.52646	3785.64	5154.91	-0.44541
intron_retention.49000	6	90536336-90536401:90536336-90547387:90547257-90547387	01:01:01	ENSG00000135341	MAP3K7	1.29774e-06	8.09183e-05	0.12544	51.1063	152.196	-1.57436	9198.16	15496.9	-0.752563
intron_retention.8781	11	85628572-85628688:85628572-85629203:85629131-85629203	01:01:01	ENSG00000171204	TMEM126B	1.30788e-06	8.12964e-05	0.108616	5.84375	25.0691	-2.10094	6141.07	7808.17	-0.346493
intron_retention.32826	19	43667580-43667691:43667580-43668256:43667776-43668256	01:01:01	ENSG00000011422	PLAUR	1.47631e-06	9.14806e-05	0.26382	4.5019	25.8547	-2.52182	1564.52	2253.37	-0.526369
intron_retention.26801	17	44380599-44380645:44380599-44381061:44380878-44381061	01:01:01	ENSG00000005961	ITGA2B	1.56263e-06	9.64837e-05	-0.404876	19.9635	2.01379	3.30938	2356.2	1452.11	0.698315
intron_retention.21974	16	1776711-1778048:1776711-1778321:1778133-1778321	01:01:01	ENSG00000162032	SPSB3	1.64395e-06	0.000100188	-0.142431	94.3673	77.311	0.287615	6428.96	9189.22	-0.515357
intron_retention.7576	11	46378456-46378500:46378456-46379111:46378893-46379111	01:01:01	ENSG00000149091	DGKZ	1.64695e-06	0.000100188	-0.246257	16.5546	4.74985	1.80128	20888	22941.7	-0.135298
intron_retention.11209	12	14708056-14708344:14708056-14710199:14710010-14710199	01:01:01	ENSG00000214772	AC010168.1	1.66676e-06	0.000101085	-0.240503	159.547	96.591	0.724017	19490.3	27265.8	-0.484331
intron_retention.22943	16	89798918-89799079:89798918-89799232:89799171-89799232	01:01:01	ENSG00000187741	FANCA	1.69768e-06	0.000102648	0.227153	0	6.25597	#NAME?	13053	14966.9	-0.197396
intron_retention.31604	19	57861284-57861473:57861284-57862158:57861793-57862158	01:01:01	ENSG00000198466	ZNF587	2.06214e-06	0.000123934	-0.249861	64.8588	18.5451	1.80626	15016.6	9197.42	0.707259
intron_retention.23578	17	15700047-15700168:15700047-15700366:15700272-15700366	01:01:01	ENSG00000255104	AC005324.4	2.08119e-06	0.000124703	-0.102147	8.39694	1.05847	2.98789	2812.16	3379.95	-0.26532
intron_retention.47545	6	33691800-33691928:33691800-33692893:33692843-33692893	01:01:01	ENSG00000096433	ITPR3	2.15621e-06	0.000128811	0.119267	0.715038	7.58255	-3.40659	20311.6	18022.9	0.172474
intron_retention.54640	9	136889534-136890542:136889534-136898599:136898522-136898599	01:01:01	ENSG00000127191	TRAF2	2.19723e-06	0.00013087	-0.283758	10.7006	1.03517	3.36975	12192.7	10508.8	0.214427
intron_retention.14352	13	110634544-110635588:110634544-110638492:110638377-110638492	01:01:01	ENSG00000213995	NAXD	2.21113e-06	0.000131306	0.22719	3.61554	17.1852	-2.24889	6233.03	7037.78	-0.175187
intron_retention.26757	17	43766130-43766784:43766130-43769814:43769581-43769814	01:01:01	ENSG00000108861	DUSP3	2.22843e-06	0.00013194	-0.190122	35.2165	10.9426	1.6863	6540.79	5208.05	0.328723
intron_retention.27222	17	75628671-75628825:75628671-75629442:75628933-75629442	01:01:01	ENSG00000108469	RECQL5	2.27276e-06	0.000134167	-0.269584	26.1576	6.90671	1.92116	4543.58	3740.5	0.280597
intron_retention.54194	9	128325765-128325881:128325765-128332282:128332165-128332282	01:01:01	ENSG00000167113	COQ4	2.3319e-06	0.000136824	-0.521609	4.96759	0.312897	3.98879	3202.17	5506.55	-0.782101
intron_retention.54586	9	136849778-136850137:136849778-136850560:136850505-136850560	01:01:01	ENSG00000054148	PHPT1	2.33835e-06	0.000136824	-0.155565	100.415	36.2379	1.47041	10875.8	8424.79	0.368411
intron_retention.18186	15	43403060-43409096:43403060-43409741:43409646-43409741	01:01:01	ENSG00000067369	TP53BP1	2.52695e-06	0.000146998	0.233504	89.1457	278.935	-1.64569	13094.6	25091	-0.938198
intron_retention.25688	17	79085619-79087183:79085619-79087365:79087307-79087365	01:01:01	ENSG00000167280	ENGASE	2.58344e-06	0.000149847	-0.149938	18.9338	4.90124	1.94975	6284.32	5978.62	0.0719429
intron_retention.13812	12	118101899-118102267:118101899-118103056:118102988-118103056	01:01:01	ENSG00000176834	VSIG10	2.61066e-06	0.000150987	-0.430195	12.9163	3.45002	1.90451	11205.8	13378.5	-0.255669
intron_retention.42228	3	9388873-9390497:9388873-9391826:9391426-9391826	01:01:01	ENSG00000206573	THUMPD3-AS1	2.63695e-06	0.000152067	0.176692	2.35165	12.2724	-2.38367	3534.53	3434.54	0.0414004
intron_retention.48537	6	29627485-29627646:29627485-29629107:29629086-29629107	01:01:01	ENSG00000204681	GABBR1	2.66965e-06	0.000153509	-0.183942	18.9389	6.96161	1.44386	13529.3	16475	-0.284199
intron_retention.24613	17	44187233-44187431:44187233-44187743:44187675-44187743	01:01:01	ENSG00000168591	TMUB2	2.68442e-06	0.000153801	-0.184924	5.4082	0	inf	2896.18	3000.85	-0.051216
intron_retention.3144	1	205890046-205891309:205890046-205895250:205894466-205895250	01:01:01	ENSG00000286619	AC119673.3	2.69015e-06	0.000153801	-0.355169	21.2075	7.50089	1.49944	1648.54	1846.14	-0.16332
intron_retention.34963	2	206806679-206807238:206806679-206810138:206810036-206810138	01:01:01	ENSG00000229321	AC008269.1	2.78256e-06	0.000158509	-0.185127	97.8316	52.0406	0.910662	5745.87	5544.4	0.0514931
intron_retention.35465	2	238446383-238446655:238446383-238452213:238451784-238452213	01:01:01	ENSG00000065802	ASB1	2.78839e-06	0.000158509	-0.100804	6.48083	0	inf	8967.7	6882.89	0.381722
intron_retention.33725	2	61185979-61188736:61185979-61189069:61188909-61189069	01:01:01	ENSG00000173209	AHSA2P	2.98472e-06	0.000169188	-0.24787	14.6309	2.42317	2.59405	14928.8	12509.5	0.255077
intron_retention.14695	14	20354084-20354247:20354084-20354947:20354834-20354947	01:01:01	ENSG00000129484	PARP2	3.08078e-06	0.000173646	-0.459721	11.7002	5.9048	0.986577	3105.97	6306.08	-1.0217
intron_retention.43574	4	15686235-15687148:15686235-15688613:15688550-15688613	01:01:01	ENSG00000237765	FAM200B	3.31455e-06	0.000185773	-0.345191	29.5917	11.1758	1.40482	1819.68	2022.96	-0.152784
intron_retention.39855	22	20712692-20712797:20712692-20713390:20713280-20713390	01:01:01	ENSG00000241973	PI4KA	3.49879e-06	0.000195004	0.180081	50.8522	105.986	-1.05949	9844.56	11336.4	-0.203566
intron_retention.54791	9	137215898-137216017:137215898-137216166:137216114-137216166	01:01:01	ENSG00000188566	NDOR1	3.55592e-06	0.000197636	0.153271	0	6.23283	#NAME?	4886.35	6449.46	-0.400423
intron_retention.30083	19	35619612-35619758:35619612-35620123:35619993-35620123	01:01:01	ENSG00000249115	HAUS5	3.61928e-06	0.000200599	-0.116466	4.49683	0	inf	4338.49	5222.1	-0.267435
intron_retention.1240	1	43450336-43452013:43450336-43452319:43452204-43452319	01:01:01	ENSG00000198198	SZT2	3.66438e-06	0.000202535	0.169035	35.4101	60.7296	-0.778238	5227.45	4061.01	0.364268
intron_retention.31791	19	1554671-1555389:1554671-1556923:1555576-1556923	01:01:01	ENSG00000181588	MEX3D	3.75008e-06	0.0002067	0.102147	37.2812	81.5746	-1.12967	19914	24017.7	-0.270315
intron_retention.29668	19	19529363-19529517:19529363-19532740:19532631-19532740	01:01:01	ENSG00000258674	AC011448.1	3.84421e-06	0.000211305	-0.292217	7.90585	0.665719	3.56993	20143	21587.2	-0.0998935
intron_retention.9466	11	767221-767373:767221-771426:771332-771426	01:01:01	ENSG00000177225	GATD1	3.87686e-06	0.000212514	0.115497	13.0095	29.5844	-1.18527	11879.8	11108.6	0.096823
intron_retention.12819	12	132084282-132084399:132084282-132085316:132084963-132085316	01:01:01	ENSG00000185684	EP400P1	3.97909e-06	0.00021752	-0.359941	28.688	11.863	1.27398	3762.73	3908.07	-0.0546785
intron_retention.42229	3	9388848-9390497:9388848-9391826:9391678-9391826	01:01:01	ENSG00000206573	THUMPD3-AS1	4.06656e-06	0.000221694	0.181969	15.633	35.0247	-1.16378	3534.53	3434.54	0.0414004
intron_retention.13711	12	103956303-103956748:103956303-103957213:103957068-103957213	01:01:01	ENSG00000204954	C12orf73	4.23806e-06	0.000228546	-0.207171	52.8791	32.8679	0.68602	17553.9	20745.9	-0.241041
intron_retention.13934	12	124776855-124782811:124776855-124786503:124786356-124786503	01:01:01	ENSG00000073060	SCARB1	4.34405e-06	0.00023363	0.25087	3.90263	17.3118	-2.14924	12232.2	14141.5	-0.209255
intron_retention.7537	11	45922655-45922728:45922655-45922964:45922820-45922964	01:01:01	ENSG00000165905	LARGE2	4.40235e-06	0.000235783	-0.203571	166.895	113.013	0.56245	17476.1	18151.7	-0.054728
intron_retention.49057	6	110813158-110814124:110813158-110815125:110815008-110815125	01:01:01	ENSG00000155111	CDK19	4.40771e-06	0.000235783	-0.317178	28.5544	7.07488	2.01293	2544.56	2012.01	0.338783
intron_retention.4009	1	25242248-25242426:25242248-25242705:25242538-25242705	01:01:01	ENSG00000117616	RSRP1	4.43244e-06	0.000236472	-0.101089	24.5461	10.7345	1.19324	6121.88	6983.22	-0.189919
intron_retention.56930	X	48466229-48466322:48466229-48466872:48466798-48466872	01:01:01	ENSG00000017483	SLC38A5	4.54595e-06	0.000241881	0.130512	30.4831	232.008	-2.9281	2110.16	8388.38	-1.99104
intron_retention.40269	22	50576535-50577034:50576535-50577463:50577323-50577463	01:01:01	ENSG00000254413	CHKB-CPT1B	4.58956e-06	0.000243552	0.108415	22.7029	57.4973	-1.34062	9273.33	11796.3	-0.347174
intron_retention.39694	22	50200978-50201590:50200978-50205024:50204918-50205024	01:01:01	ENSG00000073169	SELENOO	4.81501e-06	0.000254164	0.319962	1.94878	11.9695	-2.61871	7960.74	8566.71	-0.10584
intron_retention.3225	1	211365375-211365468:211365375-211369592:211369451-211369592	01:01:01	ENSG00000082512	TRAF5	4.85043e-06	0.000255358	-0.244333	42.0146	21.1463	0.990486	5216.18	5873.37	-0.171194
intron_retention.21198	16	68539212-68539469:68539212-68539825:68539757-68539825	01:01:01	ENSG00000184939	ZFP90	5.01239e-06	0.00026319	-0.150094	27.9174	11.6897	1.25593	2813.8	2957.08	-0.0716552
intron_retention.47980	6	70860199-70861749:70860199-70862003:70861829-70862003	01:01:01	ENSG00000112305	SMAP1	5.38774e-06	0.000282128	0.110154	2.86529	14.2779	-2.31703	6413.85	6946.49	-0.115094
intron_retention.53875	9	89605011-89605533:89605011-89605880:89605757-89605880	01:01:01	ENSG00000130222	GADD45G	5.40134e-06	0.000282128	0.176212	1.94878	5.50208	-1.4974	2559.01	831.593	1.62164
intron_retention.30196	19	36101663-36102151:36101663-36102851:36102751-36102851	01:01:01	ENSG00000075702	WDR62	5.5729e-06	0.000290079	0.198118	9.05904	33.6299	-1.89232	8336.88	11751	-0.495209
intron_retention.44478	4	82893008-82894847:82893008-82895774:82895691-82895774	01:01:01	ENSG00000251022	THAP9-AS1	5.58839e-06	0.000290079	-0.134336	153.294	89.6797	0.773451	9597.76	8768.75	0.130327
intron_retention.40036	22	37943049-37944246:37943049-37944517:37944416-37944517	01:01:01	ENSG00000128346	C22orf23	5.59717e-06	0.000290079	0.177402	2.26602	6.04136	-1.41471	2028.68	759.979	1.41651
intron_retention.16940	15	28656063-28656263:28656063-28657325:28657186-28657325	01:01:01	ENSG00000206149	HERC2P9	5.70278e-06	0.000294786	-0.723165	3.88997	0	inf	5219.26	7688.87	-0.558925
intron_retention.2773	1	161167994-161168127:161167994-161168545:161168431-161168545	01:01:01	ENSG00000143224	PPOX	5.76525e-06	0.000297246	0.147397	21.7388	63.559	-1.54783	4212.55	6009.36	-0.512518
intron_retention.5952	10	97320740-97321234:97320740-97321823:97321684-97321823	01:01:01	ENSG00000165879	FRAT1	5.8256e-06	0.000299583	-0.229292	5.79595	0	inf	827.233	702.071	0.236676
intron_retention.32867	19	45764888-45766111:45764888-45768627:45768041-45768627	01:01:01	ENSG00000177045	SIX5	5.96889e-06	0.000304614	-0.162452	14.5024	4.75651	1.60831	6017.23	7747.24	-0.364584
intron_retention.39186	22	30019479-30022139:30019479-30022697:30022608-30022697	01:01:01	ENSG00000100330	MTMR3	5.96922e-06	0.000304614	0.133957	23.7809	46.4248	-0.965091	5801.74	4741.61	0.291108
intron_retention.19177	16	1776067-1778048:1776067-1778321:1778133-1778321	01:01:01	ENSG00000197774	EME2	6.26921e-06	0.000319106	-0.142431	94.3673	77.311	0.287615	18420.9	25207.1	-0.452485
intron_retention.36884	20	3221419-3221466:3221419-3221917:3221840-3221917	01:01:01	ENSG00000125877	ITPA	6.46464e-06	0.000327913	0.204464	1.26896	9.97912	-2.97526	5152.4	5550.04	-0.107253
intron_retention.22665	16	67829764-67830088:67829764-67830548:67830389-67830548	01:01:01	ENSG00000102901	CENPT	6.47511e-06	0.000327913	0.175047	51.0964	97.7148	-0.935355	11443.7	12709.5	-0.151354
intron_retention.9807	11	47465932-47468891:47465932-47472357:47472190-47472357	01:01:01	ENSG00000149187	CELF1	6.7349e-06	0.000338492	0.133153	75.4233	127.352	-0.755738	36403	37439.1	-0.0404891
intron_retention.13564	12	57769302-57769423:57769302-57769655:57769564-57769655	01:01:01	ENSG00000037897	METTL1	6.79599e-06	0.00034027	-0.618122	6.1283	0.361137	4.08487	2030.46	2414.43	-0.249876
intron_retention.24005	17	32369999-32370082:32369999-32373453:32373398-32373453	01:01:01	ENSG00000010244	ZNF207	6.80438e-06	0.00034027	-0.154321	29.5286	14.7054	1.00577	39112.7	44336	-0.180842
intron_retention.27493	17	82018702-82019219:82018702-82019381:82019307-82019381	01:01:01	ENSG00000169689	CENPX	6.83609e-06	0.000341001	0.128768	41.2943	121.549	-1.55753	6104.07	8524.83	-0.4819
intron_retention.23353	17	7404873-7405610:7404873-7408509:7408459-7408509	01:01:01	ENSG00000169992	NLGN2	6.87064e-06	0.000341059	-0.21627	9.63061	2.14188	2.16875	20820.1	25664	-0.301764
intron_retention.53499	8	144528023-144528072:144528023-144528556:144528267-144528556	01:01:01	ENSG00000213563	C8orf82	6.87143e-06	0.000341059	-0.243185	41.0401	19.9117	1.04342	5164.84	5589.53	-0.114002
intron_retention.22588	16	66614749-66617358:66614749-66622222:66622061-66622222	01:01:01	ENSG00000183723	CMTM4	7.06321e-06	0.000349708	-0.120769	12.2012	1.61272	2.91945	14161.4	11973.1	0.242159
intron_retention.17924	15	90265671-90265876:90265671-90266398:90266287-90266398	01:01:01	ENSG00000182768	NGRN	7.15966e-06	0.000352873	-0.132437	67.6834	56.2157	0.267828	8413.91	12574.5	-0.579652
intron_retention.44474	4	82424628-82424883:82424628-82425667:82425562-82425667	01:01:01	ENSG00000152795	HNRNPDL	7.16251e-06	0.000352873	-0.1822	118.208	105.597	0.162757	46904.3	70302.9	-0.583865
intron_retention.45501	5	140693490-140693508:140693490-140693665:140693590-140693665	01:01:01	ENSG00000112855	HARS2	7.31708e-06	0.000357052	-0.660291	9.78927	1.02686	3.25297	5099.21	4412.4	0.208711
intron_retention.9636	11	9280653-9281041:9280653-9283593:9283370-9283593	01:01:01	ENSG00000166471	TMEM41B	7.3189e-06	0.000357052	-0.157007	44.1824	27.4671	0.685764	7136.11	8718.75	-0.288983
intron_retention.39375	22	37943049-37944246:37943049-37944898:37944416-37944898	01:01:01	ENSG00000278948	AL031587.5	7.58043e-06	0.000368908	0.177402	2.26602	6.04136	-1.41471	1295.71	496.419	1.38411
intron_retention.42490	3	49015972-49016060:49015972-49016340:49016157-49016340	01:01:01	ENSG00000178149	DALRD3	7.62273e-06	0.000370064	-0.198996	31.5481	11.5102	1.45464	9483.93	8588.95	0.143003
intron_retention.32468	19	23259905-23260116:23259905-23260934:23260863-23260934	01:01:01	ENSG00000284428	AC092329.4	7.76784e-06	0.000376193	-0.402184	23.7076	7.62067	1.63736	554.846	613.955	-0.146047
intron_retention.13000	12	6844798-6846903:6844798-6848872:6848060-6848872	01:01:01	ENSG00000111665	CDCA3	7.99627e-06	0.000385794	0.19826	4.73598	16.4763	-1.79866	6603.35	6515.31	0.0193635
intron_retention.11893	12	56469038-56475977:56469038-56479181:56479051-56479181	01:01:01	ENSG00000176422	SPRYD4	8.00475e-06	0.000385794	0.376031	0	4.60513	#NAME?	4790.41	4637.3	0.0468625
intron_retention.44646	4	152534940-152535033:152534940-152535191:152535126-152535191	01:01:01	ENSG00000109670	FBXW7	8.08406e-06	0.000388678	-0.183654	35.8838	14.5756	1.29978	3826.31	3661.92	0.063354
intron_retention.16199	14	23182763-23183038:23182763-23183650:23183350-23183650	01:01:01	ENSG00000092068	SLC7A8	8.1933e-06	0.000392041	-0.110157	34.3302	23.4213	0.551658	25518.5	36494	-0.516116
intron_retention.1805	1	96804784-96804939:96804784-96806958:96806865-96806958	01:01:01	ENSG00000117569	PTBP2	8.30405e-06	0.000396389	-0.19951	38.8045	27.1309	0.516286	6442.21	9081.86	-0.495432
intron_retention.11334	12	42442640-42442741:42442640-42446289:42445990-42446289	01:01:01	ENSG00000134283	PPHLN1	8.3476e-06	0.000397517	0.227739	6.64195	22.6141	-1.76755	9572.99	10985.3	-0.19853
intron_retention.4132	1	33010118-33012122:33010118-33013287:33013206-33013287	01:01:01	ENSG00000004455	AK2	8.53093e-06	0.00040528	-0.244778	44.5298	21.0265	1.08256	16664.9	16352.2	0.0273271
intron_retention.10033	11	64223829-64224162:64223829-64224341:64224284-64224341	01:01:01	ENSG00000149743	TRPT1	8.57904e-06	0.000406505	0.213931	13.4099	33.9396	-1.33967	3399.01	2729.82	0.316307
intron_retention.29436	19	17228253-17228309:17228253-17229215:17229008-17229215	01:01:01	ENSG00000099330	OCEL1	9.11256e-06	0.000427819	0.242873	11.9747	21.4843	-0.843298	2934.31	1928.34	0.605661
intron_retention.50605	7	139374400-139375583:139374400-139376156:139376061-139376156	01:01:01	ENSG00000146963	LUC7L2	9.25249e-06	0.000433368	-0.11845	4.49937	0	inf	15007.4	15935.7	-0.0865904
intron_retention.13177	12	47743529-47743676:47743529-47744068:47743986-47744068	01:01:01	ENSG00000079337	RAPGEF3	9.5832e-06	0.000445719	-0.240938	22.2397	5.07106	2.13278	2619.95	2038.71	0.361883
intron_retention.2409	1	155061414-155061489:155061414-155061646:155061575-155061646	01:01:01	ENSG00000143537	ADAM15	9.64977e-06	0.000447469	-0.440438	9.63061	2.06203	2.22356	5696.33	6901.14	-0.276802
intron_retention.17684	15	75356300-75356506:75356300-75356685:75356605-75356685	01:01:01	ENSG00000140398	NEIL1	9.68702e-06	0.000447469	-0.473798	6.45068	0.352822	4.19244	3542.57	3470.19	0.0297841
intron_retention.49831	7	72829424-72829783:72829424-72830813:72830755-72830813	01:01:01	ENSG00000225648	SBDSP1	9.68811e-06	0.000447469	-0.333684	4.25762	0	inf	1212.81	1473.41	-0.280799
intron_retention.28072	18	49491531-49491584:49491531-49491833:49491735-49491833	01:01:01	ENSG00000265681	RPL17	9.72761e-06	0.000448256	-0.138563	381.034	214.539	0.828679	137789	132665	0.0546678
intron_retention.8610	11	72228807-72229007:72228807-72229230:72229089-72229230	01:01:01	ENSG00000165458	INPPL1	9.75913e-06	0.000448673	-0.164294	4.81653	0.352822	3.77098	10257	16417.3	-0.678611
intron_retention.45305	5	129460297-129460739:129460297-129461757:129461559-129461757	01:01:01	ENSG00000145808	ADAMTS19	9.86625e-06	0.000451779	-0.243948	6.84342	1.97386	1.7937	3105.3	5848.88	-0.913426
intron_retention.33017	19	49865126-49865242:49865126-49866445:49866398-49866445	01:01:01	ENSG00000039650	PNKP	1.00512e-05	0.000458927	0.104437	0	6.13784	#NAME?	9774.14	13797.2	-0.497329
intron_retention.43134	3	184354547-184354714:184354547-184354973:184354903-184354973	01:01:01	ENSG00000114859	CLCN2	1.027e-05	0.000467715	-0.20376	12.9314	5.72847	1.17466	1659.77	2714.58	-0.709747
intron_retention.44480	4	82893008-82895774:82893008-82898062:82897988-82898062	01:01:01	ENSG00000251022	THAP9-AS1	1.03101e-05	0.000467715	-0.181598	78.1529	41.6433	0.908213	9597.76	8768.75	0.130327
intron_retention.46651	5	177491009-177491146:177491009-177491925:177491806-177491925	01:01:01	ENSG00000196923	PDLIM7	1.0314e-05	0.000467715	0.100066	217.381	304.625	-0.486805	14820.1	13096.9	0.178333
intron_retention.34971	2	207711539-207711685:207711539-207712116:207711937-207712116	01:01:01	ENSG00000163249	CCNYL1	1.09006e-05	0.000493197	-0.143279	10.2299	1.61272	2.66522	7768.35	7707.77	0.0112947
intron_retention.16815	15	24981774-24982437:24981774-24998486:24998365-24998486	01:01:01	ENSG00000224078	SNHG14	1.11078e-05	0.000501434	0.140725	12.4001	27.2677	-1.13684	245282	207414	0.241929
intron_retention.47929	6	49550665-49551675:49550665-49552057:49551880-49552057	01:01:01	ENSG00000197261	C6orf141	1.15647e-05	0.000520879	-0.547012	6.99187	2.46309	1.50521	875.209	1851.85	-1.08126
intron_retention.46862	6	4060412-4062299:4060412-4063119:4063073-4063119	01:01:01	ENSG00000112739	PRPF4B	1.20146e-05	0.000539255	-0.15216	26.4622	14.649	0.853132	16551.6	22092.1	-0.416556
intron_retention.46360	5	131160655-131160884:131160655-131162477:131162361-131162477	01:01:01	ENSG00000169567	HINT1	1.24856e-05	0.000558575	0.12645	2.3818	13.3009	-2.4814	22118.9	26223.5	-0.245578
intron_retention.33772	2	65205107-65205460:65205107-65205988:65205559-65205988	01:01:01	ENSG00000172974	AC007318.1	1.28721e-05	0.000574581	-0.257937	4.814	0	inf	328.623	389.244	-0.24424
intron_retention.36042	2	70085546-70085624:70085546-70086151:70086123-70086151	01:01:01	ENSG00000179818	PCBP1-AS1	1.38254e-05	0.000614385	0.172571	3.26309	14.1266	-2.11411	54597	60209.4	-0.141168
intron_retention.29759	19	21375868-21375964:21375868-21379300:21377388-21379300	01:01:01	ENSG00000172687	ZNF738	1.42805e-05	0.000633198	-0.135998	73.4569	34.2544	1.10061	12204.1	10205.1	0.258076
intron_retention.3177	1	207767012-207767823:207767012-207770362:207770320-207770362	01:01:01	ENSG00000117335	CD46	1.45204e-05	0.000640985	-0.189342	246.355	156.836	0.651479	29821.9	27032.8	0.141665
intron_retention.36350	2	127052254-127052362:127052254-127057601:127057472-127057601	01:01:01	ENSG00000136717	BIN1	1.47481e-05	0.000649602	-0.262218	5.60461	0.674034	3.05572	6788.25	9747.23	-0.521952
intron_retention.12621	12	122980720-122981266:122980720-122981879:122981594-122981879	01:01:01	ENSG00000182196	ARL6IP4	1.48144e-05	0.000650581	0.119495	150.041	269.74	-0.846214	11941.8	13536.2	-0.180805
intron_retention.40268	22	50576535-50576637:50576535-50577034:50576856-50577034	01:01:01	ENSG00000254413	CHKB-CPT1B	1.48393e-05	0.000650581	0.144085	31.7193	73.5511	-1.21339	9273.33	11796.3	-0.347174
intron_retention.52767	8	144353953-144354149:144353953-144354311:144354236-144354311	01:01:01	ENSG00000185803	SLC52A2	1.51134e-05	0.000658421	0.121024	19.3267	7.51901	1.36198	11466.7	12269.8	-0.0976634
intron_retention.15337	14	58351072-58351323:58351072-58353855:58353657-58353855	01:01:01	ENSG00000032219	ARID4A	1.53863e-05	0.000668058	-0.16603	23.6473	9.89245	1.25727	1925.35	2308.31	-0.261716
intron_retention.6641	10	97459361-97459505:97459361-97459741:97459658-97459741	01:01:01	ENSG00000155229	MMS19	1.54812e-05	0.000669419	0.125434	3.93785	14.208	-1.85122	20828	20382.4	0.0312025
intron_retention.50928	7	2540829-2540894:2540829-2541024:2540978-2541024	01:01:01	ENSG00000106009	BRAT1	1.55e-05	0.000669419	-0.19904	21.8772	10.0041	1.12884	12127.5	15194.5	-0.325268
intron_retention.51698	7	156677842-156678350:156677842-156679133:156679076-156679133	01:01:01	ENSG00000105983	LMBR1	1.55746e-05	0.000671186	-0.18476	14.5528	4.1723	1.80238	8111.79	9009.52	-0.151431
intron_retention.22698	16	67942860-67943212:67942860-67944120:67943947-67944120	01:01:01	ENSG00000213398	LCAT	1.56317e-05	0.000671343	-0.302271	14.8955	1.87738	2.98808	2273.8	1527.31	0.574116
intron_retention.11982	12	57604621-57604858:57604621-57605731:57605583-57605731	01:01:01	ENSG00000178498	DTX3	1.56455e-05	0.000671343	0.126614	0.357519	6.8518	-4.26039	7028.29	8107.07	-0.206007
intron_retention.39065	22	24321287-24321323:24321287-24322918:24321404-24322918	01:01:01	ENSG00000100014	SPECC1L	1.59978e-05	0.000684987	-0.15429	14.5931	4.5652	1.67654	10038.8	11461.9	-0.191262
intron_retention.37497	20	58994641-58994824:58994641-58995133:58994925-58995133	01:01:01	ENSG00000101158	NELFCD	1.6232e-05	0.000691086	-0.114408	23.8611	14.4176	0.726832	5589.7	8191.89	-0.551424
intron_retention.45491	5	140668890-140668990:140668890-140669248:140669078-140669248	01:01:01	ENSG00000120314	WDR55	1.6286e-05	0.000691086	0.106737	45.9297	80.7822	-0.81461	6582.37	6741.85	-0.0345373
intron_retention.7610	11	47161126-47161190:47161126-47162247:47161445-47162247	01:01:01	ENSG00000149179	C11orf49	1.6313e-05	0.000691086	-0.264056	22.3302	6.97824	1.67806	3372.81	3132.06	0.106842
intron_retention.44345	4	3954959-3955033:3954959-3955394:3955323-3955394	01:01:01	ENSG00000251669	FAM86EP	1.64128e-05	0.000693822	0.499856	0.319772	4.39703	-3.78141	1340.85	819.405	0.710498
intron_retention.16180	14	23049821-23052083:23049821-23052609:23052472-23052609	01:01:01	ENSG00000139880	CDH24	1.65464e-05	0.000697992	-0.572032	6.35233	0.938691	2.75856	4034.27	5823.43	-0.529561
intron_retention.51612	7	148815505-148816778:148815505-148817391:148817221-148817391	01:01:01	ENSG00000106462	EZH2	1.68309e-05	0.000706432	0.103029	77.6718	225.692	-1.53889	7651.07	15016.1	-0.972778
intron_retention.27666	18	11880988-11884627:11880988-11885685:11885675-11885685	01:01:01	ENSG00000141404	GNAL	1.68698e-05	0.000706432	-0.156818	26.0066	11.858	1.13302	6813.84	7549.6	-0.147932
intron_retention.18376	15	68197439-68199681:68197439-68205151:68205120-68205151	01:01:01	ENSG00000129007	CALML4	1.68881e-05	0.000706432	-0.289925	18.4556	5.76008	1.6799	4582.06	4478.11	0.0331056
intron_retention.16799	15	23309606-23310974:23309606-23311512:23311337-23311512	01:01:01	ENSG00000274471	AC242376.2	1.6965e-05	0.000707043	0.249183	0.319772	5.23908	-4.0342	1472.68	1133.48	0.377684
intron_retention.10934	12	6975695-6976891:6975695-6977262:6977133-6977262	01:01:01	ENSG00000126749	EMG1	1.69736e-05	0.000707043	0.101561	88.7198	199.916	-1.17207	11843.8	17002.6	-0.521619
intron_retention.8397	11	67429526-67429595:67429526-67432492:67432355-67432492	01:01:01	ENSG00000175634	RPS6KB2	1.70817e-05	0.000710064	-0.176459	4.82927	0	inf	8622.1	7811	0.142531
intron_retention.26809	17	44803948-44804114:44803948-44804966:44804587-44804966	01:01:01	ENSG00000182963	GJC1	1.81028e-05	0.000747625	-0.140113	23.6724	9.93072	1.25324	18233.8	19434.1	-0.0919713
intron_retention.50467	7	122305287-122306262:122305287-122306660:122306515-122306660	01:01:01	ENSG00000230316	FEZF1-AS1	1.81351e-05	0.000747625	0.214871	9.77906	50.3411	-2.36397	1539.91	3436.2	-1.15797
intron_retention.34877	2	196719496-196720234:196719496-196720668:196720574-196720668	01:01:01	ENSG00000144395	CCDC150	1.85223e-05	0.000759632	-0.256852	20.0493	7.54082	1.41076	3861.99	4106.01	-0.0883922
intron_retention.24410	17	41818381-41818527:41818381-41819399:41819192-41819399	01:01:01	ENSG00000141756	FKBP10	1.85406e-05	0.000759632	-0.140521	4.6881	0	inf	30415.6	29258.5	0.0559535
intron_retention.46792	5	180847610-180848082:180847610-180851493:180851380-180851493	01:01:01	ENSG00000196670	ZFP62	1.85906e-05	0.000760118	-0.175115	24.1785	8.65616	1.48192	4948.57	4887.6	0.0178876
intron_retention.52494	8	143378268-143378820:143378268-143378911:143378893-143378911	01:01:01	ENSG00000158106	RHPN1	1.86874e-05	0.000762516	0.300982	0	5.15923	#NAME?	7303.96	8824.47	-0.272831
intron_retention.3173	1	207767012-207767195:207767012-207767823:207767778-207767823	01:01:01	ENSG00000117335	CD46	1.90856e-05	0.000776448	-0.109046	219.533	139.89	0.650139	29821.9	27032.8	0.141665
intron_retention.33057	19	50802453-50802614:50802453-50803875:50803552-50803875	01:01:01	ENSG00000167747	C19orf48	1.91067e-05	0.000776448	-0.262119	4.41873	0	inf	14477.6	15457.3	-0.0944632
intron_retention.4661	1	150265398-150266194:150265398-150266656:150266532-150266656	01:01:01	ENSG00000117362	APH1A	1.96418e-05	0.000796572	-0.144857	216.818	188.179	0.204379	13873	16806.8	-0.276767
intron_retention.3069	1	203795653-203801628:203795653-203803016:203802956-203803016	01:01:01	ENSG00000058673	ZC3H11A	1.97653e-05	0.000799866	0.145569	5.85395	24.2101	-2.04813	14097.4	19372.1	-0.458552
intron_retention.48413	6	167040298-167040339:167040298-167044576:167044404-167044576	01:01:01	ENSG00000213066	FGFR1OP	2.01233e-05	0.000809515	-0.16046	6.76785	0.705644	3.26168	7711.54	8549.3	-0.148787
intron_retention.10659	11	125102131-125102351:125102131-125102809:125102636-125102809	01:01:01	ENSG00000150433	TMEM218	2.02212e-05	0.000810355	-0.25696	17.2043	7.79716	1.14175	1613.89	2275.88	-0.495884
intron_retention.49357	7	2379393-2379511:2379393-2380740:2380414-2380740	01:01:01	ENSG00000106263	EIF3B	2.02254e-05	0.000810355	-0.126255	139.552	97.4274	0.518404	59764.5	73171.2	-0.291987
intron_retention.34244	2	105345314-105345389:105345314-105349211:105347646-105349211	01:01:01	ENSG00000135974	C2orf49	2.03509e-05	0.000811104	-0.102654	4.62273	0	inf	4212.83	4028.8	0.0644417
intron_retention.32016	19	8333909-8334116:8333909-8334419:8334319-8334419	01:01:01	ENSG00000186994	KANK3	2.03558e-05	0.000811104	-0.414991	23.5792	1.96555	3.58451	1488.93	651.445	1.19256
intron_retention.32122	19	11229297-11232289:11229297-11233366:11233202-11233366	01:01:01	ENSG00000130158	DOCK6	2.0366e-05	0.000811104	0.133467	16.7937	26.1773	-0.640392	11619	7953.36	0.546853
intron_retention.53497	8	144526251-144526639:144526251-144527787:144526959-144527787	01:01:01	ENSG00000213563	C8orf82	2.08516e-05	0.00082714	-0.24149	108.094	72.7621	0.571034	5164.84	5589.53	-0.114002
intron_retention.24849	17	49049157-49049190:49049157-49049444:49049351-49049444	01:01:01	ENSG00000159217	IGF2BP1	2.13067e-05	0.000841846	-0.264473	6.95159	1.02686	2.75911	54501.7	67152.5	-0.301141
intron_retention.10521	11	117285206-117291049:117285206-117291813:117291711-117291813	01:01:01	ENSG00000186318	BACE1	2.17604e-05	0.000858073	0.283059	15.2831	33.2222	-1.12021	3767.14	3649.8	0.0456491
intron_retention.40283	22	50580564-50582357:50580564-50582845:50582557-50582845	01:01:01	ENSG00000100288	CHKB	2.18195e-05	0.000858708	-0.210987	63.9975	35.1262	0.865467	5304.86	5277.9	0.00735173
intron_retention.32214	19	12900003-12900120:12900003-12900648:12900459-12900648	01:01:01	ENSG00000161860	SYCE2	2.22734e-05	0.000874845	-0.43246	15.2302	3.16873	2.26495	877.594	771.374	0.186123
intron_retention.33720	2	61185501-61186497:61185501-61188709:61187908-61188709	01:01:01	ENSG00000173209	AHSA2P	2.26642e-05	0.000886705	-0.103143	9.5021	1.02686	3.21001	14928.8	12509.5	0.255077
intron_retention.43995	4	118617995-118618119:118617995-118620610:118620413-118620610	01:01:01	ENSG00000260404	AC110079.1	2.28306e-05	0.000891464	-0.318059	4.54218	0	inf	3748.07	3734.9	0.00507977
intron_retention.49181	6	159679118-159679298:159679118-159682638:159682473-159682638	01:01:01	ENSG00000285441	SOD2	2.36389e-05	0.000921224	-0.111909	52.9898	34.0311	0.63886	13036.1	14603.6	-0.163812
intron_retention.28489	19	1918888-1918990:1918888-1920743:1920647-1920743	01:01:01	ENSG00000227500	SCAMP4	2.37835e-05	0.000925053	-0.268397	19.09	7.52419	1.34321	9165.11	9948.92	-0.118388
intron_retention.41429	3	113958362-113958538:113958362-113961314:113960719-113961314	01:01:01	ENSG00000184307	ZDHHC23	2.4162e-05	0.000937946	0.258345	3.06162	12.3221	-2.00888	4222.57	3791.01	0.15554
intron_retention.19064	16	1208012-1208221:1208012-1209412:1209031-1209412	01:01:01	ENSG00000196557	CACNA1H	2.42864e-05	0.000940945	-0.171256	112.8	57.9032	0.962053	18522	15969.1	0.213955
intron_retention.28488	19	1918888-1918990:1918888-1920743:1920411-1920743	01:01:01	ENSG00000227500	SCAMP4	2.43651e-05	0.000942164	-0.273584	6.40281	0.674034	3.24781	9165.11	9948.92	-0.118388
intron_retention.29930	19	34677638-34677856:34677638-34678813:34678736-34678813	01:01:01	ENSG00000089335	ZNF302	2.45816e-05	0.000948696	-0.224804	36.1279	22.0534	0.712114	3654.17	4653.52	-0.348779
intron_retention.43941	4	112646790-112646968:112646790-112647449:112647414-112647449	01:01:01	ENSG00000174720	LARP7	2.49268e-05	0.000958678	0.131146	2582.69	5283.96	-1.03275	44211.1	58179.3	-0.396099
intron_retention.36060	2	70224423-70224629:70224423-70227822:70227734-70227822	01:01:01	ENSG00000116001	TIA1	2.49363e-05	0.000958678	0.128351	110.375	279.001	-1.33785	18677	26257	-0.491436
intron_retention.19513	16	3057530-3058017:3057530-3058669:3058539-3058669	01:01:01	ENSG00000008516	MMP25	2.50466e-05	0.000961066	-0.141386	17.5945	6.59546	1.41558	7191.56	7823.47	-0.121504
intron_retention.2027	1	117101379-117101562:117101379-117102362:117102193-117102362	01:01:01	ENSG00000116830	TTF2	2.52019e-05	0.000965169	-0.169054	24.5813	11.4817	1.09822	12803.6	14987.5	-0.227215
intron_retention.50635	7	143264547-143264676:143264547-143265092:143264945-143265092	01:01:01	ENSG00000197448	GSTK1	2.55556e-05	0.000974974	-0.316713	4.80641	0	inf	3717.79	3450.92	0.107466
intron_retention.42337	3	39100304-39100454:39100304-39100877:39100746-39100877	01:01:01	ENSG00000114745	GORASP1	2.62602e-05	0.000999942	-0.208731	21.3181	10.1005	1.07765	5531.32	6873.19	-0.313357
intron_retention.36169	2	85600344-85600412:85600344-85600759:85600499-85600759	01:01:01	ENSG00000168890	TMEM150A	2.6613e-05	0.00101091	0.171175	7.95372	21.7072	-1.44847	3101.03	3076.7	0.0113619
intron_retention.1061	1	36321055-36322725:36321055-36324977:36323458-36324977	01:01:01	ENSG00000214193	SH3D21	2.66495e-05	0.00101091	-0.211459	23.7907	6.84349	1.7976	6095.17	4881.3	0.320402
intron_retention.16551	14	74292747-74292869:74292747-74295198:74295147-74295198	01:01:01	ENSG00000119688	ABCD4	2.67129e-05	0.00101139	-0.191235	34.5643	17.4015	0.99007	10389.3	11010	-0.0837242
intron_retention.14133	13	41362030-41362159:41362030-41362873:41362730-41362873	01:01:01	ENSG00000172766	NAA16	2.68129e-05	0.00101325	-0.224831	23.6951	18.7647	0.336565	4037.43	7032.54	-0.800609
intron_retention.16273	14	24145740-24145911:24145740-24146240:24146207-24146240	01:01:01	ENSG00000100911	PSME2	2.69585e-05	0.00101583	-0.211381	5.56939	0.705644	2.98051	6190.64	8570.37	-0.469269
intron_retention.55312	9	133338311-133341694:133338311-133344333:133344124-133344333	01:01:01	ENSG00000148297	MED22	2.70129e-05	0.00101583	-0.14665	160.878	115.879	0.473349	11763.9	12430.1	-0.0794715
intron_retention.11351	12	47780144-47780289:47780144-47782751:47782217-47782751	01:01:01	ENSG00000211584	SLC48A1	2.70337e-05	0.00101583	-0.103297	6.53377	0	inf	3461.52	2032.87	0.767887
intron_retention.44384	4	40934613-40934699:40934613-40935139:40935076-40935139	01:01:01	ENSG00000163697	APBB2	2.71843e-05	0.00101956	-0.105593	41.2014	19.2524	1.09765	9702.53	9301.92	0.060832
intron_retention.32380	19	18990892-18991149:18990892-18994486:18994365-18994486	01:01:01	ENSG00000064607	SUGP2	2.72541e-05	0.00102026	-0.243968	270.321	146.514	0.883639	36426.7	29691.1	0.294964
intron_retention.46418	5	138165827-138166610:138165827-138168078:138167933-138168078	01:01:01	ENSG00000112983	BRD8	2.732e-05	0.00102082	-0.255674	19.3669	7.95035	1.2845	8357.35	9681.65	-0.212208
intron_retention.30659	19	45350340-45350431:45350340-45350551:45350513-45350551	01:01:01	ENSG00000104892	KLC3	2.79553e-05	0.00104209	-0.134175	32.155	13.3258	1.27082	6618.5	6240.46	0.0848505
intron_retention.17812	15	83112796-83112900:83112796-83115942:83115844-83115942	01:01:01	ENSG00000136404	TM6SF1	2.80751e-05	0.00104209	-0.35544	10.8618	3.04064	1.83682	1024.11	1238.69	-0.274446
intron_retention.15172	14	38190982-38193323:38190982-38196994:38196071-38196994	01:01:01	ENSG00000258649	AL392023.1	2.81284e-05	0.00104209	-0.101456	13.6817	1.44455	3.24356	33407.8	20811.6	0.682796
intron_retention.37055	20	32794590-32794659:32794590-32795534:32795408-32795534	01:01:01	ENSG00000088305	DNMT3B	2.81477e-05	0.00104209	0.240001	16.9122	55.9559	-1.72623	157894	242783	-0.620707
intron_retention.24927	17	50483339-50484894:50483339-50485974:50485178-50485974	01:01:01	ENSG00000136444	RSAD1	2.81506e-05	0.00104209	-0.100507	28.824	10.2686	1.48904	8397.07	7165.22	0.228876
intron_retention.57316	X	153910011-153910085:153910011-153910611:153910505-153910611	01:01:01	ENSG00000089820	ARHGAP4	2.82407e-05	0.0010427	-0.102806	13.9637	3.04896	2.19529	12258.9	10762.1	0.187878
intron_retention.4133	1	33181024-33181421:33181024-33182053:33181993-33182053	01:01:01	ENSG00000116525	TRIM62	2.82714e-05	0.0010427	-0.194786	9.41395	1.0751	3.13033	3417.11	2862.44	0.255531
intron_retention.40496	3	15256692-15259050:15256692-15260582:15259760-15260582	01:01:01	ENSG00000224660	SH3BP5-AS1	2.86196e-05	0.00105359	0.29177	19.936	41.467	-1.05659	1670.91	1661.65	0.00801733
intron_retention.48017	6	83167861-83168756:83167861-83169534:83169477-83169534	01:01:01	ENSG00000083097	DOP1A	2.89005e-05	0.00105808	0.140224	4.33818	16.5911	-1.93524	4733.84	5147.14	-0.120759
intron_retention.28464	19	1457964-1460857:1457964-1461153:1461036-1461153	01:01:01	ENSG00000115266	APC2	2.93196e-05	0.00107145	0.536191	4.97013	10.54	-1.08453	1603.45	901.088	0.831438
intron_retention.38916	22	21694936-21695049:21694936-21695496:21695397-21695496	01:01:01	ENSG00000100023	PPIL2	2.95606e-05	0.00107721	0.309526	0	4.79809	#NAME?	7244.28	8560.84	-0.240909
intron_retention.17208	15	43401715-43401850:43401715-43403799:43403682-43403799	01:01:01	ENSG00000137822	TUBGCP4	2.95851e-05	0.00107721	-0.129527	64.3124	47.5652	0.435188	8329.86	10494.5	-0.333276
intron_retention.37756	20	958451-960466:958451-964120:963934-964120	01:01:01	ENSG00000101282	RSPO4	2.99262e-05	0.00108765	0.305838	5.49137	17.4898	-1.67128	3497.53	3527.06	-0.012131
intron_retention.52469	8	143246930-143247142:143246930-143248490:143248154-143248490	01:01:01	ENSG00000181638	ZFP41	3.0404e-05	0.001103	-0.279569	4.22494	0	inf	3515.07	3512.96	0.000867619
intron_retention.10408	11	85660334-85663601:85660334-85664189:85663814-85664189	01:01:01	ENSG00000137504	CREBZF	3.05442e-05	0.00110608	-0.188024	155.298	142.973	0.119297	13079.7	17711.6	-0.437367
intron_retention.16272	14	24145709-24145896:24145709-24146240:24146207-24146240	01:01:01	ENSG00000100911	PSME2	3.11892e-05	0.00112739	-0.278468	24.7652	14.1263	0.809932	6190.64	8570.37	-0.469269
intron_retention.26070	17	4938768-4938975:4938768-4940053:4939815-4940053	01:01:01	ENSG00000108528	SLC25A11	3.19477e-05	0.00115272	-0.150444	23.2194	6.13619	1.91991	11477.2	8674.28	0.403956
intron_retention.37207	20	43534007-43534093:43534007-43534394:43534283-43534394	01:01:01	ENSG00000185513	L3MBTL1	3.21228e-05	0.00115694	-0.156732	35.2491	12.5287	1.49235	3805.62	3180.54	0.25886
intron_retention.48378	6	159748190-159750010:159748190-159753614:159753459-159753614	01:01:01	ENSG00000146457	WTAP	3.23782e-05	0.00116404	0.221847	0.31724	6.28272	-4.30774	14021.5	16330.3	-0.219908
intron_retention.36472	2	169557186-169557297:169557186-169560785:169560386-169560785	01:01:01	ENSG00000138399	FASTKD1	3.24498e-05	0.0011641	0.116307	60.7927	122.467	-1.01042	6679.06	8325.79	-0.317943
intron_retention.49239	6	169660662-169663649:169660662-169664286:169664165-169664286	01:01:01	ENSG00000184465	WDR27	3.27781e-05	0.00117156	0.22358	4.82673	21.4294	-2.15047	8243.84	11116.3	-0.431282
intron_retention.23057	17	4710595-4710744:4710595-4715043:4714986-4715043	01:01:01	ENSG00000141480	ARRB2	3.28222e-05	0.00117156	-0.580482	3.58792	0	inf	8452.43	10497.2	-0.312567
intron_retention.45625	5	147872017-147872321:147872017-147878599:147878457-147878599	01:01:01	ENSG00000164265	SCGB3A2	3.30346e-05	0.00117494	0.311798	19.528	32.3239	-0.727054	11206.1	8923.87	0.328548
intron_retention.31287	19	53892508-53892643:53892508-53893391:53893361-53893391	01:01:01	ENSG00000126583	PRKCG	3.31569e-05	0.0011768	-0.394943	12.4455	3.58643	1.795	2637.66	2866.44	-0.12
intron_retention.35273	2	219504082-219504213:219504082-219505555:219505457-219505555	01:01:01	ENSG00000144591	GMPPA	3.32048e-05	0.0011768	-0.199359	10.897	2.32668	2.22759	6338.59	6618.46	-0.0623342
intron_retention.35596	2	241572953-241572994:241572953-241573084:241573074-241573084	01:01:01	ENSG00000176720	BOK	3.34865e-05	0.00118467	0.159648	15.1369	26.2972	-0.796836	13672.9	10738.5	0.348528
intron_retention.40037	22	37943049-37944517:37943049-37945173:37945041-37945173	01:01:01	ENSG00000128346	C22orf23	3.4364e-05	0.00121142	0.437121	1.59127	4.70992	-1.56553	2028.68	759.979	1.41651
intron_retention.15046	14	24179527-24179906:24179527-24180218:24180018-24180218	01:01:01	ENSG00000100918	REC8	3.45508e-05	0.00121586	-0.27026	5.10876	0.625794	3.02921	2811.6	4075.25	-0.535498
intron_retention.3053	1	203075576-203075757:203075576-203076981:203076479-203076981	01:01:01	ENSG00000143847	PPFIA4	3.48538e-05	0.00122436	-0.274195	5.84122	0	inf	2540	1807.63	0.490732
intron_retention.14111	13	38359300-38359333:38359300-38360076:38360040-38360076	01:01:01	ENSG00000120686	UFM1	3.5101e-05	0.00123088	-0.214839	20.598	4.53343	2.18383	10960.2	7778.27	0.49475
intron_retention.1514	1	46409100-46410854:46409100-46411651:46411611-46411651	01:01:01	ENSG00000117480	FAAH	3.52644e-05	0.00123444	-0.163841	42.6291	34.9031	0.288483	1473.6	2346.85	-0.67138
intron_retention.35776	2	20684027-20684923:20684027-20685657:20685546-20685657	01:01:01	ENSG00000118961	LDAH	3.54636e-05	0.00123924	0.123371	2.9081	12.9499	-2.15479	3745.32	4194.75	-0.163496
intron_retention.4061	1	28578537-28580646:28578537-28581853:28581589-28581853	01:01:01	ENSG00000197989	SNHG12	3.60363e-05	0.00125705	0.121847	3.62567	11.7763	-1.69957	6413.6	5206.66	0.300777
intron_retention.34684	2	172063710-172063860:172063710-172065752:172065603-172065752	01:01:01	ENSG00000172878	METAP1D	3.63858e-05	0.00126268	0.207244	6.4078	14.1431	-1.1422	1384.46	891.256	0.635414
intron_retention.39031	22	23834140-23834979:23834140-23837154:23837063-23837154	01:01:01	ENSG00000099956	SMARCB1	3.63876e-05	0.00126268	-0.423684	20.5504	9.18515	1.16179	23435.8	27030.7	-0.205883
intron_retention.17042	15	40412966-40413087:40412966-40415461:40415400-40415461	01:01:01	ENSG00000128928	IVD	3.66804e-05	0.00126731	-0.25088	12.9188	3.12049	2.04962	14253.3	13495.7	0.0787993
intron_retention.21054	16	67255020-67255471:67255020-67255930:67255752-67255930	01:01:01	ENSG00000135740	SLC9A5	3.67116e-05	0.00126731	-0.338551	13.3543	3.7779	1.82165	3858.4	4167.12	-0.111047
intron_retention.20056	16	22535705-22535888:22535705-22536083:22536014-22536083	01:01:01	ENSG00000243716	NPIPB5	3.79531e-05	0.00130791	0.104879	14.4171	31.7996	-1.14123	11214.9	11267.8	-0.00679525
intron_retention.55112	9	92634385-92635246:92634385-92638079:92638000-92638079	01:01:01	ENSG00000127080	IPPK	3.82169e-05	0.00131473	-0.175135	9.14972	2.23852	2.03118	3096.93	3857.72	-0.316909
intron_retention.29475	19	17339388-17339599:17339388-17341322:17341106-17341322	01:01:01	ENSG00000130299	GTPBP3	3.94406e-05	0.00135449	-0.225564	41.3926	23.5062	0.81633	8349.24	9146.87	-0.131633
intron_retention.10000	11	62851986-62853833:62851986-62854551:62854518-62854551	01:01:01	ENSG00000255717	SNHG1	3.95146e-05	0.0013547	-0.118912	121.446	67.4965	0.847432	32565.6	28883.7	0.173097
intron_retention.44484	4	82893008-82898062:82893008-82900223:82900076-82900223	01:01:01	ENSG00000251022	THAP9-AS1	4.02115e-05	0.00137623	-0.121205	92.8719	53.4514	0.797013	9597.76	8768.75	0.130327
intron_retention.34949	2	206304716-206306875:206304716-206307161:206307046-206307161	01:01:01	ENSG00000204186	ZDBF2	4.10937e-05	0.00140161	-0.194972	4.97013	0	inf	7206.25	5850.27	0.300746
intron_retention.19267	16	2080164-2080377:2080164-2081798:2081671-2081798	01:01:01	ENSG00000103197	TSC2	4.20254e-05	0.00143094	-0.289668	5.7658	0.625794	3.20376	12664.8	15000.4	-0.244171
intron_retention.49951	7	75416274-75416415:75416274-75416597:75416485-75416597	01:01:01	ENSG00000223705	NSUN5P1	4.26122e-05	0.00144599	-0.113046	26.354	10.0922	1.38478	12141.6	11129.9	0.125522
intron_retention.12659	12	123617757-123617872:123617757-123618778:123618596-123618778	01:01:01	ENSG00000111364	DDX55	4.30422e-05	0.00145563	0.227412	2.66382	12.1692	-2.19167	7095.78	7810.61	-0.138474
intron_retention.27703	18	23136216-23136416:23136216-23136607:23136523-23136607	01:01:01	ENSG00000134508	CABLES1	4.38867e-05	0.00147918	-0.113248	5.96458	0.352822	4.07941	3724.47	3776.79	-0.0201256
intron_retention.30479	19	41382771-41382921:41382771-41384083:41383862-41384083	01:01:01	ENSG00000142046	TMEM91	4.46514e-05	0.00150001	0.285525	6.23909	17.4251	-1.48176	650.06	493.348	0.397967
intron_retention.23018	17	2372189-2372488:2372189-2373081:2372952-2373081	01:01:01	ENSG00000141258	SGSM2	4.46554e-05	0.00150001	0.148668	21.9301	61.4816	-1.48724	5203.34	7860.06	-0.595102
intron_retention.55036	9	62374127-62376382:62374127-62376783:62376497-62376783	01:01:01	ENSG00000204802	AL590399.1	4.47807e-05	0.00150077	0.152088	16.2674	37.9704	-1.22289	462.572	443.171	0.0618145
intron_retention.20283	16	29459912-29459985:29459912-29461533:29461381-29461533	01:01:01	ENSG00000213648	SULT1A4	4.48282e-05	0.00150077	-0.271043	20.3665	9.60284	1.08467	2525.54	3128.97	-0.309096
intron_retention.35123	2	218692486-218692511:218692486-218692710:218692582-218692710	01:01:01	ENSG00000163482	STK36	4.50501e-05	0.00150567	-0.154323	3.25802	0	inf	4730.38	6479.74	-0.45398
intron_retention.33024	19	49927693-49927815:49927693-49929763:49929349-49929763	01:01:01	ENSG00000213024	NUP62	4.66864e-05	0.00155256	0.263206	5.37805	20.7301	-1.94657	19057.3	25027.2	-0.393155
intron_retention.19536	16	3112559-3112682:3112559-3113487:3113348-3113487	01:01:01	ENSG00000122386	ZNF205	4.69374e-05	0.0015583	-0.274528	15.9476	6.52228	1.2899	3186.6	4189.58	-0.39479
intron_retention.32590	19	36010566-36010645:36010566-36011045:36010893-36011045	01:01:01	ENSG00000239382	ALKBH6	4.70878e-05	0.0015607	-0.2004	20.1599	7.27451	1.47057	2956.86	3077.88	-0.0578737
intron_retention.12182	12	71700831-71700878:71700831-71704056:71703976-71704056	01:01:01	ENSG00000139291	TMEM19	4.74795e-05	0.00157107	-0.305748	6.17625	0.352822	4.12972	1803.26	1588.41	0.183019
intron_retention.48333	6	155252918-155253053:155252918-155254060:155253972-155254060	01:01:01	ENSG00000146426	TIAM2	4.75601e-05	0.00157114	-0.263033	25.9358	10.0922	1.3617	4655.46	4508.89	0.0461518
intron_retention.41730	3	160566006-160566153:160566006-160568199:160567538-160568199	01:01:01	ENSG00000229320	KRT8P12	4.79132e-05	0.00158019	-0.299158	3.41661	0	inf	879.537	1218.61	-0.470417
intron_retention.5386	1	248857668-248858017:248857668-248858321:248858130-248858321	01:01:01	ENSG00000171163	ZNF692	4.85428e-05	0.00159831	0.111058	0.674759	8.09342	-3.58431	4841.55	6366.4	-0.39501
intron_retention.55147	9	98731328-98732553:98731328-98736623:98736495-98736623	01:01:01	ENSG00000165138	ANKS6	4.9036e-05	0.00161189	-0.225299	22.7685	9.14523	1.31595	11662.2	11878.2	-0.0264766
intron_retention.14492	13	24883962-24886385:24883962-24889355:24889315-24889355	01:01:01	ENSG00000151849	CENPJ	5.02827e-05	0.00164744	0.151102	7.83035	19.1643	-1.29127	9398.16	8565.04	0.133918
intron_retention.5189	1	206201873-206202005:206201873-206202827:206202515-206202827	01:01:01	ENSG00000196550	FAM72A	5.05906e-05	0.00165305	-0.14696	5.25722	0	inf	3295.93	2369.98	0.475809
intron_retention.53562	9	6669543-6669728:6669543-6670198:6669998-6670198	01:01:01	ENSG00000236924	AL162411.1	5.06508e-05	0.00165305	-0.420005	34.547	10.2852	1.74799	1679.08	1329.41	0.336886
intron_retention.40179	22	50246297-50246966:50246297-50248145:50247889-50248145	01:01:01	ENSG00000100429	HDAC10	5.07853e-05	0.00165305	0.287328	7.27896	16.5496	-1.18499	4869.81	3743.97	0.379298
intron_retention.38497	21	46555981-46556091:46555981-46557069:46556938-46557069	01:01:01	ENSG00000160305	DIP2A	5.23802e-05	0.00170219	0.163613	14.9935	39.8827	-1.41143	5803.64	6988.7	-0.268066
intron_retention.5772	10	73791858-73792553:73791858-73792852:73792655-73792852	01:01:01	ENSG00000214655	ZSWIM8	5.30392e-05	0.0017208	0.198783	4.92985	19.2155	-1.96266	5432.77	6348.53	-0.224736
intron_retention.50195	7	100345864-100345968:100345864-100350158:100349716-100350158	01:01:01	ENSG00000242294	STAG3L5P	5.34746e-05	0.0017293	-0.249839	53.6416	28.7121	0.901695	2898.13	3288.61	-0.182352
intron_retention.53783	9	62897367-62897734:62897367-62900104:62899871-62900104	01:01:01	ENSG00000170161	AL512625.1	5.35704e-05	0.0017296	-0.684141	4.45395	0.352822	3.65807	320.305	518.203	-0.694072
intron_retention.8998	11	117288452-117291049:117288452-117291771:117291711-117291771	01:01:01	ENSG00000278768	BACE1-AS	5.40882e-05	0.00174068	0.283059	15.2831	33.2222	-1.12021	2258.08	2156.54	0.0663814
intron_retention.53896	9	93110567-93110721:93110567-93112289:93112217-93112289	01:01:01	ENSG00000165233	CARD19	5.51086e-05	0.00176617	-0.243947	34.5618	15.7956	1.12966	2279.06	2396	-0.0721855
intron_retention.34530	2	134939001-134945975:134939001-134946146:134946100-134946146	01:01:01	ENSG00000082258	CCNT2	5.51457e-05	0.00176617	0.268111	2.55565	13.2592	-2.37523	10111.1	11617.4	-0.200342
intron_retention.3464	1	236540246-236541710:236540246-236542787:236542760-236542787	01:01:01	ENSG00000116977	LGALS8	5.75618e-05	0.00184059	-0.121158	50.0341	32.718	0.612829	5432.75	6936.13	-0.352448
intron_retention.32723	19	38942682-38942751:38942682-38945104:38944968-38945104	01:01:01	ENSG00000269547	AC011455.2	5.78759e-05	0.00184768	-0.162773	74.9851	43.559	0.783634	7945.11	7636.18	0.0572171
intron_retention.47322	6	31834907-31836517:31834907-31837435:31837235-31837435	01:01:01	ENSG00000204387	SNHG32	5.97692e-05	0.00189731	-0.136323	393.448	159.696	1.30084	16410.4	10176.2	0.689402
intron_retention.33185	19	55047386-55047488:55047386-55048541:55048328-55048541	01:01:01	ENSG00000160439	RDH13	6.06521e-05	0.00191486	0.128671	47.7249	79.2664	-0.731968	5500.37	5642.58	-0.0368277
intron_retention.33469	2	26187230-26187315:26187230-26189644:26187714-26189644	01:01:01	ENSG00000157833	GAREM2	6.41044e-05	0.00201112	-0.180344	15.1923	6.86012	1.14704	5351.18	7066.1	-0.401059
intron_retention.11402	12	49323844-49324037:49323844-49324392:49324154-49324392	01:01:01	ENSG00000135451	TROAP	6.43698e-05	0.00201628	-0.337106	15.0389	5.19915	1.53235	6942.12	7196.52	-0.0519228
intron_retention.13715	12	106985114-106985215:106985114-106987149:106986968-106987149	01:01:01	ENSG00000120832	MTERF2	6.53891e-05	0.002045	-0.46336	14.9205	6.1944	1.26826	881.653	1200.32	-0.445138
intron_retention.7989	11	64341420-64341504:64341420-64341742:64341598-64341742	01:01:01	ENSG00000168071	CCDC88B	6.57814e-05	0.00205405	-0.126226	21.2982	13.5822	0.649018	2194.2	3375.47	-0.621391
intron_retention.23637	17	16439077-16439414:16439077-16439703:16439580-16439703	01:01:01	ENSG00000175061	SNHG29	6.59302e-05	0.00205548	-0.15007	407.354	195.085	1.06218	61173.3	44909.7	0.445875
intron_retention.50971	7	12370655-12370864:12370655-12373247:12372976-12373247	01:01:01	ENSG00000146530	VWDE	6.6292e-05	0.00206032	0.292905	10.2902	18.0424	-0.810126	8660.29	5755.9	0.589374
intron_retention.22726	16	69976351-69976732:69976351-69978112:69978076-69978112	01:01:01	ENSG00000196696	AC009022.1	6.65913e-05	0.00206427	-0.2838	23.3879	11.9362	0.970418	2853.01	3383.53	-0.246044
intron_retention.30158	19	35780420-35780648:35780420-35780816:35780756-35780816	01:01:01	ENSG00000004777	ARHGAP33	6.66671e-05	0.00206427	0.103047	13.2109	35.6636	-1.43272	5845.31	7287.27	-0.3181
intron_retention.30770	19	47271273-47271714:47271273-47271953:47271744-47271953	01:01:01	ENSG00000105321	CCDC9	6.67296e-05	0.00206427	0.110596	0.31724	5.63183	-4.14995	4924.66	4985.26	-0.0176454
intron_retention.20589	16	31130455-31130899:31130455-31131359:31131196-31131359	01:01:01	ENSG00000103510	KAT8	6.8099e-05	0.00210337	0.108197	0	4.11574	#NAME?	6880.75	7451.67	-0.114996
intron_retention.50910	7	1436741-1436856:1436741-1437608:1437534-1437608	01:01:01	ENSG00000164877	MICALL2	6.98429e-05	0.0021539	-0.329346	26.6259	9.73941	1.45092	1843.03	1661.93	0.149219
intron_retention.49035	6	109446135-109446357:109446135-109446772:109446695-109446772	01:01:01	ENSG00000135596	MICAL1	7.01621e-05	0.00215708	-0.136915	8.90291	1.74082	2.35451	11601.5	11762.4	-0.0198712
intron_retention.25676	17	79081897-79082877:79081897-79083123:79083019-79083123	01:01:01	ENSG00000167280	ENGASE	7.06194e-05	0.0021678	-0.167926	42.5635	20.2893	1.0689	6284.32	5978.62	0.0719429
intron_retention.29116	19	11904648-11912784:11904648-11914329:11913408-11914329	01:01:01	ENSG00000198429	ZNF69	7.16311e-05	0.00219548	-0.182322	4.41873	0.361137	3.61301	3225.6	4527.47	-0.489137
intron_retention.52273	8	94987576-94987776:94987576-94989348:94988357-94989348	01:01:01	ENSG00000156170	NDUFAF6	7.2308e-05	0.00221282	-0.335693	7.28403	1.08341	2.74915	2222.77	2285.72	-0.0402919
intron_retention.123	1	1399519-1399689:1399519-1400303:1400157-1400303	01:01:01	ENSG00000224870	MRPL20-AS1	7.39088e-05	0.00225835	-0.222687	42.007	23.9788	0.808869	3064.25	3458.92	-0.174787
intron_retention.23949	17	30631754-30633390:30631754-30634098:30633993-30634098	01:01:01	ENSG00000250462	LRRC37BP1	7.44393e-05	0.00226761	-0.160003	74.6001	44.5479	0.74382	3915.08	3907.14	0.00293
intron_retention.17806	15	82750565-82750714:82750565-82750848:82750820-82750848	01:01:01	ENSG00000250988	SNHG21	7.56138e-05	0.00229638	-0.113179	3.65582	0	inf	682.908	765.81	-0.165296
intron_retention.1233	1	43450336-43451311:43450336-43451544:43451409-43451544	01:01:01	ENSG00000198198	SZT2	7.59923e-05	0.00230437	0.291925	5.6877	14.3328	-1.3334	5227.45	4061.01	0.364268
intron_retention.18920	16	668352-668699:668352-670175:670122-670175	01:01:01	ENSG00000140983	RHOT2	7.7713e-05	0.00235297	-0.140906	64.8185	40.4052	0.681863	27503.1	28004.3	-0.0260523
intron_retention.22141	16	3131404-3132103:3131404-3132942:3132849-3132942	01:01:01	ENSG00000263072	ZNF213-AS1	7.82037e-05	0.00236232	-0.208323	44.2255	19.3605	1.19176	3042.9	2585.73	0.234875
intron_retention.34039	2	86210479-86210613:86210479-86213738:86213627-86213738	01:01:01	ENSG00000132313	MRPL35	7.82585e-05	0.00236232	-0.178348	46.2469	20.9934	1.13942	6691.79	6088.86	0.13622
intron_retention.52522	8	143378268-143380783:143378268-143381718:143381571-143381718	01:01:01	ENSG00000158106	RHPN1	7.87429e-05	0.00237085	0.161243	2.34152	11.888	-2.34398	7303.96	8824.47	-0.272831
intron_retention.45462	5	140641305-140641780:140641305-140642413:140642314-140642413	01:01:01	ENSG00000113119	TMCO6	7.88113e-05	0.00237085	0.163865	2.02934	9.428	-2.21594	3016.62	2797.16	0.108973
intron_retention.43350	4	1347265-1347503:1347265-1348189:1348089-1348189	01:01:01	ENSG00000163945	UVSSA	7.90484e-05	0.00237085	0.124474	4.06122	10.8776	-1.42137	7601.2	5230.13	0.539379
intron_retention.16944	15	28681795-28681843:28681795-28685264:28684114-28685264	01:01:01	ENSG00000206149	HERC2P9	7.91115e-05	0.00237085	-0.257393	2.90557	0	inf	5219.26	7688.87	-0.558925
intron_retention.18558	15	82477032-82477123:82477032-82477298:82477202-82477298	01:01:01	ENSG00000255769	GOLGA2P10	7.91354e-05	0.00237085	0.175345	39.2046	79.3393	-1.01701	5942.91	6882.39	-0.21174
intron_retention.51466	7	105569202-105569290:105569202-105569571:105569406-105569571	01:01:01	ENSG00000185055	EFCAB10	7.93959e-05	0.00237483	-0.134235	23.4307	7.4776	1.64775	1295.52	1212.51	0.0955278
intron_retention.24922	17	50483339-50484545:50483339-50484642:50484614-50484642	01:01:01	ENSG00000136444	RSAD1	8.18344e-05	0.00243344	-0.121195	4.21481	0	inf	8397.07	7165.22	0.228876
intron_retention.18767	16	406345-406397:406345-406729:406684-406729	01:01:01	ENSG00000242612	DECR2	8.22232e-05	0.00243895	0.286886	5.45362	12.6204	-1.21047	3033.49	2138.06	0.504672
intron_retention.13761	12	111839767-111841470:111839767-111841686:111841683-111841686	01:01:01	ENSG00000234608	MAPKAPK5-AS1	8.24486e-05	0.00243895	-0.106484	71.6469	36.3031	0.980812	8118.99	7308.22	0.15178
intron_retention.53915	9	93297852-93306821:93297852-93308584:93308327-93308584	01:01:01	ENSG00000165238	WNK2	8.24519e-05	0.00243895	-0.226761	8.24334	1.29983	2.66491	19598.2	19740.6	-0.0104453
intron_retention.30995	19	49513153-49513473:49513153-49514133:49513881-49514133	01:01:01	ENSG00000104870	FCGRT	8.45589e-05	0.00249586	-0.273957	44.6833	17.0721	1.38809	4950.84	3915.1	0.338624
intron_retention.44907	5	27475534-27476158:27475534-27477801:27477638-27477801	01:01:01	ENSG00000250337	PURPL	8.58637e-05	0.0025269	-0.287547	88.7495	12.5884	2.81764	23785.7	8257.12	1.52638
intron_retention.17798	15	82475711-82477123:82475711-82477258:82477202-82477258	01:01:01	ENSG00000276710	CSPG4P10	8.637e-05	0.00253806	0.175345	39.2046	79.3393	-1.01701	8725.59	10669.8	-0.290203
intron_retention.21977	16	1776711-1778612:1776711-1781495:1781357-1781495	01:01:01	ENSG00000162032	SPSB3	8.67266e-05	0.00254105	-0.256967	99.974	82.7283	0.273172	6428.96	9189.22	-0.515357
intron_retention.4238	1	43451647-43452013:43451647-43452319:43452204-43452319	01:01:01	ENSG00000178922	HYI	8.73646e-05	0.00254945	0.169035	35.4101	60.7296	-0.778238	1823.12	1602.35	0.186219
intron_retention.19577	16	3484690-3485083:3484690-3485578:3485466-3485578	01:01:01	ENSG00000122390	NAA60	8.76406e-05	0.00255283	0.151134	27.8368	52.6797	-0.920253	8159.37	8630.82	-0.081039
intron_retention.3448	1	233372037-233372160:233372037-233372782:233372638-233372782	01:01:01	ENSG00000143674	MAP3K21	8.78997e-05	0.00255665	-0.376523	7.45028	2.07701	1.84279	7470.36	10106.3	-0.436008
intron_retention.544	1	16944099-16945255:16944099-16945606:16945461-16945606	01:01:01	ENSG00000058453	CROCC	8.84171e-05	0.00256796	-0.640788	9.45929	2.14188	2.14286	15328.2	16239.4	-0.0833089
intron_retention.17681	15	75351945-75356380:75351945-75356685:75356605-75356685	01:01:01	ENSG00000140398	NEIL1	8.9873e-05	0.00260645	-0.164612	24.2513	9.4182	1.36454	3542.57	3470.19	0.0297841
intron_retention.50440	7	118190817-118191030:118190817-118192164:118191911-118192164	01:01:01	ENSG00000128534	LSM8	9.01281e-05	0.00260859	-0.265135	4.8921	0.352822	3.79344	7315.21	8009.73	-0.130854
intron_retention.42377	3	46679209-46680541:46679209-46681407:46681245-46681407	01:01:01	ENSG00000178038	ALS2CL	9.02085e-05	0.00260859	0.253418	8.75438	13.3661	-0.6105	2274.33	1292.56	0.815203
intron_retention.19749	16	14950209-14950255:14950209-14951747:14951614-14951747	01:01:01	ENSG00000183426	NPIPA1	9.15024e-05	0.00264218	-0.106108	356.874	226.702	0.65462	17333.3	15384.5	0.172069
intron_retention.7873	11	62778284-62778335:62778284-62778963:62778895-62778963	01:01:01	ENSG00000162227	TAF6L	9.25292e-05	0.00266797	0.312431	3.89757	19.3822	-2.31408	3500.13	5351.86	-0.612631
intron_retention.10590	11	119100629-119100827:119100629-119101138:119101017-119101138	01:01:01	ENSG00000172269	DPAGT1	9.31212e-05	0.00268116	0.152562	3.57526	14.3309	-2.00301	6692.33	7557.32	-0.175365
intron_retention.19664	16	8642462-8644725:8642462-8646027:8645907-8646027	01:01:01	ENSG00000067365	METTL22	9.37735e-05	0.00269218	-0.259123	8.70397	2.44646	1.83098	4409.37	5551.69	-0.332354
intron_retention.46087	5	181263633-181263766:181263633-181264229:181264051-181264229	01:01:01	ENSG00000248275	TRIM52-AS1	9.44483e-05	0.00270765	-0.212164	30.1961	14.0465	1.10415	1187.61	1276.26	-0.103865
intron_retention.1987	1	112698286-112698789:112698286-112699612:112699457-112699612	01:01:01	ENSG00000155363	MOV10	9.8061e-05	0.00279916	-0.271778	15.4795	4.91622	1.65474	9662.54	9113.93	0.0843287
intron_retention.39569	22	42563388-42571203:42563388-42572529:42572435-42572529	01:01:01	ENSG00000183569	SERHL2	9.83833e-05	0.00280435	0.148586	1.62648	7.06822	-2.11959	4097.07	3122.44	0.391921
intron_retention.14101	13	37002933-37003007:37002933-37003517:37003494-37003517	01:01:01	ENSG00000120699	EXOSC8	0.000100142	0.00285042	-0.265087	8.41942	1.91731	2.13464	8422.25	10365.8	-0.299549
intron_retention.28044	18	36780023-36780188:36780023-36781922:36781798-36781922	01:01:01	ENSG00000134779	TPGS2	0.000100676	0.00286153	-0.265969	6.70985	1.41129	2.24927	15236.8	19504.7	-0.356265
intron_retention.32138	19	11345519-11345737:11345519-11346285:11346007-11346285	01:01:01	ENSG00000105518	TMEM205	0.000101354	0.0028742	-0.204046	7.22856	1.08341	2.73813	5686.55	5906.12	-0.0546574
intron_retention.19660	16	8642462-8642565:8642462-8644725:8644528-8644725	01:01:01	ENSG00000067365	METTL22	0.00010141	0.0028742	-0.407135	5.29496	0.713959	2.89071	4409.37	5551.69	-0.332354
intron_retention.15047	14	24179527-24179906:24179527-24180253:24180026-24180253	01:01:01	ENSG00000100918	REC8	0.000102059	0.00288849	-0.29152	11.5543	5.1975	1.15254	2811.6	4075.25	-0.535498
intron_retention.53916	9	93307130-93307195:93307130-93308584:93308327-93308584	01:01:01	ENSG00000165238	WNK2	0.000102385	0.00288952	-0.213348	7.38967	0.978616	2.9167	19598.2	19740.6	-0.0104453
intron_retention.15905	14	103706206-103706375:103706206-103707215:103707002-103707215	01:01:01	ENSG00000126214	KLC1	0.000103478	0.00291624	0.246842	4.26015	12.9165	-1.60023	37802.7	35217.2	0.102206
intron_retention.44539	4	103085348-103085462:103085348-103086540:103085698-103086540	01:01:01	ENSG00000164039	BDH2	0.000103687	0.00291801	0.159193	0.319772	5.71333	-4.15921	4100.73	4280.77	-0.06199
intron_retention.26194	17	7626233-7626793:7626233-7627226:7627142-7627226	01:01:01	ENSG00000141504	SAT2	0.000104093	0.00292118	0.161879	71.5483	99.7303	-0.479115	5035.1	4121.55	0.288831
intron_retention.48538	6	29627485-29629107:29627485-29630643:29630457-29630643	01:01:01	ENSG00000204681	GABBR1	0.000105017	0.00294223	-0.139716	8.24334	2.12525	1.9556	13529.3	16475	-0.284199
intron_retention.52600	8	143718992-143720287:143718992-143720840:143720702-143720840	01:01:01	ENSG00000181085	MAPK15	0.000105137	0.00294223	-0.181802	5.4184	0.713959	2.92395	2437.46	2896.68	-0.249021
intron_retention.8839	11	95068057-95068183:95068057-95069088:95068654-95069088	01:01:01	ENSG00000263465	SRSF8	0.000105341	0.00294379	-0.171815	38.9857	26.4339	0.560553	3942.66	5023.85	-0.349626
intron_retention.1885	1	109273417-109273670:109273417-109275751:109274415-109275751	01:01:01	ENSG00000143126	CELSR2	0.000106703	0.00297353	-0.182391	7.43248	1.33975	2.47188	8837.81	10564.9	-0.257518
intron_retention.36883	20	3218516-3218632:3218516-3218994:3218937-3218994	01:01:01	ENSG00000125877	ITPA	0.000107282	0.0029855	-0.232572	6.20127	0.625794	3.3088	5152.4	5550.04	-0.107253
intron_retention.22186	16	4800497-4800578:4800497-4801585:4801502-4801585	01:01:01	ENSG00000067836	ROGDI	0.000108511	0.00301549	0.185662	3.9077	14.223	-1.86383	3975	4354.95	-0.131698
intron_retention.14716	14	20455190-20455338:20455190-20455602:20455577-20455602	01:01:01	ENSG00000100823	APEX1	0.000113231	0.00312583	-0.110002	180.791	154.002	0.231376	36425.3	45902.5	-0.333632
intron_retention.21972	16	1776711-1777443:1776711-1777872:1777746-1777872	01:01:01	ENSG00000162032	SPSB3	0.000113747	0.00313479	-0.171824	111.348	103.23	0.109204	6428.96	9189.22	-0.515357
intron_retention.32546	19	35742526-35743345:35742526-35743904:35743808-35743904	01:01:01	ENSG00000161265	U2AF1L4	0.000115573	0.00318072	-0.325376	23.2016	11.1108	1.06226	1730.82	2001.24	-0.209433
intron_retention.3790	1	6462628-6463127:6462628-6464453:6464374-6464453	01:01:01	ENSG00000215788	TNFRSF25	0.000116762	0.0032046	-0.390121	24.3094	14.1516	0.78055	1649.55	2317.82	-0.490695
intron_retention.29260	19	14163191-14164416:14163191-14164705:14164620-14164705	01:01:01	ENSG00000267169	AC022098.1	0.000118275	0.00324169	0.371306	2.38686	13.0595	-2.45192	3056.76	3638.45	-0.251319
intron_retention.43037	3	155826525-155826819:155826525-155828377:155828181-155828377	01:01:01	ENSG00000169359	SLC33A1	0.000120592	0.00330064	-0.256961	24.4225	8.75083	1.48072	5975.38	5406.74	0.144271
intron_retention.54648	9	136894228-136895188:136894228-136898599:136898522-136898599	01:01:01	ENSG00000127191	TRAF2	0.000122609	0.00334471	-0.235847	6.91385	0.705644	3.29248	12192.7	10508.8	0.214427
intron_retention.52569	8	143578357-143581328:143578357-143583304:143583161-143583304	01:01:01	ENSG00000279605	AC067930.5	0.000122705	0.00334471	0.124605	0.31724	5.36568	-4.08011	37580	40999.5	-0.12564
intron_retention.54182	9	128250724-128253137:128250724-128254055:128254008-128254055	01:01:01	ENSG00000106976	DNM1	0.000124491	0.00337954	-0.257233	17.6624	4.67666	1.91713	16412	13115.7	0.323457
intron_retention.52741	8	144255508-144261041:144255508-144261216:144261113-144261216	01:01:01	ENSG00000179832	MROH1	0.000126571	0.0034305	-0.243666	50.0841	21.4194	1.22543	6567.2	5259.44	0.320368
intron_retention.22419	16	30010898-30010989:30010898-30011421:30011329-30011421	01:01:01	ENSG00000149927	DOC2A	0.000126712	0.0034305	0.241638	1.07256	5.30395	-2.30601	4129.38	2666.7	0.63087
intron_retention.36660	2	218658700-218659035:218658700-218659524:218659368-218659524	01:01:01	ENSG00000115568	ZNF142	0.000127847	0.00345654	0.200924	0	4.58834	#NAME?	3687.43	4820.14	-0.386458
intron_retention.31293	19	53914474-53914558:53914474-53915505:53915364-53915505	01:01:01	ENSG00000105605	CACNG7	0.000129229	0.00348919	0.187013	1.3898	6.94663	-2.32144	13597.8	11607.3	0.228336
intron_retention.17764	15	80936673-80942053:80936673-80942337:80942250-80942337	01:01:01	ENSG00000103888	CEMIP	0.000131799	0.00354897	-0.406689	3.58033	0	inf	1784.34	1891.41	-0.0840732
intron_retention.30314	19	38711275-38712949:38711275-38714561:38712971-38714561	01:01:01	ENSG00000130402	ACTN4	0.000135123	0.00362867	0.113774	18.458	27.3655	-0.568109	71076.8	51003.7	0.478777
intron_retention.6345	10	133237854-133238155:133237854-133239836:133239723-133239836	01:01:01	ENSG00000151650	VENTX	0.000137322	0.00368279	-0.314531	13.0447	1.0751	3.60092	4470.83	2186.83	1.0317
intron_retention.53125	8	67343163-67343336:67343163-67343677:67343509-67343677	01:01:01	ENSG00000066777	ARFGEF1	0.000138486	0.00370901	-0.238865	46.2016	20.4089	1.17875	24818.1	21048.2	0.237697
intron_retention.49287	7	843340-843520:843340-852043:851949-852043	01:01:01	ENSG00000164828	SUN1	0.000138922	0.00371569	-0.144392	53.108	35.0246	0.600563	30242.6	32803.2	-0.117254
intron_retention.37622	20	63277204-63277305:63277204-63277994:63277877-63277994	01:01:01	ENSG00000101199	ARFGAP1	0.000140642	0.00374852	-0.136007	3.81441	0	inf	21313	20658.9	0.0449677
intron_retention.41142	3	52491351-52491513:52491351-52492178:52491876-52492178	01:01:01	ENSG00000010322	NISCH	0.000141088	0.00374852	0.144221	0.357519	6.61876	-4.21047	18969.9	26534.4	-0.484155
intron_retention.13661	12	95030408-95030629:95030408-95031488:95031348-95031488	01:01:01	ENSG00000120798	NR2C1	0.000141746	0.00376097	-0.327034	9.6557	1.87738	2.36266	5527.05	5398.94	0.0338331
intron_retention.18830	16	580182-580972:580182-581341:581198-581341	01:01:01	ENSG00000007541	PIGQ	0.000144038	0.00381165	-0.331058	17.1637	7.37429	1.21878	6734.01	7653.49	-0.184651
intron_retention.11255	12	27791707-27791901:27791707-27797349:27797250-27797349	01:01:01	ENSG00000087448	KLHL42	0.000145272	0.00383923	-0.227549	3.59046	0	inf	7302.88	7068.47	0.0470674
intron_retention.49023	6	99462463-99465136:99462463-99468618:99468536-99468618	01:01:01	ENSG00000123552	USP45	0.000146756	0.00387331	0.199307	0.992	5.64014	-2.50732	8458	6018.82	0.490836
intron_retention.34667	2	170771047-170771144:170771047-170771427:170771228-170771427	01:01:01	ENSG00000239467	AC007405.4	0.000147318	0.00387856	-0.164917	8.77694	0.722275	3.6031	859.146	605.884	0.503862
intron_retention.27282	17	75926287-75926426:75926287-75926877:75926757-75926877	01:01:01	ENSG00000188878	FBF1	0.000147344	0.00387856	0.309263	7.71451	19.4554	-1.33452	2357.39	2267.31	0.0562114
intron_retention.39184	22	30019479-30020884:30019479-30022139:30022028-30022139	01:01:01	ENSG00000100330	MTMR3	0.000153346	0.00402593	0.11848	20.7015	35.1046	-0.761925	5801.74	4741.61	0.291108
intron_retention.46618	5	176531462-176532129:176531462-176532516:176532365-176532516	01:01:01	ENSG00000146083	RNF44	0.000153671	0.00402916	-0.188778	240.493	155.051	0.63325	34712.6	34247.6	0.0194585
intron_retention.36989	20	23368761-23369741:23368761-23370421:23370136-23370421	01:01:01	ENSG00000125812	GZF1	0.000155128	0.00405141	-0.360344	15.6305	4.01926	1.95936	3580.07	3025.28	0.242916
intron_retention.25286	17	75521408-75522498:75521408-75523287:75523252-75523287	01:01:01	ENSG00000182173	TSEN54	0.00015619	0.00407379	-0.230217	16.7937	8.59928	0.965634	6772.77	9114.06	-0.428348
intron_retention.26883	17	47816562-47816695:47816562-47816872:47816779-47816872	01:01:01	ENSG00000006025	OSBPL7	0.000157229	0.00409556	0.104319	11.5366	23.4164	-1.0213	1741.34	1550.97	0.167022
intron_retention.10681	11	129892714-129892870:129892714-129893385:129893296-129893385	01:01:01	ENSG00000170322	NFRKB	0.00015848	0.00411739	0.17699	2.06962	9.34485	-2.17481	6961.86	6964.81	-0.000611843
intron_retention.18247	15	44536042-44536358:44536042-44536922:44536800-44536922	01:01:01	ENSG00000179523	EIF3J-DT	0.000159558	0.00413626	-0.248264	21.5625	5.17421	2.05912	2149.01	1485.83	0.532399
intron_retention.13756	12	111839767-111840003:111839767-111840477:111840332-111840477	01:01:01	ENSG00000234608	MAPKAPK5-AS1	0.000159621	0.00413626	-0.152065	100.155	51.3667	0.963335	8118.99	7308.22	0.15178
intron_retention.7902	11	63822790-63822848:63822790-63823371:63823134-63823371	01:01:01	ENSG00000168005	SPINDOC	0.000160492	0.00415343	-0.252458	7.83028	1.33144	2.55608	15173.8	15461.2	-0.0270672
intron_retention.57225	X	131689737-131689840:131689737-131690015:131689945-131690015	01:01:01	ENSG00000213468	FIRRE	0.000160891	0.00415836	-0.109057	3.91023	0	inf	12388.2	10484.1	0.240761
intron_retention.47454	6	33211157-33211547:33211157-33212002:33211728-33212002	01:01:01	ENSG00000204227	RING1	0.000164305	0.00423562	0.168606	41.7425	69.1008	-0.727186	3942.52	3716.39	0.0852161
intron_retention.48515	6	24839358-24840775:24839358-24843554:24842861-24843554	01:01:01	ENSG00000111913	RIPOR2	0.000166379	0.00428355	-0.107444	26.1827	24.0357	0.123436	11445.4	5388.89	1.08671
intron_retention.19613	16	3657719-3663541:3657719-3665472:3664273-3665472	01:01:01	ENSG00000213918	DNASE1	0.000168278	0.00432687	0.116312	0.951721	6.02473	-2.66229	19725.8	17223.8	0.195677
intron_retention.44385	4	42110852-42117735:42110852-42120294:42120053-42120294	01:01:01	ENSG00000188848	BEND4	0.000170763	0.0043799	0.118273	4.53458	16.2066	-1.83754	13723.2	15117.9	-0.13964
intron_retention.24202	17	36497605-36498577:36497605-36499310:36499074-36499310	01:01:01	ENSG00000273611	ZNHIT3	0.000170779	0.0043799	-0.427475	5.92185	0.625794	3.24229	8850.6	8965.66	-0.0186341
intron_retention.7333	11	8100825-8100997:8100825-8101780:8101568-8101780	01:01:01	ENSG00000166402	TUB	0.0001714	0.00439018	-0.113943	2.98866	0	inf	8548.05	10709.5	-0.32523
intron_retention.5599	10	49987164-49987234:49987164-49988938:49988750-49988938	01:01:01	ENSG00000178440	TIMM23B-AGAP6	0.000172013	0.00440022	-0.222174	10.3482	3.11218	1.73338	4197.28	4690.47	-0.160276
intron_retention.7976	11	64286109-64286234:64286109-64286713:64286509-64286713	01:01:01	ENSG00000173264	GPR137	0.000174251	0.00443472	-0.209786	14.8197	10.0906	0.554506	3788.12	6630.52	-0.807638
intron_retention.33132	19	53085160-53086321:53085160-53091720:53091636-53091720	01:01:01	ENSG00000170949	ZNF160	0.000175089	0.00445038	-0.207065	24.8255	8.46437	1.55235	5745.42	4573.7	0.32905
intron_retention.13992	12	132741418-132741485:132741418-132741891:132741808-132741891	01:01:01	ENSG00000176915	ANKLE2	0.000181287	0.00460206	-0.267509	10.2223	3.65812	1.48254	10020.2	12774	-0.350291
intron_retention.5943	10	96151408-96155398:96151408-96156019:96155923-96156019	01:01:01	ENSG00000177853	ZNF518A	0.000182182	0.00461891	0.506368	0.637013	4.95795	-2.96035	8578.47	6994.98	0.294401
intron_retention.32509	19	35497219-35497538:35497219-35498763:35498597-35498763	01:01:01	ENSG00000161249	DMKN	0.000182656	0.00462504	-0.137236	104.942	78.8269	0.412828	17743	21015.6	-0.244212
intron_retention.19182	16	1776067-1778612:1776067-1781708:1781357-1781708	01:01:01	ENSG00000197774	EME2	0.000182931	0.0046253	-0.256967	99.974	82.7283	0.273172	18420.9	25207.1	-0.452485
intron_retention.28626	19	3293318-3293486:3293318-3297076:3295043-3297076	01:01:01	ENSG00000161082	CELF5	0.000186508	0.0046928	0.20997	4.65289	16.1085	-1.79162	2650.84	2957.02	-0.157692
intron_retention.40942	3	49718103-49720894:49718103-49721105:49721019-49721105	01:01:01	ENSG00000164068	RNF123	0.000187428	0.00471001	-0.186195	124.671	65.9668	0.918318	8113.03	6457.41	0.329286
intron_retention.53913	9	93297852-93300149:93297852-93306821:93306776-93306821	01:01:01	ENSG00000165238	WNK2	0.000189641	0.00475364	-0.234018	4.93998	0.361137	3.77388	19598.2	19740.6	-0.0104453
intron_retention.29745	19	21117981-21120360:21117981-21125094:21122338-21125094	01:01:01	ENSG00000160352	ZNF714	0.000191094	0.00478406	-0.134959	6.95666	0.625794	3.47464	9708.29	8238.73	0.236796
intron_retention.29397	19	16862351-16862559:16862351-16862979:16862883-16862979	01:01:01	ENSG00000127511	SIN3B	0.000191669	0.00478663	-0.239123	25.211	11.5865	1.12161	20116.5	20462.5	-0.0246038
intron_retention.31590	19	57754043-57755691:57754043-57757194:57756871-57757194	01:01:01	ENSG00000152443	ZNF776	0.000191676	0.00478663	0.220022	8.24081	16.7677	-1.02483	4058.75	3241.36	0.324436
intron_retention.55347	9	136408998-136409067:136408998-136410593:136410327-136410593	01:01:01	ENSG00000165689	ENTR1	0.000192231	0.00478849	-0.170982	27.5195	14.6406	0.910476	16703.5	18400.1	-0.139557
intron_retention.46629	5	177303056-177303320:177303056-177303661:177303406-177303661	01:01:01	ENSG00000169228	RAB24	0.00019398	0.00481403	-0.143066	58.3246	19.7897	1.55935	3943.35	2695.22	0.549019
intron_retention.46494	5	141641701-141641757:141641701-141643088:141643000-141643088	01:01:01	ENSG00000197948	FCHSD1	0.000195445	0.00484149	-0.225647	41.8886	26.1841	0.677868	6348.01	7168.8	-0.175427
intron_retention.11955	12	57524028-57524092:57524028-57524416:57524279-57524416	01:01:01	ENSG00000166987	MBD6	0.000195571	0.00484149	0.124995	16.98	35.9881	-1.08368	3964.14	4096.99	-0.0475556
intron_retention.36141	2	75701189-75702423:75701189-75706651:75706522-75706651	01:01:01	ENSG00000005436	GCFC2	0.000196242	0.00484601	0.108069	15.6355	35.1294	-1.16785	3544.43	4004.88	-0.176205
intron_retention.40017	22	36760843-36760919:36760843-36763013:36762903-36763013	01:01:01	ENSG00000100360	IFT27	0.000196304	0.00484601	-0.154268	4.09137	0	inf	6999.97	5729.91	0.288837
intron_retention.33401	2	12716909-12717010:12716909-12717750:12717251-12717750	01:01:01	ENSG00000071575	TRIB2	0.000196483	0.00484601	-0.225444	67.3135	40.0008	0.750867	19953.6	18832.7	0.0834138
intron_retention.53417	8	144353227-144353863:144353227-144354149:144353953-144354149	01:01:01	ENSG00000271698	AC233992.2	0.000198099	0.00487382	-0.189361	31.7494	8.81735	1.84831	697.206	490.494	0.50735
intron_retention.32879	19	45779777-45779869:45779777-45780381:45780322-45780381	01:01:01	ENSG00000104936	DMPK	0.000198748	0.00488377	-0.251548	8.17544	1.68426	2.27918	6473.39	6645.48	-0.037852
intron_retention.51742	8	8241274-8241680:8241274-8244162:8244098-8244162	01:01:01	ENSG00000173295	FAM86B3P	0.000201691	0.00494998	-0.204413	4.2903	0	inf	3334.96	2459.69	0.439195
intron_retention.55894	X	48575560-48575667:48575560-48575921:48575814-48575921	01:01:01	ENSG00000102317	RBM3	0.000204605	0.00500305	-0.182884	17.2595	16.0105	0.10837	8866.42	18575.4	-1.06697
intron_retention.22962	17	737845-738047:737845-741330:741300-741330	01:01:01	ENSG00000167695	TLCD3A	0.000204944	0.00500521	0.235865	0.357519	5.01451	-3.81002	3682.08	3918.75	-0.0898728
intron_retention.30156	19	35780420-35780498:35780420-35780648:35780581-35780648	01:01:01	ENSG00000004777	ARHGAP33	0.000205855	0.0050213	0.199369	12.7979	32.3319	-1.33705	5845.31	7287.27	-0.3181
intron_retention.40281	22	50580564-50581862:50580564-50582357:50582248-50582357	01:01:01	ENSG00000100288	CHKB	0.000207023	0.00504363	-0.206757	83.6718	52.9456	0.660232	5304.86	5277.9	0.00735173
intron_retention.47391	6	32164604-32166266:32164604-32166620:32166497-32166620	01:01:01	ENSG00000241404	EGFL8	0.000207321	0.00504473	0.169748	1.03228	6.86028	-2.73243	1664.86	1738.8	-0.0626931
intron_retention.30563	19	44658741-44658765:44658741-44661323:44661291-44661323	01:01:01	ENSG00000073008	PVR	0.000209012	0.00507967	-0.302236	12.0175	4.01094	1.58313	4252.17	4567.63	-0.103248
intron_retention.50270	7	100860149-100860232:100860149-100861584:100861391-100861584	01:01:01	ENSG00000146828	SLC12A9	0.0002093	0.0050805	0.133512	2.38686	11.5202	-2.27097	8373.26	10676	-0.350515
intron_retention.49253	6	169703901-169704088:169703901-169705321:169705132-169705321	01:01:01	ENSG00000130024	PHF10	0.000211229	0.00511486	0.127335	114.454	169.18	-0.56379	12221.2	13137.9	-0.104351
intron_retention.6275	10	131955683-131956211:131955683-131957190:131956653-131957190	01:01:01	ENSG00000175470	PPP2R2D	0.000214271	0.00517029	-0.104514	10.5068	2.94416	1.83539	5549.13	6112.92	-0.139599
intron_retention.39568	22	42563388-42566338:42563388-42571203:42571120-42571203	01:01:01	ENSG00000183569	SERHL2	0.000214456	0.00517029	0.400341	1.34952	6.00975	-2.15486	4097.07	3122.44	0.391921
intron_retention.25314	17	75574452-75574779:75574452-75574921:75574870-75574921	01:01:01	ENSG00000073350	LLGL2	0.000214554	0.00517029	0.102901	0	3.3053	#NAME?	14191.8	14719.8	-0.0526997
intron_retention.52942	8	9900063-9900198:9900063-9900612:9900544-9900612	01:01:01	ENSG00000253230	LINC00599	0.000216968	0.00520959	-0.127578	10.0737	2.32668	2.11425	7999.96	7792.38	0.037928
intron_retention.4560	1	113901754-113901885:113901754-113902734:113902637-113902734	01:01:01	ENSG00000134262	AP4B1	0.00021791	0.00522591	0.17942	17.914	32.7864	-0.872009	2515.9	2300.16	0.129336
intron_retention.3473	1	236548011-236549350:236548011-236550990:236550139-236550990	01:01:01	ENSG00000116977	LGALS8	0.000218252	0.00522784	-0.141992	5.84881	1.0751	2.44368	5432.75	6936.13	-0.352448
intron_retention.50484	7	128501761-128501832:128501761-128502832:128502613-128502832	01:01:01	ENSG00000165055	METTL2B	0.000221601	0.00529534	-0.103696	19.3617	7.3961	1.38837	6947.78	6833.19	0.0239926
intron_retention.19720	16	14725882-14726036:14725882-14726293:14726105-14726293	01:01:01	ENSG00000224712	NPIPA3	0.000222439	0.00530901	-0.148568	18.6972	4.96627	1.91259	732.979	694.05	0.0787325
intron_retention.6505	10	45846686-45847954:45846686-45848912:45848842-45848912	01:01:01	ENSG00000188234	AGAP4	0.000222936	0.00531452	0.160928	0	4.13072	#NAME?	2483.01	3151.59	-0.34399
intron_retention.36661	2	218658700-218659130:218658700-218659476:218659368-218659476	01:01:01	ENSG00000115568	ZNF142	0.000227376	0.00540099	-0.392325	26.9931	14.9534	0.852121	3687.43	4820.14	-0.386458
intron_retention.4866	1	156077065-156077354:156077065-156077682:156077467-156077682	01:01:01	ENSG00000254726	MEX3A	0.000227823	0.00540293	-0.119662	96.6785	59.2514	0.706346	15999.5	15210.7	0.0729455
intron_retention.46232	5	65554796-65554946:65554796-65561564:65561496-65561564	01:01:01	ENSG00000123219	CENPK	0.000227999	0.00540293	-0.322273	19.7621	11.6948	0.756867	5125.42	6864.89	-0.421566
intron_retention.1985	1	112698286-112698478:112698286-112698789:112698714-112698789	01:01:01	ENSG00000155363	MOV10	0.000229224	0.00542551	0.100434	92.3303	124.862	-0.435463	9662.54	9113.93	0.0843287
intron_retention.31775	19	1482352-1483020:1482352-1483463:1483283-1483463	01:01:01	ENSG00000115257	PCSK4	0.000230001	0.00543746	-0.176627	26.4169	11.1357	1.24627	1460.48	1496.25	-0.0349054
intron_retention.40907	3	49174187-49174403:49174187-49174966:49174720-49174966	01:01:01	ENSG00000185909	KLHDC8B	0.000231661	0.00547022	-0.504365	7.32684	3.10386	1.23913	1489.76	2647.79	-0.829706
intron_retention.23545	17	8289502-8289588:8289502-8290087:8289812-8290087	01:01:01	ENSG00000108961	RANGRF	0.000232504	0.00548363	-0.191411	211.876	149.228	0.5057	4161.33	4745.14	-0.189406
intron_retention.5777	10	73794146-73794330:73794146-73794639:73794555-73794639	01:01:01	ENSG00000214655	ZSWIM8	0.000236017	0.00554682	0.177783	5.45101	17.6164	-1.69232	5432.77	6348.53	-0.224736
intron_retention.52603	8	143718992-143720840:143718992-143721356:143721230-143721356	01:01:01	ENSG00000181085	MAPK15	0.00024179	0.00567581	0.166721	0	3.7779	#NAME?	2437.46	2896.68	-0.249021
intron_retention.4921	1	156938417-156938513:156938417-156939910:156939547-156939910	01:01:01	ENSG00000132694	ARHGEF11	0.000245467	0.00575534	-0.282818	5.02053	0.361137	3.79722	8129.3	7828.32	0.0544268
intron_retention.8727	11	75979525-75979698:75979525-75980038:75979777-75980038	01:01:01	ENSG00000198382	UVRAG	0.000246529	0.00577347	-0.241119	4.65289	0.352822	3.72111	3692.84	3859.66	-0.0637442
intron_retention.3739	1	3635271-3635294:3635271-3637098:3636994-3637098	01:01:01	ENSG00000116213	WRAP73	0.000249165	0.00582835	-0.130218	2.94838	0	inf	5001.77	5764.73	-0.204816
intron_retention.37847	20	17961139-17961326:17961139-17962192:17962108-17962192	01:01:01	ENSG00000089006	SNX5	0.000252822	0.00589808	0.125938	4.97772	15.4744	-1.63632	22153.4	24022.4	-0.11685
intron_retention.52801	8	144466042-144466102:144466042-144466518:144466460-144466518	01:01:01	ENSG00000167702	KIFC2	0.000254694	0.00591531	-0.328765	9.58273	2.08532	2.20017	6545.63	6024.8	0.11962
intron_retention.53379	8	143839508-143839549:143839508-143839825:143839735-143839825	01:01:01	ENSG00000185189	NRBP2	0.000254957	0.00591531	-0.266884	29.5793	9.48307	1.64116	3714.3	2788.52	0.413592
intron_retention.53966	9	97371594-97371706:97371594-97374648:97374542-97374648	01:01:01	ENSG00000255036	STRA6LP	0.00025723	0.00594728	-0.17229	28.8592	7.15638	2.01173	3464.74	2113.73	0.712954
intron_retention.51177	7	72950057-72950196:72950057-72952295:72952151-72952295	01:01:01	ENSG00000106133	NSUN5P2	0.000266824	0.00614065	-0.123314	128.612	87.0188	0.563629	14010.3	13859.3	0.0156352
intron_retention.49302	7	843340-849603:843340-850033:849922-850033	01:01:01	ENSG00000164828	SUN1	0.000267894	0.00615108	0.153409	23.0607	44.584	-0.951091	30242.6	32803.2	-0.117254
intron_retention.17781	15	82414786-82415675:82414786-82418792:82418635-82418792	01:01:01	ENSG00000259429	UBE2Q2P2	0.000275979	0.00630769	-0.317116	18.8834	6.7703	1.47983	1995.24	2127.66	-0.0927054
intron_retention.14017	13	19668376-19671289:19668376-19671942:19671833-19671942	01:01:01	ENSG00000196199	MPHOSPH8	0.000282902	0.00644376	-0.129167	101.11	61.5696	0.715628	7511.75	7487	0.00476095
intron_retention.48360	6	158628407-158629595:158628407-158629819:158629723-158629819	01:01:01	ENSG00000146433	TMEM181	0.000284968	0.0064827	0.349451	0.954253	6.01807	-2.65686	12822.9	11705.9	0.131484
intron_retention.22570	16	57758216-57759153:57758216-57759836:57759727-57759836	01:01:01	ENSG00000140859	KIFC3	0.000285261	0.0064827	0.313819	1.91104	6.51396	-1.76918	2226.59	1482.33	0.586973
intron_retention.2827	1	164559199-164559529:164559199-164560013:164559721-164560013	01:01:01	ENSG00000185630	PBX1	0.000285795	0.00648746	-0.102639	15.3209	9.74757	0.652388	17357.7	26909.7	-0.632556
intron_retention.2914	1	180110996-180111195:180110996-180113380:180112436-180113380	01:01:01	ENSG00000135837	CEP350	0.000286429	0.00649446	-0.254913	17.0809	2.6479	2.68946	10375.9	6095.98	0.76731
intron_retention.18988	16	721800-722216:721800-722508:722308-722508	01:01:01	ENSG00000103254	ANTKMT	0.000287979	0.00652218	0.142722	3.59046	11.4403	-1.67189	3818.71	3568.01	0.0979678
intron_retention.10293	11	67615070-67615205:67615070-67615397:67615287-67615397	01:01:01	ENSG00000231793	DOC2GP	0.000289127	0.00653839	-0.656147	10.1493	2.67951	1.92134	417.675	479.331	-0.198643
intron_retention.3389	1	228214789-228215098:228214789-228215829:228215562-228215829	01:01:01	ENSG00000154358	OBSCN	0.00028935	0.00653839	-0.156331	24.536	28.0848	-0.194888	19881.2	11477.8	0.792561
intron_retention.19194	16	1786536-1786655:1786536-1787734:1787676-1787734	01:01:01	ENSG00000095906	NUBP2	0.000291164	0.00656501	-0.157369	90.5957	69.5503	0.381386	9408.41	11518.6	-0.291943
intron_retention.30178	19	35870453-35870650:35870453-35871028:35870895-35871028	01:01:01	ENSG00000105290	APLP1	0.000296357	0.00666652	-0.333516	20.7846	10.8609	0.936365	3987.84	4642.09	-0.219169
intron_retention.4477	1	93337376-93338268:93337376-93338531:93338373-93338531	01:01:01	ENSG00000223745	CCDC18-AS1	0.000299486	0.00672177	-0.1791	8.02929	0	inf	2536.32	842.05	1.59076
intron_retention.37952	20	35626158-35626826:35626158-35627413:35627279-35627413	01:01:01	ENSG00000214078	CPNE1	0.000304925	0.00680897	-0.170938	11.6701	6.04952	0.947922	12602.4	17912.9	-0.507299
intron_retention.21915	16	739317-739738:739317-740997:740919-740997	01:01:01	ENSG00000103245	CIAO3	0.000307285	0.00684002	0.215067	17.6044	38.5794	-1.1319	3411.56	3957.12	-0.214021
intron_retention.50915	7	1439924-1440684:1439924-1442484:1442191-1442484	01:01:01	ENSG00000164877	MICALL2	0.000307376	0.00684002	-0.230969	11.4157	2.59134	2.13925	1843.03	1661.93	0.149219
intron_retention.21189	16	68297233-68297476:68297233-68301793:68298490-68301793	01:01:01	ENSG00000103064	SLC7A6	0.000307497	0.00684002	-0.155585	15.2882	5.8	1.3983	9347.79	9563.99	-0.0329875
intron_retention.53226	8	100952849-100953057:100952849-100953388:100953268-100953388	01:01:01	ENSG00000164924	YWHAZ	0.000309201	0.00686656	-0.288442	19.1857	8.81735	1.12162	100130	107197	-0.0983856
intron_retention.57226	X	131689737-131690015:131689737-131692636:131692437-131692636	01:01:01	ENSG00000213468	FIRRE	0.000309379	0.00686656	-0.141997	9.43927	1.56448	2.59299	12388.2	10484.1	0.240761
intron_retention.28632	19	3293318-3293486:3293318-3297016:3296757-3297016	01:01:01	ENSG00000161082	CELF5	0.000311824	0.00691314	-0.247725	23.8764	11.585	1.04332	2650.84	2957.02	-0.157692
intron_retention.21930	16	975763-979110:975763-979758:979600-979758	01:01:01	ENSG00000260807	CEROX1	0.00031306	0.00693285	-0.191751	24.8935	14.569	0.772873	1592.45	2121.98	-0.414167
intron_retention.13883	12	121799171-121799657:121799171-121799956:121799846-121799956	01:01:01	ENSG00000212694	LINC01089	0.000315648	0.00698239	-0.161419	4.30043	0.674034	2.67359	3272.89	4811.84	-0.556023
intron_retention.29971	19	35041721-35041872:35041721-35042522:35042452-35042522	01:01:01	ENSG00000105707	HPN	0.000321915	0.00709743	0.134531	36.0397	32.7711	0.137163	4829.48	2481.28	0.960785
intron_retention.6759	10	119580470-119580846:119580470-119582009:119581921-119582009	01:01:01	ENSG00000151923	TIAL1	0.000324463	0.00713782	-0.191257	23.7228	11.1505	1.08916	19508.9	19440.7	0.00505273
intron_retention.27265	17	75892266-75892500:75892266-75892850:75892754-75892850	01:01:01	ENSG00000141569	TRIM65	0.000325319	0.00714878	-0.13363	142.651	115.975	0.298682	13341.5	15456.1	-0.212262
intron_retention.50221	7	100602362-100602551:100602362-100603538:100603429-100603538	01:01:01	ENSG00000106333	PCOLCE	0.000325953	0.00715482	0.211966	29.8788	56.9899	-0.931587	4649.25	5236.91	-0.171718
intron_retention.57027	X	57119681-57120631:57119681-57121315:57121237-57121315	01:01:01	ENSG00000186787	SPIN2B	0.000326383	0.00715639	0.161429	22.1491	47.8231	-1.11046	1286	1440.96	-0.16413
intron_retention.10995	12	8773320-8777802:8773320-8780739:8780574-8780739	01:01:01	ENSG00000166532	RIMKLB	0.000329086	0.00720774	-0.15074	78.8399	47.5368	0.72988	17802.6	17829.2	-0.00215015
intron_retention.29932	19	34677638-34678103:34677638-34678813:34678736-34678813	01:01:01	ENSG00000089335	ZNF302	0.000330028	0.00722046	0.128503	4.81661	17.2087	-1.83705	3654.17	4653.52	-0.348779
intron_retention.55447	9	137366144-137366361:137366144-137366632:137366492-137366632	01:01:01	ENSG00000187609	EXD3	0.000330654	0.00722623	-0.352944	43.2256	9.9159	2.12407	2558.68	1361.86	0.909816
intron_retention.51210	7	73699209-73702982:73699209-73703828:73703754-73703828	01:01:01	ENSG00000106089	STX1A	0.000334143	0.00729447	0.422736	10.182	20.0762	-0.979466	2667.47	2081.41	0.357909
intron_retention.19364	16	2528351-2528559:2528351-2529060:2528993-2529060	01:01:01	ENSG00000162066	AMDHD2	0.000336779	0.00734398	0.123635	1.74732	8.36624	-2.25944	6399.87	6679.5	-0.0616954
intron_retention.14887	14	23556006-23556343:23556006-23557304:23556742-23557304	01:01:01	ENSG00000259431	THTPA	0.000338193	0.00735873	-0.314614	35.0705	18.1953	0.94669	3280.45	3233.16	0.0209461
intron_retention.25791	17	81239567-81239678:81239567-81239898:81239771-81239898	01:01:01	ENSG00000224877	NDUFAF8	0.000339798	0.00738297	0.183907	10.1769	30.0037	-1.55984	4233.81	5411.33	-0.354026
intron_retention.2673	1	156733376-156734052:156733376-156735800:156735724-156735800	01:01:01	ENSG00000143303	RRNAD1	0.000340047	0.00738297	-0.216632	30.0296	9.73925	1.6245	4182.93	3063.48	0.449341
intron_retention.54735	9	137102512-137103094:137102512-137106315:137103868-137106315	01:01:01	ENSG00000177239	MAN1B1	0.000341074	0.00738919	-0.385433	4.38099	0.361137	3.60064	6748.79	7424.09	-0.137585
intron_retention.52387	8	131312555-131312748:131312555-131315883:131315548-131315883	01:01:01	ENSG00000253507	AC104257.1	0.000342315	0.00740805	-0.24086	10.6226	2.09364	2.34305	2350.58	1873.01	0.327657
intron_retention.17395	15	64138041-64138097:64138041-64143308:64142667-64143308	01:01:01	ENSG00000028528	SNX1	0.000346501	0.00747979	-0.128789	2.66635	0	inf	7937.51	10109.6	-0.348965
intron_retention.19170	16	1776067-1777443:1776067-1777772:1777746-1777772	01:01:01	ENSG00000197774	EME2	0.000346755	0.00747979	-0.171824	111.348	103.23	0.109204	18420.9	25207.1	-0.452485
intron_retention.14784	14	21085688-21087105:21085688-21088098:21087955-21088098	01:01:01	ENSG00000165801	ARHGEF40	0.000350803	0.00755894	-0.245823	15.5651	8.34294	0.899688	11757	15524.3	-0.401011
intron_retention.44402	4	53459300-53461042:53459300-53461593:53461434-53461593	01:01:01	ENSG00000072201	LNX1	0.000351534	0.00756652	0.167715	13.6567	29.14	-1.0934	1850.43	1816.81	0.0264528
intron_retention.36585	2	189782421-189783123:189782421-189784328:189784268-189784328	01:01:01	ENSG00000128699	ORMDL1	0.000353944	0.007602	0.115342	5.89676	19.2208	-1.70468	4804.67	6049.28	-0.332326
intron_retention.45642	5	148124764-148124837:148124764-148125850:148125722-148125850	01:01:01	ENSG00000133710	SPINK5	0.000354664	0.00760925	-0.310226	13.0574	2.14188	2.60792	2219.34	1395.58	0.669268
intron_retention.40726	3	42632600-42632823:42632600-42633735:42633627-42633735	01:01:01	ENSG00000114857	NKTR	0.000360259	0.00770445	-0.270461	6.48329	1.05847	2.61475	21677	23812.4	-0.135549
intron_retention.54402	9	131509742-131509996:131509742-131510311:131510259-131510311	01:01:01	ENSG00000130714	POMT1	0.000375988	0.00802363	0.120441	35.0602	61.5216	-0.811256	4199.39	4552.91	-0.116609
intron_retention.25219	17	75087940-75088044:75087940-75089304:75089113-75089304	01:01:01	ENSG00000170190	SLC16A5	0.000377506	0.00804741	-0.267724	11.4586	1.74082	2.71859	6142.62	4005.94	0.616715
intron_retention.28671	19	4202025-4202090:4202025-4202926:4202868-4202926	01:01:01	ENSG00000089847	ANKRD24	0.000380388	0.00810019	0.198038	11.9293	26.0577	-1.1272	3017.95	3119.37	-0.0476857
intron_retention.33731	2	61185979-61190438:61185979-61191203:61190517-61191203	01:01:01	ENSG00000173209	AHSA2P	0.000383657	0.00816109	0.137373	0.634481	4.79809	-2.91881	14928.8	12509.5	0.255077
intron_retention.3770	1	5862810-5865273:5862810-5866458:5866372-5866458	01:01:01	ENSG00000131697	NPHP4	0.000385436	0.0081902	-0.120698	31.3365	19.8814	0.656428	2888.88	3539.52	-0.293042
intron_retention.1369	1	44213470-44213662:44213470-44213858:44213748-44213858	01:01:01	ENSG00000178028	DMAP1	0.000388223	0.00821739	-0.164153	13.707	5.84659	1.22925	5508.8	6554.91	-0.250838
intron_retention.39069	22	24609964-24610336:24609964-24610531:24610454-24610531	01:01:01	ENSG00000100031	GGT1	0.00038885	0.00821739	0.100232	0.319772	3.27369	-3.3558	2727.37	1793.05	0.605096
intron_retention.11229	12	21468505-21470346:21468505-21471250:21470968-21471250	01:01:01	ENSG00000121350	PYROXD1	0.000389409	0.00821739	0.116043	74.4793	133.43	-0.841176	3387.71	3828.5	-0.176469
intron_retention.20369	16	29986264-29986504:29986264-29988558:29988358-29988558	01:01:01	ENSG00000149930	TAOK2	0.000389712	0.00821739	-0.119656	8.18534	2.09364	1.96703	8978.7	9502.62	-0.0818187
intron_retention.38303	21	44133441-44133641:44133441-44134154:44134101-44134154	01:01:01	ENSG00000160221	GATD3A	0.000392698	0.00825933	-0.113591	3.02134	0	inf	7667.12	8148.58	-0.0878637
intron_retention.32967	19	48752489-48752725:48752489-48753122:48752891-48753122	01:01:01	ENSG00000174951	FUT1	0.000392828	0.00825933	-0.208503	5.73304	0	inf	4364.04	2076	1.07186
intron_retention.37790	20	3237543-3237588:3237543-3238100:3237892-3238100	01:01:01	ENSG00000088836	SLC4A11	0.000397088	0.0083401	0.33785	0.639544	5.11099	-2.99849	4564.38	4226.77	0.110862
intron_retention.1840	1	103551720-103551792:103551720-103555239:103555033-103555239	01:01:01	ENSG00000185946	RNPC3	0.00040412	0.00845221	-0.211098	37.6235	14.5442	1.37119	3419.19	2638.83	0.373755
intron_retention.7797	11	61780221-61780792:61780221-61781045:61780959-61781045	01:01:01	ENSG00000124920	MYRF	0.000405578	0.00847381	0.564611	3.29577	11.0058	-1.73958	2219.43	2022.29	0.134205
intron_retention.4233	1	43451002-43451311:43451002-43451544:43451409-43451544	01:01:01	ENSG00000178922	HYI	0.000407771	0.00850183	0.291925	5.6877	14.3328	-1.3334	1823.12	1602.35	0.186219
intron_retention.1372	1	44214538-44214616:44214538-44214880:44214702-44214880	01:01:01	ENSG00000178028	DMAP1	0.00040902	0.00851897	-0.317107	14.689	6.65053	1.14319	5508.8	6554.91	-0.250838
intron_retention.20940	16	58516201-58518231:58516201-58518467:58518400-58518467	01:01:01	ENSG00000103037	SETD6	0.000409482	0.0085197	0.1402	53.4983	109.073	-1.02773	11234.2	14374.7	-0.355637
intron_retention.5232	1	223951478-223952291:223951478-223952442:223952384-223952442	01:01:01	ENSG00000272645	GTF2IP20	0.000411676	0.00855643	0.473848	2.02934	10.3818	-2.35498	1177.69	1463.68	-0.31364
intron_retention.41553	3	131361897-131362068:131361897-131364531:131363355-131364531	01:01:01	ENSG00000246082	NUDT16P1	0.000419271	0.00869616	-0.242712	3.54511	0	inf	1225.92	1001.95	0.291059
intron_retention.22972	17	1732665-1732831:1732665-1734216:1733951-1734216	01:01:01	ENSG00000167716	WDR81	0.000420272	0.0087044	-0.142839	2.62101	0	inf	3048.93	3750.66	-0.298843
intron_retention.32053	19	9620915-9621049:9620915-9621205:9621161-9621205	01:01:01	ENSG00000171469	ZNF561	0.000420645	0.0087044	-0.255063	7.49309	1.43623	2.38327	6398.83	5911.81	0.114208
intron_retention.38379	21	45288049-45293522:45288049-45297351:45296020-45297351	01:01:01	ENSG00000223768	LINC00205	0.000420977	0.0087044	-0.324197	9.25537	1.01854	3.18379	3751.5	2439.66	0.620787
intron_retention.21063	16	67257530-67257601:67257530-67258447:67258317-67258447	01:01:01	ENSG00000135740	SLC9A5	0.000435312	0.00896366	-0.137094	19.3494	8.81735	1.13388	3858.4	4167.12	-0.111047
intron_retention.56516	X	135520642-135521103:135520642-135521318:135521240-135521318	01:01:01	ENSG00000165359	INTS6L	0.000436009	0.00896874	0.100212	12.146	33.565	-1.46648	2817.34	3838.72	-0.446291
intron_retention.51653	7	151079497-151079922:151079497-151080829:151080436-151080829	01:01:01	ENSG00000164896	FASTK	0.00044365	0.00911653	0.103411	3.53499	12.3773	-1.80792	6604.67	7126	-0.109607
intron_retention.12999	12	6844858-6846367:6844858-6846903:6846724-6846903	01:01:01	ENSG00000111665	CDCA3	0.000450757	0.00924353	0.148121	10.6226	22.8387	-1.10434	6603.35	6515.31	0.0193635
intron_retention.14426	13	114234886-114235132:114234886-114236136:114235988-114236136	01:01:01	ENSG00000130177	CDC16	0.000457159	0.00935683	-0.31008	3.02134	0	inf	13561.4	13783.7	-0.023457
intron_retention.41432	3	113958362-113959600:113958362-113962978:113961051-113962978	01:01:01	ENSG00000184307	ZDHHC23	0.000463029	0.00945552	-0.108427	3.22787	0	inf	4222.57	3791.01	0.15554
intron_retention.24010	17	32369598-32373453:32369598-32378446:32377917-32378446	01:01:01	ENSG00000010244	ZNF207	0.000463464	0.00945552	-0.168642	14.4926	6.54722	1.14636	39112.7	44336	-0.180842
intron_retention.36347	2	120174884-120175097:120174884-120175857:120175700-120175857	01:01:01	ENSG00000224789	AC012363.2	0.000466162	0.00947183	-0.236923	4.33565	0.312897	3.79249	351.742	415.462	-0.240199
intron_retention.45500	5	140691429-140691515:140691429-140691756:140691606-140691756	01:01:01	ENSG00000112855	HARS2	0.00046787	0.00949686	-0.129299	21.4667	7.78884	1.46262	5099.21	4412.4	0.208711
intron_retention.47544	6	33691800-33691928:33691800-33692893:33692743-33692893	01:01:01	ENSG00000096433	ITPR3	0.00046958	0.00951222	-0.218266	4.93744	0.361137	3.77314	20311.6	18022.9	0.172474
intron_retention.43832	4	88043232-88043457:88043232-88052158:88051990-88052158	01:01:01	ENSG00000118762	PKD2	0.000471116	0.00951435	-0.205382	8.94565	2.00547	2.15724	11069.7	11072	-0.000301718
intron_retention.43026	3	149030684-149031363:149030684-149032372:149032200-149032372	01:01:01	ENSG00000071794	HLTF	0.000475008	0.00957358	-0.137088	52.6499	20.4588	1.36371	17528.3	11926.3	0.555545
intron_retention.1334	1	43991598-43992387:43991598-43993964:43993803-43993964	01:01:01	ENSG00000159214	CCDC24	0.00047671	0.00958135	-0.206047	6.67716	1.4196	2.23375	2010.74	2189.06	-0.122583
intron_retention.23767	17	19378252-19378542:19378252-19380623:19380607-19380623	01:01:01	ENSG00000166484	MAPK7	0.000476963	0.00958135	-0.16331	4.01587	0.312897	3.68195	4487.01	5224.24	-0.219469
intron_retention.9913	11	61876358-61876455:61876358-61876963:61876865-61876963	01:01:01	ENSG00000221968	FADS3	0.000477315	0.00958135	0.146247	102.986	125.644	-0.286901	7841.9	5937.86	0.401259
intron_retention.40740	3	44641899-44642217:44641899-44647504:44646490-44647504	01:01:01	ENSG00000186448	ZNF197	0.000490754	0.00983134	0.103768	0	2.67951	#NAME?	3742.87	3348.09	0.160806
intron_retention.56739	X	154419542-154419623:154419542-154419746:154419704-154419746	01:01:01	ENSG00000102125	TAZ	0.000491916	0.00984473	0.177978	22.5923	30.4098	-0.428707	4730.72	3427	0.465116
intron_retention.22230	16	15104311-15104758:15104311-15106150:15106114-15106150	01:01:01	ENSG00000188599	NPIPP1	0.000493999	0.00987476	-0.137804	176.674	112.307	0.65364	4799.76	4560.67	0.0737176
intron_retention.39171	22	29310826-29310998:29310826-29312094:29311975-29312094	01:01:01	ENSG00000185340	GAS2L1	0.00049463	0.00987476	0.161755	0.959317	5.09436	-2.40882	2593.7	2007.91	0.369315
intron_retention.2551	1	155325863-155325910:155325863-155327132:155326897-155327132	01:01:01	ENSG00000160753	RUSC1	0.000495931	0.00988543	-0.126155	34.7534	32.5297	0.0953946	7003.15	11316.2	-0.692318
intron_retention.18557	15	82473784-82473813:82473784-82475615:82475477-82475615	01:01:01	ENSG00000255769	GOLGA2P10	0.000516492	0.0102568	0.115862	16.3883	37.5282	-1.19531	5942.91	6882.39	-0.21174
intron_retention.56181	X	73998767-73999051:73998767-73999669:73999185-73999669	01:01:01	ENSG00000225470	JPX	0.000516619	0.0102568	0.114807	0.31724	4.54841	-3.84172	9470.66	9783.61	-0.0469031
intron_retention.10250	11	66665453-66665660:66665453-66666495:66666271-66666495	01:01:01	ENSG00000173914	RBM4B	0.000520003	0.0103137	0.145126	6.2819	13.9581	-1.15183	5980.26	4974.4	0.265686
intron_retention.43588	4	17623600-17631973:17623600-17634105:17633405-17634105	01:01:01	ENSG00000118579	MED28	0.000522251	0.0103378	-0.13675	5.09096	0.705644	2.85093	20481.1	22588.5	-0.141296
intron_retention.29964	19	35041721-35041872:35041721-35042522:35042156-35042522	01:01:01	ENSG00000105707	HPN	0.000525092	0.0103734	-0.232651	4.85435	0	inf	4829.48	2481.28	0.960785
intron_retention.6144	10	102473569-102473741:102473569-102474012:102473837-102474012	01:01:01	ENSG00000138111	MFSD13A	0.000531285	0.0104454	0.143258	0.715038	6.70692	-3.22956	2465.15	3144	-0.350925
intron_retention.31297	19	53914499-53915066:53914499-53915505:53915364-53915505	01:01:01	ENSG00000105605	CACNG7	0.000531672	0.0104454	-0.141921	3.30337	0	inf	13597.8	11607.3	0.228336
intron_retention.997	1	35097316-35097566:35097316-35099447:35099350-35099447	01:01:01	ENSG00000197056	ZMYM1	0.0005324	0.0104454	0.2002	0.715038	4.60497	-2.6871	6202.6	4895.97	0.341277
intron_retention.824	1	27349397-27349765:27349397-27350132:27349971-27350132	01:01:01	ENSG00000142765	SYTL1	0.000536214	0.0105099	-0.229911	35.0504	6.78693	2.3686	2732.25	1237.91	1.14218
intron_retention.35487	2	240575029-240575610:240575029-240576765:240576638-240576765	01:01:01	ENSG00000142327	RNPEPL1	0.000538008	0.0105347	-0.291675	6.11825	1.34807	2.18223	3065.48	3535.3	-0.205721
intron_retention.26131	17	7191266-7192002:7191266-7193117:7192944-7193117	01:01:01	ENSG00000132535	DLG4	0.000546734	0.0106951	-0.266656	76.4786	41.461	0.883302	7263.3	7423.83	-0.0315379
intron_retention.22997	17	2321305-2321425:2321305-2321616:2321541-2321616	01:01:01	ENSG00000167720	SRR	0.000549468	0.010738	-0.162483	10.4136	5.50208	0.920421	6369.89	9447.05	-0.568595
intron_retention.33994	2	85542900-85543034:85542900-85543725:85543669-85543725	01:01:01	ENSG00000168906	MAT2A	0.000551743	0.0107719	-0.109458	460.006	389.711	0.239249	51979.2	53786.3	-0.0493027
intron_retention.27995	18	11882621-11884627:11882621-11885816:11885675-11885816	01:01:01	ENSG00000154889	MPPE1	0.000553611	0.0107979	-0.156818	26.0066	11.858	1.13302	4748.14	4589.05	0.0491691
intron_retention.43169	3	194587872-194588639:194587872-194589946:194589767-194589946	01:01:01	ENSG00000145014	TMEM44	0.000558179	0.0108763	0.624641	1.31177	6.3541	-2.27617	3807.86	3308.02	0.203013
intron_retention.8603	11	72228347-72228498:72228347-72228786:72228726-72228786	01:01:01	ENSG00000165458	INPPL1	0.000560147	0.010904	0.120634	55.9935	156.191	-1.47998	10257	16417.3	-0.678611
intron_retention.37779	20	2839191-2839271:2839191-2839933:2839788-2839933	01:01:01	ENSG00000132635	PCED1A	0.000564075	0.0109698	-0.149668	98.328	53.781	0.870506	6763.09	5345.97	0.339232
intron_retention.37427	20	58712478-58712579:58712478-58713543:58713419-58713543	01:01:01	ENSG00000215440	NPEPL1	0.000566686	0.0110098	0.145702	39.512	94.548	-1.25876	4327.55	6074.54	-0.489227
intron_retention.37019	20	31721506-31722348:31721506-31723409:31722443-31723409	01:01:01	ENSG00000281376	ABALON	0.000567983	0.0110243	-0.432232	7.23615	2.75936	1.39089	2534.43	3838.14	-0.598743
intron_retention.49677	7	44765710-44766056:44765710-44766333:44766163-44766333	01:01:01	ENSG00000122515	ZMIZ2	0.000573713	0.0111139	-0.237589	48.6238	30.0699	0.693341	11712.4	12355.9	-0.0771584
intron_retention.24346	17	40130929-40131345:40130929-40131584:40131536-40131584	01:01:01	ENSG00000188895	MSL1	0.00057672	0.0111613	-0.16899	6.40281	1.44455	2.14809	16614.2	17609.6	-0.0839461
intron_retention.26373	17	19340914-19341326:19340914-19343857:19343789-19343857	01:01:01	ENSG00000108641	B9D1	0.000579287	0.0112001	-0.181261	8.82488	1.78074	2.3091	7915.98	6599.22	0.262474
intron_retention.45474	5	140643779-140644182:140643779-140644740:140644572-140644740	01:01:01	ENSG00000113119	TMCO6	0.00058187	0.0112392	0.763658	0.357519	3.83461	-3.42299	3016.62	2797.16	0.108973
intron_retention.1192	1	42846612-42849413:42846612-42849742:42849564-42849742	01:01:01	ENSG00000164011	ZNF691	0.000584116	0.0112716	0.14607	5.92438	15.5226	-1.38964	2923.4	2912.43	0.00542224
intron_retention.2101	1	146987953-146988008:146987953-146988126:146988012-146988126	01:01:01	ENSG00000268043	NBPF12	0.00058776	0.0113243	-0.642857	3.82967	0.352822	3.44021	2694.42	3095.63	-0.200257
intron_retention.21864	16	634888-635063:634888-635340:635280-635340	01:01:01	ENSG00000130731	METTL26	0.00058835	0.0113243	-0.186923	79.5125	52.6561	0.59458	9683.79	10239.2	-0.0804551
intron_retention.19822	16	19078591-19078899:19078591-19079262:19078986-19079262	01:01:01	ENSG00000167186	COQ7	0.000588549	0.0113243	0.126041	1.70957	7.95851	-2.21887	2052.82	2168.18	-0.0788812
intron_retention.46460	5	140561586-140561701:140561586-140562227:140562099-140562227	01:01:01	ENSG00000113108	APBB3	0.000590577	0.0113524	-0.365779	6.08304	1.44455	2.07417	1678.09	1986.24	-0.243218
intron_retention.43280	4	662133-662281:662133-662618:662538-662618	01:01:01	ENSG00000133256	PDE6B	0.000591749	0.011364	0.280746	0.634481	5.60022	-3.14183	1436.46	1443.6	-0.00715092
intron_retention.56405	X	110003500-110003585:110003500-110004164:110003882-110004164	01:01:01	ENSG00000157600	TMEM164	0.000592427	0.0113661	-0.244077	13.1278	4.58018	1.51915	8114.15	8508.85	-0.0685245
intron_retention.9310	11	131910818-131911093:131910818-131911616:131911563-131911616	01:01:01	ENSG00000182667	NTM	0.000593722	0.01138	0.183048	2.98613	12.2724	-2.03907	2861.42	3632.95	-0.344412
intron_retention.22562	16	57178525-57178852:57178525-57181790:57181553-57181790	01:01:01	ENSG00000172775	PSME3IP1	0.000596268	0.0114178	-0.163211	20.1096	8.5028	1.24187	10464.6	9895.21	0.0807144
intron_retention.2506	1	155287780-155288707:155287780-155289518:155289390-155289518	01:01:01	ENSG00000143630	HCN3	0.000604219	0.0115479	0.178584	0.639544	8.39966	-3.71521	1212.79	2180.87	-0.846574
intron_retention.31559	19	57487717-57490185:57487717-57491597:57491470-57491597	01:01:01	ENSG00000105136	ZNF419	0.000609247	0.0116328	-0.349328	14.9282	5.88817	1.34215	2230.39	2324.02	-0.0593243
intron_retention.42411	3	48419243-48419674:48419243-48420773:48420664-48420773	01:01:01	ENSG00000164050	PLXNB1	0.000610413	0.0116439	-0.153113	31.5175	17.811	0.823383	24212.8	27068.7	-0.160856
intron_retention.45505	5	140695737-140695845:140695737-140696614:140696520-140696614	01:01:01	ENSG00000112855	HARS2	0.000616465	0.0117266	-0.187613	6.77046	1.0751	2.65479	5099.21	4412.4	0.208711
intron_retention.30290	19	38403134-38403218:38403134-38403486:38403337-38403486	01:01:01	ENSG00000130244	FAM98C	0.000616509	0.0117266	-0.461542	13.8025	2.71943	2.34356	1222.37	898.191	0.444584
intron_retention.43809	4	83460953-83461032:83460953-83461233:83461120-83461233	01:01:01	ENSG00000163319	MRPS18C	0.000617501	0.0117343	0.10439	190.147	274.825	-0.531395	5466.03	5403.49	0.0166018
intron_retention.3625	1	1355003-1355345:1355003-1355512:1355449-1355512	01:01:01	ENSG00000162576	MXRA8	0.000623691	0.011831	-0.429336	17.8287	6.15282	1.53488	1515.7	1320.16	0.199273
intron_retention.12643	12	123602076-123602256:123602076-123605981:123605864-123605981	01:01:01	ENSG00000111364	DDX55	0.000623777	0.011831	-0.342802	8.84261	2.86415	1.62636	7095.78	7810.61	-0.138474
intron_retention.15175	14	38190982-38193323:38190982-38199121:38199045-38199121	01:01:01	ENSG00000258649	AL392023.1	0.000624932	0.0118417	-0.133843	84.4575	29.3478	1.52497	33407.8	20811.6	0.682796
intron_retention.39047	22	23980057-23980309:23980057-23980638:23980534-23980638	01:01:01	ENSG00000099984	GSTT2	0.000628063	0.0118897	0.243599	14.3212	7.78884	0.878676	1086.97	214.563	2.34084
intron_retention.9447	11	555304-557640:555304-558039:557883-558039	01:01:01	ENSG00000185522	LMNTD2	0.00064083	0.0121084	0.290393	2.62354	8.46288	-1.68963	1744.91	1512.49	0.20622
intron_retention.6933	11	557594-557640:557594-558039:557883-558039	01:01:01	ENSG00000254815	LMNTD2-AS1	0.00064297	0.0121373	0.290393	2.62354	8.46288	-1.68963	946.58	775.397	0.287789
intron_retention.38633	21	39345829-39347292:39345829-39347483:39347378-39347483	01:01:01	ENSG00000205581	HMGN1	0.000647603	0.0122132	-0.102319	16.6654	7.35617	1.17983	60639.4	63724.1	-0.0715839
intron_retention.39255	22	31611765-31611840:31611765-31612442:31611998-31612442	01:01:01	ENSG00000198089	SFI1	0.000651123	0.012268	0.108946	1.95638	6.80356	-1.7981	3799.14	2997.65	0.341838
intron_retention.26622	17	40053468-40053657:40053468-40054405:40054360-40054405	01:01:01	ENSG00000008838	MED24	0.000654965	0.0123172	-0.132716	45.5346	40.0857	0.183878	13664.9	18995.6	-0.475191
intron_retention.3676	1	1918252-1918431:1918252-1918934:1918892-1918934	01:01:01	ENSG00000178821	TMEM52	0.000658748	0.0123767	-0.281187	33.678	16.8391	0.999995	1500.72	1565.86	-0.0613006
intron_retention.4216	1	42746334-42746852:42746334-42747412:42747252-42747412	01:01:01	ENSG00000117385	P3H1	0.000662266	0.0124194	0.137474	17.2421	29.3763	-0.768718	11873.3	10877.1	0.126437
intron_retention.36963	20	21244244-21244288:21244244-21246618:21246478-21246618	01:01:01	ENSG00000088970	KIZ	0.000663337	0.0124272	-0.207707	68.902	45.2053	0.608055	5204.37	5556.21	-0.0943771
intron_retention.11202	12	14481002-14481185:14481002-14482653:14482358-14482653	01:01:01	ENSG00000171681	ATF7IP	0.00066393	0.0124272	0.142959	0.639544	3.72966	-2.54393	30958.9	19907.2	0.637065
intron_retention.7742	11	60926831-60927070:60926831-60927418:60927203-60927418	01:01:01	ENSG00000006118	TMEM132A	0.000665802	0.012444	-0.156412	17.2594	9.28995	0.893642	16336.4	20011.7	-0.292753
intron_retention.31209	19	53350817-53352071:53350817-53352207:53352155-53352207	01:01:01	ENSG00000213799	ZNF845	0.000666074	0.012444	0.117163	1.9161	7.66059	-1.99928	3989.95	3542.27	0.171698
intron_retention.31926	19	5782959-5784053:5782959-5784439:5784376-5784439	01:01:01	ENSG00000212123	PRR22	0.000672399	0.0125387	0.104759	14.5756	41.6803	-1.5158	601.103	817.365	-0.443368
intron_retention.15920	14	103701200-103712941:103701200-103714004:103713869-103714004	01:01:01	ENSG00000126214	KLC1	0.000680468	0.0126773	-0.113763	2.90304	0	inf	37802.7	35217.2	0.102206
intron_retention.55287	9	131530485-131530687:131530485-131531237:131531066-131531237	01:01:01	ENSG00000130717	UCK1	0.000685635	0.0127616	-0.141607	10.6578	4.75816	1.16344	4707.62	6266.75	-0.412721
intron_retention.18484	15	75356293-75356380:75356293-75356885:75356605-75356885	01:01:01	ENSG00000140400	MAN2C1	0.000689422	0.0128082	-0.164612	24.2513	9.4182	1.36454	9525.82	8137.46	0.227265
intron_retention.33025	19	49927693-49927848:49927693-49929435:49929325-49929435	01:01:01	ENSG00000213024	NUP62	0.000692157	0.0128471	0.146326	27.701	60.521	-1.1275	19057.3	25027.2	-0.393155
intron_retention.13933	12	124776855-124778586:124776855-124782811:124782682-124782811	01:01:01	ENSG00000073060	SCARB1	0.000694284	0.0128746	0.145133	10.6251	25.1654	-1.24396	12232.2	14141.5	-0.209255
intron_retention.50991	7	23521706-23521840:23521706-23531270:23531180-23531270	01:01:01	ENSG00000164548	TRA2A	0.000701026	0.0129752	-0.117707	14.3514	6.39418	1.16636	17114.5	19475.2	-0.18642
intron_retention.56191	X	76427709-76428451:76427709-76428883:76428703-76428883	01:01:01	ENSG00000198934	MAGEE1	0.000702021	0.0129752	0.112273	0	5.40725	#NAME?	1126.23	2610.93	-1.21306
intron_retention.27221	17	75628671-75628762:75628671-75629095:75628933-75629095	01:01:01	ENSG00000108469	RECQL5	0.00070231	0.0129752	0.2364	28.889	41.4024	-0.519197	4543.58	3740.5	0.280597
intron_retention.51113	7	45723779-45726236:45723779-45728313:45728177-45728313	01:01:01	ENSG00000214765	SEPTIN7P2	0.000707541	0.0130597	-0.243187	16.7081	5.3274	1.64904	3489.65	2999.48	0.21837
intron_retention.54032	9	114267503-114267557:114267503-114269294:114269240-114269294	01:01:01	ENSG00000196739	COL27A1	0.000709182	0.0130779	0.101222	8.66876	21.1864	-1.28924	8769.83	9468.96	-0.110658
intron_retention.23688	17	18099632-18099715:18099632-18100435:18100362-18100435	01:01:01	ENSG00000108591	DRG2	0.000712423	0.0131185	-0.267448	3.25802	0.352822	3.20698	4216.95	6011.44	-0.511512
intron_retention.15127	14	35046377-35046628:35046377-35047084:35046786-35047084	01:01:01	ENSG00000151327	FAM177A1	0.000712699	0.0131185	0.193868	0.319772	3.36852	-3.397	5202.32	3915.93	0.409803
intron_retention.44898	5	27475534-27475695:27475534-27476158:27476086-27476158	01:01:01	ENSG00000250337	PURPL	0.000714148	0.0131331	-0.266953	78.9251	13.221	2.57765	23785.7	8257.12	1.52638
intron_retention.37889	20	31722072-31722348:31722072-31722548:31722443-31722548	01:01:01	ENSG00000171552	BCL2L1	0.000716018	0.0131457	-0.432232	7.23615	2.75936	1.39089	7172.24	10007.3	-0.480562
intron_retention.54	1	962726-963504:962726-964008:963919-964008	01:01:01	ENSG00000187961	KLHL17	0.000727622	0.0133317	-0.147715	89.8026	73.9486	0.280234	5194.93	6281.3	-0.27396
intron_retention.17626	15	75338061-75338420:75338061-75338685:75338554-75338685	01:01:01	ENSG00000140365	COMMD4	0.000732379	0.0134066	-0.333181	3.98319	0.722275	2.4633	7659.04	11278.6	-0.558358
intron_retention.3788	1	6462628-6462970:6462628-6463127:6463071-6463127	01:01:01	ENSG00000215788	TNFRSF25	0.000735166	0.0134452	-0.423597	24.06	15.9806	0.59032	1649.55	2317.82	-0.490695
intron_retention.32410	19	19303347-19303448:19303347-19303828:19303723-19303828	01:01:01	ENSG00000105705	SUGP1	0.000737079	0.0134679	-0.175447	192.257	103.62	0.891739	8043.08	6204.98	0.374322
intron_retention.54352	9	130425008-130425130:130425008-130425924:130425686-130425924	01:01:01	ENSG00000148357	HMCN2	0.000739771	0.0135047	0.129958	9.23028	17.3667	-0.911881	4470.39	3538.85	0.337123
intron_retention.31285	19	53882228-53882359:53882228-53882664:53882556-53882664	01:01:01	ENSG00000126583	PRKCG	0.000742745	0.0135466	-0.196192	2.70663	0	inf	2637.66	2866.44	-0.12
intron_retention.24617	17	44187205-44187743:44187205-44189091:44189021-44189091	01:01:01	ENSG00000168591	TMUB2	0.000743933	0.0135559	-0.126526	7.55079	1.7325	2.12377	2896.18	3000.85	-0.051216
intron_retention.35107	2	218660036-218660245:218660036-218661217:218660938-218661217	01:01:01	ENSG00000074582	BCS1L	0.000747125	0.0136016	0.123238	2.30124	7.41923	-1.68886	4448.87	3462.26	0.361725
intron_retention.41336	3	84958988-84959492:84958988-84959636:84959589-84959636	01:01:01	ENSG00000175161	CADM2	0.000748215	0.0136091	-0.190896	14.8297	2.23852	2.72788	1662.12	1055.73	0.654781
intron_retention.9444	11	555304-556588:555304-557097:556834-557097	01:01:01	ENSG00000185522	LMNTD2	0.000750062	0.0136178	0.306477	2.23081	7.89364	-1.82312	1744.91	1512.49	0.20622
intron_retention.4012	1	25243549-25243633:25243549-25245301:25245149-25245301	01:01:01	ENSG00000117616	RSRP1	0.000762014	0.0138222	0.118447	31.5028	58.1232	-0.883636	6121.88	6983.22	-0.189919
intron_retention.28934	19	9160113-9162960:9160113-9163424:9163054-9163424	01:01:01	ENSG00000130803	ZNF317	0.000762926	0.0138262	-0.135339	18.8733	7.52584	1.32642	5584.69	5217.23	0.0981925
intron_retention.29247	19	13959560-13959673:13959560-13959895:13959772-13959895	01:01:01	ENSG00000132017	DCAF15	0.000766696	0.013856	0.134466	0.956785	5.6403	-2.55951	12840	12612.4	0.0258078
intron_retention.42334	3	38125825-38126341:38125825-38126700:38126509-38126700	01:01:01	ENSG00000060971	ACAA1	0.000767288	0.013856	0.147913	36.3143	94.6722	-1.38241	3146.44	5143.73	-0.709095
intron_retention.31218	19	53350817-53353079:53350817-53354869:53353499-53354869	01:01:01	ENSG00000213799	ZNF845	0.000767348	0.013856	0.108848	1.43008	6.15282	-2.10516	3989.95	3542.27	0.171698
intron_retention.26085	17	4988778-4988944:4988778-4989579:4989427-4989579	01:01:01	ENSG00000196388	INCA1	0.000769062	0.0138744	0.395614	0	3.50493	#NAME?	265.256	298.828	-0.171927
intron_retention.39576	22	43932877-43933087:43932877-43934666:43934581-43934666	01:01:01	ENSG00000100344	PNPLA3	0.000771646	0.0138959	-0.364389	4.66048	1.43623	1.69819	3993.21	6822.69	-0.772792
intron_retention.8151	11	65635528-65635803:65635528-65636130:65635930-65636130	01:01:01	ENSG00000197136	PCNX3	0.000775339	0.0139372	-0.217252	3.18253	0.312897	3.34642	10591	14659.9	-0.469031
intron_retention.32260	19	14409772-14410334:14409772-14410605:14410547-14410605	01:01:01	ENSG00000123136	DDX39A	0.000788788	0.0141662	-0.102778	25.1099	14.7058	0.771866	14826.6	18506	-0.319809
intron_retention.38540	21	7675413-7675578:7675413-7676591:7676425-7676591	01:01:01	ENSG00000277991	FP236241.2	0.000789922	0.0141738	0.372031	0.997064	5.01451	-2.33035	5343.07	4451.66	0.263327
intron_retention.16596	14	77343177-77343483:77343177-77343823:77343696-77343823	01:01:01	ENSG00000100580	TMED8	0.000797349	0.0142814	-0.109608	32.9632	14.89	1.14651	5124.22	4636.63	0.144257
intron_retention.56213	X	85245902-85247183:85245902-85247651:85247531-85247651	01:01:01	ENSG00000147180	ZNF711	0.00080686	0.014413	-0.12847	2.66889	0	inf	5405.01	5739.71	-0.086679
intron_retention.39398	22	38481211-38481464:38481211-38482559:38482495-38482559	01:01:01	ENSG00000100196	KDELR3	0.000822811	0.0146716	-0.117996	55.452	20.7135	1.42067	1518.68	996.586	0.607749
intron_retention.36172	2	85600344-85601107:85600344-85601482:85601305-85601482	01:01:01	ENSG00000168890	TMEM150A	0.000833033	0.0148274	0.189199	0.31724	4.08413	-3.68638	3101.03	3076.7	0.0113619
intron_retention.42381	3	46756041-46756198:46756041-46756629:46756404-46756629	01:01:01	ENSG00000286651	AC134504.1	0.000835335	0.0148551	0.333085	1.03481	5.10934	-2.30377	361.852	281.14	0.364109
intron_retention.31281	19	53869405-53869598:53869405-53869838:53869753-53869838	01:01:01	ENSG00000179820	MYADM	0.000836501	0.0148626	-0.317581	28.1615	8.96889	1.65072	17252	11795.3	0.548561
intron_retention.22265	16	18374520-18374884:18374520-18375069:18374952-18375069	01:01:01	ENSG00000254681	PKD1P5	0.000837591	0.0148687	0.185411	0	2.32668	#NAME?	13339.9	11046.8	0.272116
intron_retention.34937	2	205682506-205682905:205682506-205683363:205683090-205683363	01:01:01	ENSG00000118257	NRP2	0.000839055	0.0148815	-0.289609	22.4866	6.0896	1.88464	8680.15	5557.67	0.643241
intron_retention.50039	7	90226970-90230036:90226970-90237608:90236890-90237608	01:01:01	ENSG00000157214	STEAP2	0.000844951	0.0149727	-0.261757	6.33737	0.938691	2.75516	4024.73	3850.68	0.0637798
intron_retention.5385	1	248857556-248857859:248857556-248858321:248858130-248858321	01:01:01	ENSG00000171163	ZNF692	0.000848647	0.0149983	-0.132788	62.7863	53.2901	0.236583	4841.55	6366.4	-0.39501
intron_retention.15097	14	24430223-24430623:24430223-24430931:24430713-24430931	01:01:01	ENSG00000100441	KHNYN	0.000851009	0.0150197	0.11166	1.94878	7.83026	-2.00649	11063.2	10311.9	0.101455
intron_retention.42796	3	64022317-64022523:64022317-64022801:64022738-64022801	01:01:01	ENSG00000163636	PSMD6	0.000851364	0.0150197	-0.110449	10.8367	4.91787	1.13983	12785.8	15961.7	-0.320067
intron_retention.15143	14	38190982-38191231:38190982-38193323:38193240-38193323	01:01:01	ENSG00000258649	AL392023.1	0.000852855	0.0150327	-0.115261	138.484	52.7807	1.39164	33407.8	20811.6	0.682796
intron_retention.20090	16	24729650-24729846:24729650-24730300:24730252-24730300	01:01:01	ENSG00000090905	TNRC6A	0.000856395	0.0150818	-0.143145	51.6478	33.1404	0.640118	20907.9	23923.1	-0.194357
intron_retention.49669	7	44759280-44760228:44759280-44760593:44760424-44760593	01:01:01	ENSG00000122515	ZMIZ2	0.000864359	0.0151952	0.1672	24.1105	43.817	-0.861828	11712.4	12355.9	-0.0771584
intron_retention.46658	5	177503747-177504660:177503747-177504915:177504742-177504915	01:01:01	ENSG00000146094	DOK3	0.000879852	0.0154235	0.448411	1.95132	19.9148	-3.35132	628.358	1507.86	-1.26284
intron_retention.10710	12	546645-546713:546645-548102:548041-548102	01:01:01	ENSG00000139044	B4GALNT3	0.000880437	0.0154235	-0.282103	2.74438	0	inf	6267.45	6488.34	-0.0499714
intron_retention.27212	17	75270113-75270245:75270113-75271133:75270942-75271133	01:01:01	ENSG00000125457	MIF4GD	0.000892681	0.015597	-0.383926	7.54825	0.986931	2.93512	2530.52	2000.58	0.339015
intron_retention.27095	17	64482918-64483506:64482918-64485868:64485727-64485868	01:01:01	ENSG00000256525	POLG2	0.000892684	0.015597	-0.137789	4.37339	0.352822	3.63174	4830.22	4561.25	0.0826572
intron_retention.52721	8	144255508-144255705:144255508-144258914:144258776-144258914	01:01:01	ENSG00000179832	MROH1	0.000895551	0.0156334	-0.207688	53.8307	25.7516	1.06377	6567.2	5259.44	0.320368
intron_retention.46332	5	111496946-111500106:111496946-111501116:111501085-111501116	01:01:01	ENSG00000164211	STARD4	0.00089743	0.0156525	0.11089	1.03228	5.76674	-2.48192	11620.4	11500.6	0.014955
intron_retention.33495	2	27067493-27068744:27067493-27070618:27070091-27070618	01:01:01	ENSG00000084693	AGBL5	0.000912842	0.0158658	0.265753	2.42461	8.53441	-1.81554	10204.7	10213.7	-0.00128304
intron_retention.55213	9	122865348-122865541:122865348-122865657:122865623-122865657	01:01:01	ENSG00000056586	RC3H2	0.000921659	0.0159781	-0.115303	5.16139	0.352822	3.87075	8875.54	6958.57	0.351044
intron_retention.31094	19	49858921-49859097:49858921-49859544:49859205-49859544	01:01:01	ENSG00000104960	PTOV1	0.00092235	0.0159781	0.165914	14.6712	36.5441	-1.31665	26013.8	35028.7	-0.42926
intron_retention.33232	19	57541839-57543243:57541839-57544583:57543650-57544583	01:01:01	ENSG00000251369	ZNF550	0.000926528	0.0160338	-0.395499	15.7891	5.52703	1.51436	2436.4	2177.37	0.162164
intron_retention.40068	22	38368897-38369379:38368897-38370045:38369985-38370045	01:01:01	ENSG00000244627	TPTEP2	0.000932675	0.0161123	-0.319211	12.5537	3.14544	1.99678	2168.61	1744.97	0.313571
intron_retention.2742	1	161159499-161160506:161159499-161160992:161160619-161160992	01:01:01	ENSG00000143258	USP21	0.00093451	0.0161143	0.175629	26.2862	47.9146	-0.866162	4127.48	4310.62	-0.0626364
intron_retention.52943	8	9900063-9900198:9900063-9900612:9900554-9900612	01:01:01	ENSG00000253230	LINC00599	0.000935213	0.0161143	-0.160539	14.9129	5.75341	1.37407	7999.96	7792.38	0.037928
intron_retention.14782	14	21085688-21085866:21085688-21088098:21087967-21088098	01:01:01	ENSG00000165801	ARHGEF40	0.000938588	0.0161584	-0.155028	5.89423	1.65265	1.83452	11757	15524.3	-0.401011
intron_retention.25225	17	75098037-75098181:75098037-75100009:75099956-75100009	01:01:01	ENSG00000170190	SLC16A5	0.000954178	0.0164127	-0.211857	9.89737	1.29151	2.93798	6142.62	4005.94	0.616715
intron_retention.47774	6	43059894-43060276:43059894-43060605:43060517-43060605	01:01:01	ENSG00000137171	KLC4	0.000965489	0.0165787	-0.319258	6.6118	0.978616	2.75623	4173.15	3587.61	0.218114
intron_retention.7810	11	61848680-61848861:61848680-61849800:61849748-61849800	01:01:01	ENSG00000134824	FADS2	0.000974717	0.0167162	-0.282459	8.67382	4.47523	0.954707	58292.5	89318.6	-0.615649
intron_retention.22543	16	54919010-54920410:54919010-54923650:54923584-54923650	01:01:01	ENSG00000245694	CRNDE	0.000977625	0.0167438	-0.164465	9.49957	17.833	-0.908615	1973.75	1664.38	0.245955
intron_retention.35095	2	218659736-218659800:218659736-218660421:218660306-218660421	01:01:01	ENSG00000074582	BCS1L	0.000979355	0.0167447	-0.143254	4.7738	0.352822	3.75812	4448.87	3462.26	0.361725
intron_retention.47744	6	42057388-42057513:42057388-42057789:42057671-42057789	01:01:01	ENSG00000137413	TAF8	0.000986989	0.016858	-0.188705	2.63114	0	inf	3879	3920.58	-0.0153826
intron_retention.4484	1	100107373-100107553:100107373-100107717:100107627-100107717	01:01:01	ENSG00000156876	SASS6	0.000987671	0.016858	-0.118236	47.1759	29.4109	0.681701	3264.68	3472.69	-0.0891117
intron_retention.39271	22	31616999-31618226:31616999-31618446:31618313-31618446	01:01:01	ENSG00000198089	SFI1	0.000988685	0.0168609	0.130566	24.9864	35.3875	-0.502096	3799.14	2997.65	0.341838
intron_retention.49840	7	72913077-72913152:72913077-72913828:72913764-72913828	01:01:01	ENSG00000196313	POM121	0.000998771	0.0169893	-0.257921	2.62861	0	inf	26277.3	26431.5	-0.00844148
intron_retention.39710	22	50206320-50206462:50206320-50208716:50208535-50208716	01:01:01	ENSG00000073169	SELENOO	0.00100211	0.0170044	0.140006	4.61767	13.3724	-1.53402	7960.74	8566.71	-0.10584
intron_retention.24658	17	44750594-44750677:44750594-44752264:44751939-44752264	01:01:01	ENSG00000161692	DBF4B	0.00100336	0.0170044	-0.171647	2.7041	0	inf	6430.74	6489.18	-0.013052
intron_retention.46533	5	147632678-147636284:147632678-147637048:147636964-147637048	01:01:01	ENSG00000176049	JAKMIP2	0.00101318	0.0171468	-0.148004	38.5174	34.8584	0.144004	4043.32	6079.01	-0.588297
intron_retention.32522	19	35506125-35506185:35506125-35507511:35507457-35507511	01:01:01	ENSG00000161249	DMKN	0.00101855	0.0172229	0.146308	2.70663	10.3236	-1.93138	17743	21015.6	-0.244212
intron_retention.22896	16	88732606-88732732:88732606-88733454:88733277-88733454	01:01:01	ENSG00000103335	PIEZO1	0.00103112	0.0173785	-0.173792	58.29	38.4995	0.598407	13253.2	14622.1	-0.141808
intron_retention.211	1	1701360-1701484:1701360-1701782:1701607-1701782	01:01:01	ENSG00000215914	MMP23A	0.00103169	0.0173785	0.783639	2.38686	6.25095	-1.38896	1741.79	1140.26	0.611218
intron_retention.27513	17	82049676-82049842:82049676-82050006:82049917-82050006	01:01:01	ENSG00000169733	RFNG	0.00103253	0.0173785	-0.210241	146.644	121.627	0.269854	4803.03	5933.17	-0.304858
intron_retention.24215	17	36591878-36592156:36591878-36595180:36594950-36595180	01:01:01	ENSG00000278535	DHRS11	0.00103691	0.0174153	-0.194908	3.58286	0.312897	3.51735	5018.92	5857.17	-0.222826
intron_retention.46853	6	4060412-4061147:4060412-4061699:4061654-4061699	01:01:01	ENSG00000112739	PRPF4B	0.00103911	0.0174377	-0.138155	47.7904	38.2565	0.321014	16551.6	22092.1	-0.416556
intron_retention.36487	2	174846879-174846957:174846879-174847381:174847312-174847381	01:01:01	ENSG00000128656	CHN1	0.00104405	0.0174812	-0.253417	2.98106	0.312897	3.25207	4761.99	7237.39	-0.603906
intron_retention.12862	12	132580795-132581117:132580795-132581516:132581438-132581516	01:01:01	ENSG00000112787	FBRSL1	0.00104433	0.0174812	0.122964	0.319772	4.98956	-3.9638	24539.1	34032.4	-0.47183
intron_retention.40270	22	50576625-50577034:50576625-50577463:50577355-50577463	01:01:01	ENSG00000205560	CPT1B	0.00104772	0.0175232	-0.167921	17.2017	13.3742	0.363096	3823.8	6257.02	-0.710469
intron_retention.27331	17	78126776-78126906:78126776-78128772:78128658-78128772	01:01:01	ENSG00000141524	TMC6	0.00106073	0.0177209	-0.266997	33.507	16.4946	1.02247	12921.5	11367.6	0.184841
intron_retention.28462	19	1456852-1458060:1456852-1460320:1460180-1460320	01:01:01	ENSG00000115266	APC2	0.00106288	0.0177221	0.429208	4.13678	7.72397	-0.900833	1603.45	901.088	0.831438
intron_retention.5380	1	248857233-248857436:248857233-248857859:248857827-248857859	01:01:01	ENSG00000171163	ZNF692	0.00106316	0.0177221	-0.136337	10.1921	4.83636	1.07546	4841.55	6366.4	-0.39501
intron_retention.50019	7	87185828-87185980:87185828-87188301:87188091-87188301	01:01:01	ENSG00000135164	DMTF1	0.00106715	0.0177737	-0.147993	171.194	91.1074	0.909992	15029.1	13026.2	0.206343
intron_retention.11501	12	51048300-51049185:51048300-51056021:51055986-51056021	01:01:01	ENSG00000050426	LETMD1	0.00107835	0.0179453	-0.304132	5.37299	0.665719	3.01274	4841.24	4504.38	0.104049
intron_retention.37855	20	18412645-18412853:18412645-18413222:18412967-18413222	01:01:01	ENSG00000089091	DZANK1	0.00109841	0.0182486	0.237908	6.64195	21.3393	-1.68383	1582.32	2145.3	-0.439135
intron_retention.18591	15	84199310-84201208:84199310-84203020:84202869-84203020	01:01:01	ENSG00000225151	GOLGA2P7	0.0011009	0.0182748	0.118731	1.07256	5.76839	-2.42711	7385.27	7618.61	-0.0448764
intron_retention.18801	16	551511-551664:551511-552212:551830-552212	01:01:01	ENSG00000103326	CAPN15	0.00110192	0.0182765	-0.114013	4.05362	0.705644	2.5222	20107.1	27125.3	-0.431938
intron_retention.54943	9	35079440-35079535:35079440-35079942:35079730-35079942	01:01:01	ENSG00000221829	FANCG	0.00110429	0.0183006	0.112889	18.2943	33.5251	-0.873848	7634.93	7963.22	-0.0607371
intron_retention.6358	10	133420025-133421405:133420025-133421882:133421817-133421882	01:01:01	ENSG00000148824	MTG1	0.00110612	0.0183157	-0.106709	2.02681	0	inf	8941.71	13305.4	-0.573389
intron_retention.52996	8	23028330-23028441:23028330-23028602:23028528-23028602	01:01:01	ENSG00000120889	TNFRSF10B	0.00111274	0.01841	0.110947	122.167	97.8623	0.320025	27822.2	15967.7	0.801079
intron_retention.18791	16	540092-540371:540092-548031:546816-548031	01:01:01	ENSG00000103326	CAPN15	0.00111515	0.0184346	0.126853	11.6726	31.6808	-1.44048	20107.1	27125.3	-0.431938
intron_retention.22693	16	67941816-67942042:67941816-67942458:67942362-67942458	01:01:01	ENSG00000213398	LCAT	0.001119	0.0184829	0.210493	8.9079	13.5639	-0.606615	2273.8	1527.31	0.574116
intron_retention.3973	1	23434532-23434618:23434532-23436028:23435722-23436028	01:01:01	ENSG00000088280	ASAP3	0.00112146	0.018499	-0.265147	11.947	3.98765	1.58304	10465.7	10119.1	0.048581
intron_retention.14454	13	114281924-114286629:114281924-114287617:114286738-114287617	01:01:01	ENSG00000169062	UPF3A	0.00112188	0.018499	0.175288	4.61767	13.8234	-1.58187	14779.6	16372.8	-0.147696
intron_retention.11967	12	57582601-57582629:57582601-57583054:57582854-57583054	01:01:01	ENSG00000155980	KIF5A	0.00112275	0.018499	-0.238179	2.34911	0	inf	5429.27	6524.34	-0.265074
intron_retention.49314	7	884023-884394:884023-886134:886055-886134	01:01:01	ENSG00000239857	GET4	0.00112426	0.0185085	-0.10817	10.2172	3.35354	1.60724	16044.6	16428.5	-0.034108
intron_retention.22233	16	15132719-15132873:15132719-15133423:15133263-15133423	01:01:01	ENSG00000250251	PKD1P6	0.00112814	0.0185571	-0.19336	28.0635	10.4451	1.42587	15092.7	12363.6	0.287754
intron_retention.26187	17	7582471-7582531:7582471-7583518:7582899-7583518	01:01:01	ENSG00000233223	AC016876.2	0.00113676	0.0186835	-0.366401	13.591	7.23623	0.909342	1202.65	1590.03	-0.402841
intron_retention.17950	15	90913272-90913406:90913272-90913755:90913613-90913755	01:01:01	ENSG00000196547	MAN2A2	0.00114125	0.0187415	-0.197108	30.712	20.6968	0.569394	2663.96	3424.18	-0.362187
intron_retention.56621	X	153599314-153599571:153599314-153599893:153599692-153599893	01:01:01	ENSG00000260081	AF274858.1	0.00115612	0.0189237	-0.438462	3.57273	0.361137	3.30641	55.599	92.2735	-0.730856
intron_retention.51415	7	100889993-100890335:100889993-100891338:100891168-100891338	01:01:01	ENSG00000087085	ACHE	0.0011663	0.0190748	0.145425	24.9642	18.0175	0.470462	1827.89	653.621	1.48366
intron_retention.3468	1	236540246-236543648:236540246-236544815:236544749-236544815	01:01:01	ENSG00000116977	LGALS8	0.00116815	0.0190893	-0.112076	43.7671	34.3705	0.348676	5432.75	6936.13	-0.352448
intron_retention.41572	3	132660361-132661048:132660361-132665868:132665822-132665868	01:01:01	ENSG00000081307	UBA5	0.00117846	0.0192421	-0.248331	7.83028	2.11027	1.89164	7672.66	8102.77	-0.078688
intron_retention.35900	2	27660983-27661601:27660983-27662281:27662178-27662281	01:01:01	ENSG00000119760	SUPT7L	0.00118622	0.019353	-0.154512	14.8323	6.0896	1.28432	6107.47	6229.26	-0.0284856
intron_retention.24217	17	36591878-36592156:36591878-36595180:36595026-36595180	01:01:01	ENSG00000278535	DHRS11	0.00120397	0.0195945	0.202329	0.319772	4.36377	-3.77046	5018.92	5857.17	-0.222826
intron_retention.41998	3	194136960-194137048:194136960-194138732:194137682-194138732	01:01:01	ENSG00000114315	HES1	0.00120695	0.0196269	0.107263	43.8048	103.303	-1.23772	1661.28	2533.15	-0.608638
intron_retention.50593	7	135597739-135598207:135597739-135598896:135598796-135598896	01:01:01	ENSG00000155561	NUP205	0.00121202	0.0196774	0.230851	0	3.11218	#NAME?	31038.7	40137.5	-0.370885
intron_retention.42698	3	50362798-50364976:50362798-50365184:50365074-50365184	01:01:01	ENSG00000007402	CACNA2D2	0.00122269	0.0198345	0.193235	13.085	27.4937	-1.07118	6197.27	6475.93	-0.0634531
intron_retention.37186	20	41357039-41358034:41357039-41358351:41358236-41358351	01:01:01	ENSG00000132793	LPIN3	0.00123376	0.0199814	-0.399155	8.35658	2.39822	1.80095	1327.39	1413.6	-0.0907884
intron_retention.10523	11	117285206-117291813:117285206-117293188:117293053-117293188	01:01:01	ENSG00000186318	BACE1	0.0012385	0.0200419	0.177847	12.8988	24.5481	-0.928377	3767.14	3649.8	0.0456491
intron_retention.15001	14	24114626-24114924:24114626-24115293:24115205-24115293	01:01:01	ENSG00000100897	DCAF11	0.00124165	0.0200729	0.119175	3.34618	11.585	-1.79167	10174.3	12019	-0.240392
intron_retention.2661	1	156642116-156642275:156642116-156646145:156646046-156646145	01:01:01	ENSG00000132692	BCAN	0.00124242	0.0200729	0.350822	4.56726	10.5099	-1.20235	1167.41	900.571	0.374397
intron_retention.43705	4	41935128-41935262:41935128-41935529:41935466-41935529	01:01:01	ENSG00000109133	TMEM33	0.00124929	0.0201675	-0.104101	47.9615	29.8003	0.686548	13941.7	13726.1	0.0224829
intron_retention.18768	16	406345-406397:406345-406833:406735-406833	01:01:01	ENSG00000242612	DECR2	0.001254	0.0202272	0.228311	0.677291	3.89932	-2.52538	3033.49	2138.06	0.504672
intron_retention.44782	5	475136-479997:475136-480216:480067-480216	01:01:01	ENSG00000225138	SLC9A3-AS1	0.00127172	0.0204634	-0.22188	3.78172	0.625794	2.59528	1994.7	3016.42	-0.596666
intron_retention.23344	17	7383969-7384253:7383969-7384754:7384483-7384754	01:01:01	ENSG00000174292	TNK1	0.00127966	0.0205746	0.192938	22.7961	48.3954	-1.08608	1664.42	1831.3	-0.137848
intron_retention.22130	16	3051095-3055032:3051095-3056232:3055735-3056232	01:01:01	ENSG00000261971	MMP25-AS1	0.00128097	0.0205791	-0.166081	12.9717	4.44527	1.54503	3926.73	3729.11	0.0744972
intron_retention.29462	19	17336723-17337576:17336723-17338255:17338007-17338255	01:01:01	ENSG00000130299	GTPBP3	0.00128243	0.020586	-0.117033	5.23696	1.08341	2.27315	8349.24	9146.87	-0.131633
intron_retention.26620	17	40033344-40033771:40033344-40034972:40034915-40034972	01:01:01	ENSG00000008838	MED24	0.0012886	0.0206684	-0.221985	4.8921	1.37136	1.83484	13664.9	18995.6	-0.475191
intron_retention.24631	17	44189369-44190886:44189369-44191691:44191105-44191691	01:01:01	ENSG00000168591	TMUB2	0.00129767	0.0207971	-0.126896	19.6616	9.9723	0.979384	2896.18	3000.85	-0.051216
intron_retention.3417	1	228356150-228356193:228356150-228361196:228359596-228361196	01:01:01	ENSG00000154358	OBSCN	0.00130344	0.0208728	-0.143909	49.8752	15.8289	1.65577	19881.2	11477.8	0.792561
intron_retention.21960	16	1525886-1526077:1525886-1526796:1526732-1526796	01:01:01	ENSG00000187535	IFT140	0.00130454	0.0208736	-0.411458	4.34577	0.361137	3.58899	3866.45	3437.12	0.169808
intron_retention.19808	16	16392060-16392096:16392060-16393609:16393455-16393609	01:01:01	ENSG00000214967	NPIPA7	0.00131657	0.0210276	-0.206691	45.0184	26.7866	0.749003	2029.04	2195.12	-0.113505
intron_retention.21592	16	89587555-89587713:89587555-89587823:89587814-89587823	01:01:01	ENSG00000178773	CPNE7	0.0013177	0.0210276	-0.150046	11.101	2.48639	2.15857	7251.81	5190.96	0.482339
intron_retention.34721	2	178426365-178426505:178426365-178430889:178430694-178430889	01:01:01	ENSG00000223960	CHROMR	0.00131865	0.0210276	-0.239768	13.3518	4.36377	1.61339	7246.99	6443.6	0.169515
intron_retention.31108	19	49878497-49878572:49878497-49879504:49879405-49879504	01:01:01	ENSG00000104946	TBC1D17	0.00131943	0.0210276	-0.241123	4.53711	0.705644	2.68476	6101.39	6468.8	-0.0843616
intron_retention.13612	12	72269449-72272162:72269449-72273884:72272764-72273884	01:01:01	ENSG00000236333	TRHDE-AS1	0.00132375	0.0210782	-0.20989	12.8131	3.16889	2.01557	965.982	773.907	0.319837
intron_retention.18184	15	43403060-43407570:43403060-43408088:43407942-43408088	01:01:01	ENSG00000067369	TP53BP1	0.00132472	0.0210782	0.120945	76.8084	213.231	-1.47308	13094.6	25091	-0.938198
intron_retention.43247	4	372663-383423:372663-384864:384596-384864	01:01:01	ENSG00000131127	ZNF141	0.00133008	0.0211456	-0.172543	3.1019	0	inf	6999.12	5625.78	0.315122
intron_retention.36175	2	85611242-85611573:85611242-85611741:85611667-85611741	01:01:01	ENSG00000168887	C2orf68	0.00133213	0.0211456	-0.231788	48.6693	22.333	1.12383	7492.03	5812.74	0.366139
intron_retention.10311	11	68738461-68738788:68738461-68742394:68742317-68742394	01:01:01	ENSG00000132749	TESMIN	0.00134721	0.021351	-0.116758	29.5539	15.659	0.916355	7376.88	7059.41	0.0634625
intron_retention.10989	12	8773320-8773466:8773320-8777632:8777589-8777632	01:01:01	ENSG00000166532	RIMKLB	0.00136447	0.0215903	-0.119042	33.0134	17.7696	0.89364	17802.6	17829.2	-0.00215015
intron_retention.21746	16	89860682-89860795:89860682-89863610:89863475-89863610	01:01:01	ENSG00000204991	SPIRE2	0.00137667	0.0217488	-0.19481	29.9772	15.9887	0.906811	1715.14	1881.59	-0.133625
intron_retention.51578	7	139025705-139026560:139025705-139026833:139026707-139026833	01:01:01	ENSG00000146858	ZC3HAV1L	0.00137914	0.0217706	-0.142802	4.66555	0.361137	3.69143	749.325	652.966	0.198584
intron_retention.21657	16	89687588-89687815:89687588-89689306:89689251-89689306	01:01:01	ENSG00000185324	CDK10	0.00139089	0.0219214	0.390955	4.37339	6.92169	-0.662371	5235.31	2615.87	1.00098
intron_retention.39272	22	31783906-31783985:31783906-31784875:31784813-31784875	01:01:01	ENSG00000285404	Z82190.2	0.00140872	0.0221673	-0.183901	18.03	9.16852	0.975639	2962.79	3305.52	-0.157923
intron_retention.38529	21	6487106-6487412:6487106-6492197:6492130-6492197	01:01:01	ENSG00000275895	U2AF1L5	0.0014206	0.0223366	0.256714	3.17747	10.718	-1.75409	7706.98	8492.53	-0.140029
intron_retention.37513	20	62179181-62180753:62179181-62182104:62181865-62182104	01:01:01	ENSG00000184402	SS18L1	0.00142926	0.0224516	-0.123387	19.2413	9.52966	1.01371	5881.92	6191.9	-0.0740942
intron_retention.39223	22	30969852-30971779:30969852-30973587:30972923-30973587	01:01:01	ENSG00000253352	TUG1	0.00143162	0.0224568	0.168636	12.2466	29.2028	-1.25373	30490	35772.6	-0.23052
intron_retention.1477	1	46259963-46260099:46259963-46260879:46260726-46260879	01:01:01	ENSG00000085999	RAD54L	0.00143455	0.0224729	-0.120878	4.92732	1.29983	1.92248	7911.62	10967.1	-0.47114
intron_retention.22554	16	56500853-56500977:56500853-56501594:56501352-56501594	01:01:01	ENSG00000125124	BBS2	0.00143489	0.0224729	-0.249804	4.45395	0.361137	3.62447	4456.06	3874.02	0.201937
intron_retention.31883	19	4324042-4324529:4324042-4325308:4325215-4325308	01:01:01	ENSG00000178078	STAP2	0.00143744	0.0224951	0.201524	17.6296	44.4493	-1.33416	1380.8	1902.26	-0.462211
intron_retention.14938	14	24055700-24055789:24055700-24056393:24056298-24056393	01:01:01	ENSG00000186648	CARMIL3	0.00145339	0.0226913	-0.423558	6.69489	2.47972	1.43288	1905.95	2648.79	-0.474826
intron_retention.57237	X	132216995-132217156:132216995-132217367:132217277-132217367	01:01:01	ENSG00000123728	RAP2C	0.00145587	0.0227122	-0.120755	28.5572	17.3917	0.715455	9148.91	9945.33	-0.120419
intron_retention.55426	9	137113205-137113287:137113205-137114028:137113864-137114028	01:01:01	ENSG00000176978	DPP7	0.00146845	0.0228587	0.128778	0.319772	3.86606	-3.59575	2837.11	2755.73	0.0419861
intron_retention.49267	7	195553-195732:195553-197575:197132-197575	01:01:01	ENSG00000177706	FAM20C	0.00146885	0.0228587	0.139014	15.2581	32.9176	-1.10929	8334.56	9539.43	-0.194796
intron_retention.9066	11	118635023-118635163:118635023-118635548:118635392-118635548	01:01:01	ENSG00000019144	PHLDB1	0.00147077	0.0228587	0.183546	8.30364	20.9199	-1.33306	9936.67	11687.2	-0.234097
intron_retention.53769	9	62376160-62376382:62376160-62376813:62376497-62376813	01:01:01	ENSG00000227449	FGF7P6	0.00147099	0.0228587	0.152088	16.2674	37.9704	-1.22289	262.742	278.946	-0.0863396
intron_retention.22899	16	88813733-88814525:88813733-88818124:88818006-88818124	01:01:01	ENSG00000141012	GALNS	0.00148903	0.0231031	0.117333	25.8051	49.0582	-0.926837	3554.12	4169.53	-0.230392
intron_retention.43572	4	15686235-15686462:15686235-15687141:15687000-15687141	01:01:01	ENSG00000237765	FAM200B	0.00149388	0.0231528	-0.238278	24.8129	13.5589	0.871851	1819.68	2022.96	-0.152784
intron_retention.28376	19	1366304-1368863:1366304-1368949:1368906-1368949	01:01:01	ENSG00000160953	PWWP3A	0.00149456	0.0231528	0.207291	2.27362	10.926	-2.2647	8919.32	12556.8	-0.493464
intron_retention.51125	7	50446786-50447016:50446786-50447297:50447131-50447297	01:01:01	ENSG00000132436	FIGNL1	0.00150066	0.0232114	0.185648	0.31724	3.20866	-3.33832	2157.86	1572.93	0.456151
intron_retention.24248	17	38477578-38477705:38477578-38477896:38477827-38477896	01:01:01	ENSG00000275832	ARHGAP23	0.00150686	0.0232816	-0.198378	41.4734	26.0409	0.67141	14115.3	14823.9	-0.0706604
intron_retention.38082	20	62315947-62316058:62315947-62316773:62316670-62316773	01:01:01	ENSG00000130702	LAMA5	0.00150865	0.0232816	-0.195241	205.287	112.903	0.862563	51922.4	38848	0.418518
intron_retention.18895	16	663139-663553:663139-665801:665678-665801	01:01:01	ENSG00000161996	WDR90	0.0015173	0.0233962	0.190077	4.90223	20.9799	-2.0975	4587.79	8211.04	-0.839764
intron_retention.7773	11	61333221-61333650:61333221-61334731:61334619-61334731	01:01:01	ENSG00000149476	TKFC	0.00151853	0.0233971	0.218774	3.66342	11.8247	-1.69055	5396.2	6152.27	-0.189174
intron_retention.1949	1	110338505-110342268:110338505-110346633:110346307-110346633	01:01:01	ENSG00000162775	RBM15	0.00152876	0.0235365	0.104281	16.2373	18.4583	-0.184955	9915.65	5748.52	0.786518
intron_retention.4858	1	155916624-155916709:155916624-155917574:155917498-155917574	01:01:01	ENSG00000132680	KHDC4	0.00153452	0.023589	-0.10489	56.754	41.0195	0.468413	12137.1	13504.9	-0.15406
intron_retention.57151	X	101615117-101616766:101615117-101617370:101617282-101617370	01:01:01	ENSG00000198960	ARMCX6	0.00153453	0.023589	-0.55968	4.17699	0.312897	3.7387	2329.23	2261.47	0.0425899
intron_retention.53051	8	38279539-38279681:38279539-38281583:38281499-38281583	01:01:01	ENSG00000147548	NSD3	0.00154285	0.0236986	-0.220242	12.3096	5.279	1.22145	12484.1	13804.4	-0.145042
intron_retention.2793	1	161176848-161177106:161176848-161178013:161177422-161178013	01:01:01	ENSG00000143224	PPOX	0.00155146	0.0237828	-0.126384	8.9181	4.50017	0.986756	4212.55	6009.36	-0.512518
intron_retention.44762	5	475136-475319:475136-476563:476231-476563	01:01:01	ENSG00000225138	SLC9A3-AS1	0.00155287	0.0237828	-0.199169	6.49349	2.76767	1.23032	1994.7	3016.42	-0.596666
intron_retention.55951	X	49061958-49062001:49061958-49062289:49062234-49062289	01:01:01	ENSG00000147144	CCDC120	0.0015531	0.0237828	-0.203658	4.13418	0.665719	2.63462	2939.38	3781.08	-0.363286
intron_retention.54107	9	127363948-127364776:127363948-127365366:127365299-127365366	01:01:01	ENSG00000136895	GARNL3	0.00155459	0.0237874	-0.17156	2.30377	0	inf	1616.66	1816.95	-0.168501
intron_retention.26015	17	3590963-3591116:3590963-3591353:3591186-3591353	01:01:01	ENSG00000262304	AC027796.3	0.00157195	0.0240346	0.132734	7.92104	7.22808	0.132077	2759.35	6838.65	-1.30938
intron_retention.33009	19	49858842-49859097:49858842-49859289:49859205-49859289	01:01:01	ENSG00000269352	PTOV1-AS2	0.00157648	0.0240853	0.165914	14.6712	36.5441	-1.31665	3689.98	5093.8	-0.46513
intron_retention.18959	16	680223-680684:680223-681350:681208-681350	01:01:01	ENSG00000103266	STUB1	0.00158321	0.0241697	-0.118373	27.9525	18.9427	0.561338	14906.2	18557.9	-0.31612
intron_retention.50671	7	144253532-144253588:144253532-144255116:144254433-144255116	01:01:01	ENSG00000244198	ARHGEF35-AS1	0.00158668	0.0241857	-0.120704	4.36833	0.361137	3.59646	16446.5	14056.6	0.226529
intron_retention.55431	9	137114242-137114576:137114242-137114703:137114646-137114703	01:01:01	ENSG00000176978	DPP7	0.00159068	0.0242281	-0.103248	50.8472	29.6258	0.779313	2837.11	2755.73	0.0419861
intron_retention.37914	20	34854795-34854923:34854795-34856893:34856805-34856893	01:01:01	ENSG00000131067	GGT7	0.00163086	0.0247644	0.136656	65.7752	127.158	-0.951005	8345.11	11104.1	-0.412086
intron_retention.44483	4	82893008-82898062:82893008-82899737:82899712-82899737	01:01:01	ENSG00000251022	THAP9-AS1	0.00164588	0.0249546	-0.231007	16.9397	6.96326	1.28257	9597.76	8768.75	0.130327
intron_retention.7232	11	3823882-3824376:3823882-3825128:3824795-3825128	01:01:01	ENSG00000148985	PGAP2	0.00167294	0.0253072	0.205641	0.319772	5.36717	-4.06904	4358.96	6541.08	-0.585544
intron_retention.37101	20	35699271-35699451:35699271-35699763:35699632-35699763	01:01:01	ENSG00000125995	ROMO1	0.00168663	0.0254899	0.139582	168.114	244.955	-0.543082	7480.45	7744.01	-0.0499561
intron_retention.54134	9	127713833-127714189:127713833-127714424:127714378-127714424	01:01:01	ENSG00000160401	CFAP157	0.00168757	0.0254899	-0.139233	12.1257	5.46381	1.15009	1278.49	1510.28	-0.240378
intron_retention.3037	1	202810953-202811370:202810953-202811913:202811688-202811913	01:01:01	ENSG00000228288	PCAT6	0.00169147	0.0255267	-0.251846	35.0176	7.33107	2.25599	1231.59	644.842	0.933504
intron_retention.2452	1	155196850-155197659:155196850-155197928:155197879-155197928	01:01:01	ENSG00000231064	AC234582.1	0.00169257	0.0255267	-0.107318	16.9449	7.54748	1.16678	1752.62	1758.69	-0.00499454
intron_retention.28562	19	2337442-2337625:2337442-2338841:2338751-2338841	01:01:01	ENSG00000273734	AC005258.1	0.00171039	0.0257547	-0.129155	76.8885	53.6367	0.519547	17007.6	18213.5	-0.0988242
intron_retention.56208	X	85245902-85246022:85245902-85247183:85247094-85247183	01:01:01	ENSG00000147180	ZNF711	0.00171504	0.0257876	-0.143666	2.30884	0	inf	5405.01	5739.71	-0.086679
intron_retention.8970	11	117195801-117196034:117195801-117197121:117197007-117197121	01:01:01	ENSG00000149577	SIDT2	0.00171729	0.0258021	-0.128442	7.50552	1.01854	2.88145	3826.2	2583.62	0.566518
intron_retention.27605	18	5237843-5239049:5237843-5240708:5240647-5240708	01:01:01	ENSG00000263753	LINC00667	0.00172524	0.0259019	-0.224691	4.22494	0.312897	3.75517	3911.07	3308	0.241603
intron_retention.5721	10	73232938-73234896:73232938-73244504:73243842-73244504	01:01:01	ENSG00000138286	FAM149B1	0.00173552	0.0260368	-0.1026	3.33858	0.361137	3.20862	7616.66	9097.84	-0.256365
intron_retention.9811	11	47465943-47472102:47465943-47472357:47472190-47472357	01:01:01	ENSG00000149187	CELF1	0.00176622	0.0264774	-0.195194	117.677	83.8775	0.488476	36403	37439.1	-0.0404891
intron_retention.9195	11	124622835-124625903:124622835-124626609:124626472-124626609	01:01:01	ENSG00000154144	TBRG1	0.0017694	0.0265052	0.12555	15.5525	28.8636	-0.892109	5444.67	5614.43	-0.0442952
intron_retention.9001	11	117288452-117291813:117288452-117293346:117293053-117293346	01:01:01	ENSG00000278768	BACE1-AS	0.00177095	0.0265085	0.177847	12.8988	24.5481	-0.928377	2258.08	2156.54	0.0663814
intron_retention.26894	17	47838790-47840843:47838790-47841247:47841207-47841247	01:01:01	ENSG00000141295	SCRN2	0.00178282	0.0266662	-0.163645	49.5553	25.5832	0.953841	3951.59	3506.38	0.172451
intron_retention.48798	6	33417480-33417695:33417480-33417931:33417868-33417931	01:01:01	ENSG00000112514	CUTA	0.00178951	0.0267461	-0.32783	300.064	233.29	0.363148	17654.4	20007.2	-0.180496
intron_retention.38509	21	46635594-46635763:46635594-46636547:46636443-46636547	01:01:01	ENSG00000160310	PRMT2	0.00179562	0.0268174	-0.333964	16.1844	6.93997	1.2216	8769.5	8412.97	0.0598789
intron_retention.47549	6	33692727-33693118:33692727-33693705:33693544-33693705	01:01:01	ENSG00000096433	ITPR3	0.00181448	0.0270383	0.135944	3.93785	10.3468	-1.3937	20311.6	18022.9	0.172474
intron_retention.32559	19	35744069-35745212:35744069-35745432:35745347-35745432	01:01:01	ENSG00000267120	AD000671.2	0.00184327	0.0274264	-0.128389	30.5057	18.8695	0.693024	1633.21	1933.51	-0.243515
intron_retention.29743	19	21116806-21118885:21116806-21125094:21122338-21125094	01:01:01	ENSG00000160352	ZNF714	0.0018478	0.0274733	-0.178729	19.6162	7.28448	1.42915	9708.29	8238.73	0.236796
intron_retention.32902	19	46716130-46716535:46716130-46717127:46716814-46717127	01:01:01	ENSG00000105287	PRKD2	0.00185063	0.0274745	0.180289	27.9402	44.421	-0.6689	9098.34	8846.6	0.0404793
intron_retention.10740	12	2818105-2818277:2818105-2820225:2820085-2820225	01:01:01	ENSG00000111203	ITFG2	0.00185559	0.0275125	-0.108981	35.7705	36.4608	-0.0275781	12097.1	19637.5	-0.698957
intron_retention.17066	15	40809827-40809970:40809827-40810216:40810087-40810216	01:01:01	ENSG00000166140	ZFYVE19	0.00185595	0.0275125	-0.174394	2.34405	0	inf	2242.03	2326.72	-0.0534898
intron_retention.34393	2	120174840-120175097:120174840-120175861:120175700-120175861	01:01:01	ENSG00000115109	EPB41L5	0.0018735	0.0277338	-0.236923	4.33565	0.312897	3.79249	6654.93	5529.25	0.267339
intron_retention.41753	3	170358508-170358645:170358508-170359876:170359698-170359876	01:01:01	ENSG00000136603	SKIL	0.00189362	0.0279878	-0.269119	27.8595	12.9013	1.11065	28130.4	24390.5	0.205809
intron_retention.19477	16	3020358-3020491:3020358-3021160:3021159-3021160	01:01:01	ENSG00000006327	TNFRSF12A	0.0019229	0.0283443	-0.164107	3.22787	0	inf	7977.89	5124.94	0.638471
intron_retention.32048	19	9538258-9538345:9538258-9538645:9538574-9538645	01:01:01	ENSG00000130818	ZNF426	0.00193477	0.0284904	-0.228895	12.302	4.04255	1.60556	4295.77	3872.43	0.149676
intron_retention.36270	2	101271218-101271744:101271218-101272936:101272841-101272936	01:01:01	ENSG00000163162	RNF149	0.00200373	0.0293757	-0.2022	15.8344	5.83161	1.4411	5632.47	4958.93	0.183737
intron_retention.9371	11	134307123-134307208:134307123-134311170:134311063-134311170	01:01:01	ENSG00000166105	GLB1L3	0.00202329	0.0296085	0.134285	0	2.94416	#NAME?	10055.7	14798.8	-0.557466
intron_retention.44313	4	1716600-1717703:1716600-1718235:1718151-1718235	01:01:01	ENSG00000168936	TMEM129	0.00202702	0.0296302	-0.108327	5.01294	0.713959	2.81174	11459.7	10382.7	0.142384
intron_retention.9228	11	124876813-124877658:124876813-124878436:124878297-124878436	01:01:01	ENSG00000154134	ROBO3	0.00203152	0.0296524	-0.202941	13.3292	2.41485	2.46459	2445.95	1412.96	0.79167
intron_retention.529	1	16648067-16648792:16648067-16649001:16648880-16649001	01:01:01	ENSG00000186301	MST1P2	0.00203449	0.0296524	-0.354604	8.87529	3.31362	1.42139	615.24	744.982	-0.276056
intron_retention.41420	3	113947900-113948190:113947900-113948734:113948685-113948734	01:01:01	ENSG00000184307	ZDHHC23	0.00204735	0.0297964	-0.444878	10.7536	3.10386	1.79268	4222.57	3791.01	0.15554
intron_retention.17040	15	40412966-40413087:40412966-40414982:40414873-40414982	01:01:01	ENSG00000128928	IVD	0.00205788	0.0299278	-0.206809	5.60461	1.01854	2.46011	14253.3	13495.7	0.0787993
intron_retention.56117	X	70455095-70455263:70455095-70455868:70455786-70455868	01:01:01	ENSG00000082458	DLG3	0.00206629	0.0300063	-0.201012	8.83248	4.12406	1.09875	7014.24	9102.18	-0.375925
intron_retention.33019	19	49865126-49866445:49865126-49866848:49866751-49866848	01:01:01	ENSG00000039650	PNKP	0.00207552	0.0300835	0.160377	1.66676	8.94379	-2.42384	9774.14	13797.2	-0.497329
intron_retention.44485	4	82899712-82899737:82899712-82900223:82900076-82900223	01:01:01	ENSG00000138674	SEC31A	0.00207613	0.0300835	-0.221471	22.688	10.1005	1.16749	15127.9	14011.3	0.110624
intron_retention.17986	15	92162755-92163488:92162755-92165903:92163728-92165903	01:01:01	ENSG00000176463	SLCO3A1	0.00208998	0.0301966	-0.232056	3.14218	0.361137	3.12115	2253.69	3061.18	-0.441798
intron_retention.29774	19	21382864-21385132:21382864-21385789:21385238-21385789	01:01:01	ENSG00000213976	AC010615.1	0.00209309	0.0302195	0.1453	8.95078	15.7958	-0.819451	3704.11	3013.87	0.297509
intron_retention.42459	3	48631937-48632044:48631937-48633084:48632973-48633084	01:01:01	ENSG00000225697	SLC26A6	0.00211826	0.0304727	-0.119265	3.5023	0.705644	2.31129	8560.04	11579.8	-0.435917
intron_retention.42461	3	48631879-48632337:48631879-48633084:48632973-48633084	01:01:01	ENSG00000225697	SLC26A6	0.0021302	0.0306224	-0.247482	12.1485	6.93016	0.809818	8560.04	11579.8	-0.435917
intron_retention.27665	18	11880988-11884627:11880988-11885043:11884878-11885043	01:01:01	ENSG00000141404	GNAL	0.00214082	0.0307472	-0.102468	25.0495	14.6475	0.77413	6813.84	7549.6	-0.147932
intron_retention.18373	15	68197528-68197628:68197528-68199681:68199540-68199681	01:01:01	ENSG00000260007	AC107871.1	0.00214196	0.0307472	-0.110666	31.5757	20.8667	0.597617	8077.18	9111.29	-0.173804
intron_retention.30187	19	36101213-36101317:36101213-36102151:36102013-36102151	01:01:01	ENSG00000075702	WDR62	0.00215602	0.0309018	0.127206	5.54177	18.1439	-1.71107	8336.88	11751	-0.495209
intron_retention.54625	9	136857978-136858546:136857978-136859317:136859208-136859317	01:01:01	ENSG00000177943	MAMDC4	0.00216764	0.0310265	-0.102843	2.34911	0	inf	4207.78	4218.58	-0.00369868
intron_retention.52819	8	144472360-144473051:144472360-144473296:144473131-144473296	01:01:01	ENSG00000167702	KIFC2	0.00217199	0.0310396	0.126819	21.0767	33.2924	-0.659541	6545.63	6024.8	0.11962
intron_retention.21676	16	89693273-89694788:89693273-89694972:89694930-89694972	01:01:01	ENSG00000185324	CDK10	0.00217326	0.0310396	-0.188759	96.3941	31.4646	1.61522	5235.31	2615.87	1.00098
intron_retention.15432	14	69768797-69769251:69768797-69770540:69770466-69770540	01:01:01	ENSG00000100650	SRSF5	0.00217446	0.0310396	-0.126395	1187.41	837.161	0.504243	35519.9	32525.5	0.127058
intron_retention.52533	8	143557912-143558021:143557912-143558451:143558377-143558451	01:01:01	ENSG00000104518	GSDMD	0.00217478	0.0310396	0.2669	3.22281	11.2139	-1.7989	4707.01	5546.38	-0.236735
intron_retention.28077	18	50268846-50269818:50268846-50272738:50272676-50272738	01:01:01	ENSG00000141644	MBD1	0.00217675	0.0310455	-0.298599	13.931	7.01982	0.988797	6746.07	7653.5	-0.182073
intron_retention.44772	5	476407-477465:476407-477849:477805-477849	01:01:01	ENSG00000225138	SLC9A3-AS1	0.00217873	0.0310506	-0.114671	24.521	19.5753	0.324986	1994.7	3016.42	-0.596666
intron_retention.25657	17	78419545-78419675:78419545-78420323:78420213-78420323	01:01:01	ENSG00000087157	PGS1	0.00218022	0.0310506	-0.191931	5.53418	1.29151	2.09931	8901.78	9834.13	-0.143702
intron_retention.21779	16	89988495-89988629:89988495-89988951:89988851-89988951	01:01:01	ENSG00000223959	AFG3L1P	0.00219023	0.0311709	-0.120643	1.98653	0	inf	2458.63	3050.17	-0.31104
intron_retention.40308	3	3146429-3146563:3146429-3147703:3147449-3147703	01:01:01	ENSG00000072756	TRNT1	0.00219911	0.0312751	0.183815	0.956785	5.26253	-2.45949	7716.63	8119.15	-0.0733571
intron_retention.40	1	960583-962471:960583-962917:962615-962917	01:01:01	ENSG00000187961	KLHL17	0.00220368	0.0313177	-0.18543	4.57992	1.02686	2.15709	5194.93	6281.3	-0.27396
intron_retention.29649	19	19347279-19347363:19347279-19348938:19348888-19348938	01:01:01	ENSG00000129933	MAU2	0.002218	0.0314579	-0.11604	21.4115	12.467	0.78027	6093.91	6662.23	-0.128637
intron_retention.43186	3	195867360-195869541:195867360-195870168:195870113-195870168	01:01:01	ENSG00000061938	TNK2	0.00221982	0.0314579	-0.203018	9.75152	2.83254	1.78353	10585.5	8953.91	0.2415
intron_retention.6276	10	131955683-131957190:131955683-131957483:131957411-131957483	01:01:01	ENSG00000175470	PPP2R2D	0.00221985	0.0314579	-0.29437	4.94757	1.06678	2.21346	5549.13	6112.92	-0.139599
intron_retention.22725	16	69976296-69976732:69976296-69978003:69976810-69978003	01:01:01	ENSG00000196696	AC009022.1	0.00224297	0.0317629	0.140717	0.715038	5.00619	-2.80762	2853.01	3383.53	-0.246044
intron_retention.23421	17	7558292-7559702:7558292-7559893:7559845-7559893	01:01:01	ENSG00000161955	TNFSF13	0.00225439	0.0318794	0.121781	1.35458	7.32275	-2.43454	876.834	1073.42	-0.291836
intron_retention.51666	7	151381120-151381746:151381120-151381981:151381877-151381981	01:01:01	ENSG00000187260	WDR86	0.00226029	0.031906	-0.193687	95.1552	64.4677	0.561706	6184.77	6533.96	-0.0792361
intron_retention.51267	7	87841632-87841714:87841632-87843863:87843753-87843863	01:01:01	ENSG00000075303	SLC25A40	0.00227037	0.0319708	-0.136895	40.7278	23.3198	0.804461	3115.82	3138.22	-0.0103318
intron_retention.27346	17	78675655-78676169:78675655-78677050:78676994-78677050	01:01:01	ENSG00000108669	CYTH1	0.00227047	0.0319708	0.152913	0.715038	5.10267	-2.83516	3419.69	4064.23	-0.249116
intron_retention.52261	8	94674307-94677778:94674307-94678371:94678202-94678371	01:01:01	ENSG00000104413	ESRP1	0.00227663	0.0320349	-0.108017	3.26815	0.312897	3.38472	21795.5	24545.2	-0.171411
intron_retention.8606	11	72228347-72228847:72228347-72229230:72229007-72229230	01:01:01	ENSG00000165458	INPPL1	0.00227898	0.0320454	-0.128386	8.48256	5.12597	0.726675	10257	16417.3	-0.678611
intron_retention.31286	19	53892508-53892643:53892508-53893075:53892987-53893075	01:01:01	ENSG00000126583	PRKCG	0.00230172	0.0323196	0.149405	2.54552	9.09032	-1.83637	2637.66	2866.44	-0.12
intron_retention.21494	16	89226693-89229793:89226693-89230839:89230007-89230839	01:01:01	ENSG00000170100	ZNF778	0.00230502	0.0323432	0.122282	0.319772	4.64505	-3.86058	3025.66	4366.05	-0.529078
intron_retention.8599	11	72224766-72225540:72224766-72228253:72228189-72228253	01:01:01	ENSG00000165458	INPPL1	0.002315	0.0324376	-0.175756	5.84889	2.82423	1.05031	10257	16417.3	-0.678611
intron_retention.33867	2	74423190-74423385:74423190-74423531:74423482-74423531	01:01:01	ENSG00000005448	WDR54	0.00232155	0.0324812	0.148518	0.639544	3.77955	-2.5631	5559.04	4281.54	0.376706
intron_retention.19127	16	1495345-1496890:1495345-1497104:1497035-1497104	01:01:01	ENSG00000100726	TELO2	0.0023245	0.0324812	-0.132974	3.27068	0.312897	3.38583	14216.4	15976.4	-0.16838
intron_retention.2405	1	155060762-155060832:155060762-155061193:155061113-155061193	01:01:01	ENSG00000143537	ADAM15	0.00233042	0.0325169	-0.130745	1.94878	0	inf	5696.33	6901.14	-0.276802
intron_retention.17422	15	64949840-64949972:64949840-64951233:64950953-64951233	01:01:01	ENSG00000166839	ANKDD1A	0.00233044	0.0325169	-0.245823	22.056	12.9732	0.76564	4285.78	5105.64	-0.252532
intron_retention.21532	16	89540943-89541027:89540943-89541272:89541152-89541272	01:01:01	ENSG00000197912	SPG7	0.00237192	0.0329575	0.136956	0	2.31837	#NAME?	15675.5	17239.5	-0.137212
intron_retention.9218	11	124876469-124876932:124876469-124877184:124877160-124877184	01:01:01	ENSG00000154134	ROBO3	0.00238069	0.0330149	0.154107	7.95878	11.1023	-0.480238	2445.95	1412.96	0.79167
intron_retention.51583	7	140455094-140455233:140455094-140455911:140455856-140455911	01:01:01	ENSG00000133606	MKRN1	0.00238101	0.0330149	-0.149147	17.5593	8.25478	1.08894	17138.5	16447.6	0.0593641
intron_retention.26503	17	29929937-29930040:29929937-29930276:29930158-29930276	01:01:01	ENSG00000141298	SSH2	0.00238794	0.0330879	-0.103995	2.34911	0	inf	2628.25	2649.98	-0.01188
intron_retention.3822	1	10456521-10461702:10456521-10463209:10463057-10463209	01:01:01	ENSG00000160049	DFFA	0.00239373	0.0331452	-0.140059	228.7	114.257	1.00117	25597.6	16598.1	0.624985
intron_retention.39256	22	31612772-31613216:31612772-31613453:31613353-31613453	01:01:01	ENSG00000198089	SFI1	0.0024037	0.0332601	-0.434903	39.7308	17.4318	1.18854	3799.14	2997.65	0.341838
intron_retention.56799	X	154561687-154561784:154561687-154562895:154562789-154562895	01:01:01	ENSG00000269335	IKBKG	0.00240927	0.0332948	-0.170929	2.02681	0	inf	2839.66	3431.64	-0.27318
intron_retention.50900	7	145935-147839:145935-148618:148531-148618	01:01:01	ENSG00000242474	AC093627.5	0.00240955	0.0332948	-0.325143	9.42921	3.04064	1.63276	1041.35	1025.04	0.0227778
intron_retention.32095	19	10364613-10364771:10364613-10365048:10364850-10365048	01:01:01	ENSG00000105397	TYK2	0.00242714	0.0334613	0.135053	24.5385	38.6927	-0.657016	5110.1	4966.37	0.0411591
intron_retention.18096	15	34386624-34386741:34386624-34387952:34387832-34387952	01:01:01	ENSG00000175265	GOLGA8A	0.0024283	0.0334613	-0.148071	19.7422	7.4059	1.41453	12813.2	10282.8	0.317399
intron_retention.8331	11	67291990-67292180:67291990-67299611:67299529-67299611	01:01:01	ENSG00000172932	ANKRD13D	0.00244501	0.0336682	0.172661	5.4082	14.4259	-1.41544	4823.61	5487.64	-0.186074
intron_retention.52584	8	143716339-143716443:143716339-143717792:143717693-143717792	01:01:01	ENSG00000181085	MAPK15	0.00246139	0.0338471	-0.173182	22.2725	13.687	0.70246	2437.46	2896.68	-0.249021
intron_retention.42285	3	15254352-15259050:15254352-15259803:15259760-15259803	01:01:01	ENSG00000131370	SH3BP5	0.00247168	0.0339652	0.29177	19.936	41.467	-1.05659	1845.76	2171.54	-0.234508
intron_retention.11284	12	31980877-31985957:31980877-31987322:31987244-31987322	01:01:01	ENSG00000174718	RESF1	0.00248502	0.034125	-0.12487	5.7984	1.05847	2.45368	14989.1	13907.4	0.108068
intron_retention.51605	7	144251661-144253588:144251661-144254696:144254433-144254696	01:01:01	ENSG00000170356	OR2A20P	0.00250715	0.0343579	-0.120704	4.36833	0.361137	3.59646	8121.32	6424.03	0.338234
intron_retention.450	1	11822694-11822801:11822694-11823833:11823706-11823833	01:01:01	ENSG00000011021	CLCN6	0.00252779	0.0345933	-0.127641	32.9959	26.9944	0.289629	4942.61	6856.76	-0.472253
intron_retention.35533	2	241492928-241493036:241492928-241493444:241493292-241493444	01:01:01	ENSG00000006607	FARP2	0.00253506	0.034669	-0.3171	16.5295	5.97798	1.46731	5183.14	4365.5	0.247681
intron_retention.16017	14	105465227-105466578:105465227-105466742:105466706-105466742	01:01:01	ENSG00000182979	MTA1	0.00253717	0.0346741	-0.1491	116.458	92.5243	0.331909	39745.8	43097.2	-0.116794
intron_retention.4789	1	155197040-155197659:155197040-155197928:155197879-155197928	01:01:01	ENSG00000169231	THBS3	0.00256368	0.0349645	-0.107318	16.9449	7.54748	1.16678	1889.45	1834.53	0.0425592
intron_retention.11272	12	31100406-31100707:31100406-31101130:31100971-31101130	01:01:01	ENSG00000013573	DDX11	0.00257161	0.0350248	-0.128914	2.30377	0	inf	18597.2	17623.3	0.0776017
intron_retention.43758	4	57010172-57010200:57010172-57010504:57010360-57010504	01:01:01	ENSG00000047315	POLR2B	0.00258872	0.0352338	-0.355684	6.71997	2.31837	1.53535	21079.5	26212.2	-0.314394
intron_retention.14949	14	24062708-24062846:24062708-24063183:24063119-24063183	01:01:01	ENSG00000186648	CARMIL3	0.00262485	0.0357012	0.22877	9.6959	26.908	-1.47259	1905.95	2648.79	-0.474826
intron_retention.47123	6	30326834-30326995:30326834-30327696:30327646-30327696	01:01:01	ENSG00000204599	TRIM39	0.00264054	0.035888	0.148571	0.31724	4.38706	-3.78961	3444.26	4662.07	-0.436777
intron_retention.38034	20	46355103-46355241:46355103-46356637:46356573-46356637	01:01:01	ENSG00000080189	SLC35C2	0.00264218	0.035888	-0.187717	25.4753	13.7603	0.888585	7052.33	7031.19	0.00433065
intron_retention.1513	1	46409100-46410497:46409100-46410854:46410813-46410854	01:01:01	ENSG00000117480	FAAH	0.00269267	0.0364355	-0.105486	24.3222	21.797	0.158141	1473.6	2346.85	-0.67138
intron_retention.6284	10	131955683-131958373:131955683-131958780:131958706-131958780	01:01:01	ENSG00000175470	PPP2R2D	0.00269345	0.0364355	0.672421	0.357519	3.90599	-3.4496	5549.13	6112.92	-0.139599
intron_retention.3789	1	6462628-6462970:6462628-6464453:6464374-6464453	01:01:01	ENSG00000215788	TNFRSF25	0.002733	0.0369204	-0.433089	4.60248	1.33144	1.78943	1649.55	2317.82	-0.490695
intron_retention.10216	11	66000302-66000505:66000302-66002160:66002039-66002160	01:01:01	ENSG00000175376	EIF1AD	0.00275377	0.0371508	-0.246488	8.75438	4.12406	1.08594	3440.75	4598.38	-0.418401
intron_retention.36769	2	238238266-238239251:238238266-238239568:238239486-238239568	01:01:01	ENSG00000144485	HES6	0.00276282	0.0372203	-0.177372	483.136	354.53	0.446521	12298.5	12768.1	-0.0540639
intron_retention.27495	17	82018701-82019381:82018701-82019694:82019640-82019694	01:01:01	ENSG00000169689	CENPX	0.00276571	0.0372203	-0.100781	220.3	216.107	0.0277264	6104.07	8524.83	-0.4819
intron_retention.44897	5	27475534-27475695:27475534-27476158:27476068-27476158	01:01:01	ENSG00000250337	PURPL	0.00277	0.0372439	-0.235118	34.723	5.60853	2.6302	23785.7	8257.12	1.52638
intron_retention.22697	16	67942860-67943189:67942860-67944131:67943947-67944131	01:01:01	ENSG00000213398	LCAT	0.00277749	0.0372943	-0.121168	2.98359	0	inf	2273.8	1527.31	0.574116
intron_retention.22309	16	21818655-21818761:21818655-21819481:21819301-21819481	01:01:01	ENSG00000248124	RRN3P1	0.0028019	0.0375715	-0.17121	8.30618	2.76767	1.58551	1991.08	2090.81	-0.0705109
intron_retention.2033	1	117522824-117522937:117522824-117523322:117523249-117523322	01:01:01	ENSG00000198162	MAN1A2	0.00281038	0.0376345	-0.154122	5.88916	1.39631	2.07644	4789.6	4897.57	-0.0321593
intron_retention.36971	20	21501394-21501594:21501394-21501968:21501801-21501968	01:01:01	ENSG00000227693	GSTM3P1	0.00281705	0.0376986	-0.23807	8.42954	0.938691	3.16673	313.625	204.095	0.619802
intron_retention.51377	7	100477276-100477459:100477276-100479232:100478793-100479232	01:01:01	ENSG00000166925	TSC22D4	0.00282418	0.0377611	-0.140987	16.1592	11.4551	0.496367	3308.35	4963.3	-0.585187
intron_retention.36828	20	419557-419731:419557-421006:420870-421006	01:01:01	ENSG00000125826	RBCK1	0.00283066	0.0378046	-0.187119	33.726	30.0236	0.167766	7743.66	11187.2	-0.530757
intron_retention.10653	11	125101200-125101303:125101200-125102809:125102733-125102809	01:01:01	ENSG00000150433	TMEM218	0.00284775	0.0380075	-0.172395	6.36	2.6479	1.26418	1613.89	2275.88	-0.495884
intron_retention.16368	14	24441673-24441795:24441673-24442452:24442345-24442452	01:01:01	ENSG00000100445	SDR39U1	0.00285264	0.0380473	0.105114	8.62595	17.673	-1.03479	6698.22	6676.09	0.00477456
intron_retention.19262	16	2076490-2077726:2076490-2079196:2079031-2079196	01:01:01	ENSG00000103197	TSC2	0.00288557	0.0383583	0.134275	13.3344	28.4392	-1.09273	12664.8	15000.4	-0.244171
intron_retention.28767	19	7470125-7470315:7470125-7472477:7470536-7472477	01:01:01	ENSG00000104880	ARHGEF18	0.00289126	0.0384083	0.105845	9.34352	16.9439	-0.858726	10510.9	9290.3	0.178088
intron_retention.24536	17	42844600-42849290:42844600-42849730:42849600-42849730	01:01:01	ENSG00000131480	AOC2	0.0029007	0.0385081	0.382653	3.23041	6.42414	-0.991789	1400.79	828.793	0.757152
intron_retention.23862	17	28396156-28399713:28396156-28400766:28400609-28400766	01:01:01	ENSG00000004139	SARM1	0.00292166	0.0387348	-0.274853	12.5336	8.6076	0.542123	2495.72	3716.42	-0.574456
intron_retention.18789	16	533945-533998:533945-536142:536028-536142	01:01:01	ENSG00000103326	CAPN15	0.00292874	0.0388029	-0.275324	12.4506	7.6373	0.705076	20107.1	27125.3	-0.431938
intron_retention.40436	3	10278884-10279063:10278884-10281218:10279220-10281218	01:01:01	ENSG00000157014	TATDN2	0.00293648	0.0388776	0.268252	6.39261	18.0507	-1.49758	6750.08	8929.45	-0.403667
intron_retention.46788	5	180808647-180809076:180808647-180809829:180809633-180809829	01:01:01	ENSG00000131446	MGAT1	0.00293828	0.0388776	0.13544	1.7121	6.85015	-2.00037	16301.7	17394.2	-0.0935799
intron_retention.48020	6	83167861-83169534:83167861-83171350:83170288-83171350	01:01:01	ENSG00000083097	DOP1A	0.00298121	0.0393154	0.201696	6.85101	16.8807	-1.30098	4733.84	5147.14	-0.120759
intron_retention.42838	3	98521652-98521696:98521652-98522606:98522541-98522606	01:01:01	ENSG00000080822	CLDND1	0.00298815	0.0393808	0.13583	0.639544	4.23717	-2.72798	8764.28	8213.48	0.0936418
intron_retention.15916	14	103711465-103711661:103711465-103712931:103712874-103712931	01:01:01	ENSG00000126214	KLC1	0.00299209	0.0394067	0.397391	1.07256	5.01435	-2.22501	37802.7	35217.2	0.102206
intron_retention.13376	12	53484245-53487155:53484245-53487428:53487254-53487428	01:01:01	ENSG00000139625	MAP3K12	0.00303938	0.0400031	-0.27082	14.3841	8.23964	0.803827	4122.87	4860.4	-0.237426
intron_retention.3595	1	1313731-1314105:1313731-1314365:1314300-1314365	01:01:01	ENSG00000127054	INTS11	0.00305506	0.040183	-0.131923	12.2088	6.28923	0.956967	17761	20894.4	-0.234406
intron_retention.1259	1	43934386-43935716:43934386-43936231:43936068-43936231	01:01:01	ENSG00000117407	ARTN	0.00306549	0.0402936	0.175743	15.3486	38.7877	-1.33749	1774.56	2409.08	-0.441021
intron_retention.5180	1	205661860-205662126:205661860-205662668:205662307-205662668	01:01:01	ENSG00000158715	SLC45A3	0.00307342	0.0403713	-0.139975	14.5303	6.73869	1.10852	3406.8	3574.91	-0.0694901
intron_retention.9231	11	124876813-124877658:124876813-124878713:124878583-124878713	01:01:01	ENSG00000154134	ROBO3	0.00308801	0.0405362	0.127439	2.97853	5.9597	-1.00064	2445.95	1412.96	0.79167
intron_retention.23008	17	2362837-2362905:2362837-2363045:2362988-2363045	01:01:01	ENSG00000141258	SGSM2	0.00309603	0.0405881	0.193969	16.0762	41.0561	-1.35267	5203.34	7860.06	-0.595102
intron_retention.56928	X	48462897-48462980:48462897-48466093:48466014-48466093	01:01:01	ENSG00000017483	SLC38A5	0.00313475	0.0410417	0.108846	28.4135	174.468	-2.61831	2110.16	8388.38	-1.99104
intron_retention.47935	6	49552357-49554973:49552357-49555157:49555073-49555157	01:01:01	ENSG00000197261	C6orf141	0.00317915	0.0415414	-0.192628	6.61433	4.78812	0.466134	875.209	1851.85	-1.08126
intron_retention.290	1	3883506-3883800:3883506-3885429:3885037-3885429	01:01:01	ENSG00000169598	DFFB	0.00318687	0.0416149	-0.121419	6.24408	1.95723	1.67367	1832.23	2413.7	-0.397641
intron_retention.34497	2	131527910-131529691:131527910-131530827:131530578-131530827	01:01:01	ENSG00000163040	CCDC74A	0.00319801	0.0417315	-0.25158	12.322	18.4287	-0.58071	914.154	2829.38	-1.62997
intron_retention.19285	16	2152819-2153045:2152819-2153222:2153145-2153222	01:01:01	ENSG00000167964	RAB26	0.00320873	0.0417913	0.161235	4.41114	13.8866	-1.65447	567.365	677.868	-0.256728
intron_retention.51400	7	100600039-100600852:100600039-100601683:100601619-100601683	01:01:01	ENSG00000224729	PCOLCE-AS1	0.00321498	0.0418451	-0.287245	12.6371	2.66288	2.2466	2050.34	1324.55	0.630362
intron_retention.53908	9	93297852-93298067:93297852-93300149:93300050-93300149	01:01:01	ENSG00000165238	WNK2	0.00322588	0.0419596	0.218803	0.951721	4.98956	-2.3903	19598.2	19740.6	-0.0104453
intron_retention.52719	8	144250211-144250366:144250211-144254978:144254812-144254978	01:01:01	ENSG00000179832	MROH1	0.00324946	0.0422113	-0.148659	41.7123	20.3209	1.03751	6567.2	5259.44	0.320368
intron_retention.15782	14	101070441-101072370:101070441-101072600:101072531-101072600	01:01:01	ENSG00000223403	MEG9	0.00325455	0.0422498	-0.707692	5.87144	0.312897	4.22996	159.14	131.051	0.280163
intron_retention.2388	1	154983430-154983633:154983430-154984066:154983841-154984066	01:01:01	ENSG00000160688	FLAD1	0.00327802	0.0424716	0.139015	2.55058	10.9726	-2.105	7901.46	11051.8	-0.484093
intron_retention.10028	11	63998557-63999000:63998557-63999361:63999330-63999361	01:01:01	ENSG00000133315	MACROD1	0.00329144	0.0426178	-0.125985	14.5881	2.83921	2.36123	4949.57	2613.12	0.921529
intron_retention.14918	14	23565455-23567319:23565455-23568073:23567596-23568073	01:01:01	ENSG00000258727	AL135999.1	0.00331138	0.0428205	0.374116	1.31177	5.13263	-1.96818	5461.88	4755.9	0.199678
intron_retention.3720	1	3497232-3497361:3497232-3498499:3498370-3498499	01:01:01	ENSG00000162591	MEGF6	0.00332449	0.0429427	0.134327	8.6561	17.663	-1.02894	9909.09	9754.71	0.0226538
intron_retention.20175	16	28835932-28836122:28835932-28836490:28836325-28836490	01:01:01	ENSG00000168488	ATXN2L	0.00332514	0.0429427	-0.156688	104.467	73.2031	0.513066	35150.9	33938.9	0.0506222
intron_retention.28088	18	50285001-50285247:50285001-50285928:50285748-50285928	01:01:01	ENSG00000154832	CXXC1	0.0033415	0.0431261	-0.218275	21.7665	15.1931	0.518691	8664.66	10969.2	-0.340243
intron_retention.10287	11	67612652-67612967:67612652-67613581:67613042-67613581	01:01:01	ENSG00000231793	DOC2GP	0.00335189	0.0432043	-0.387529	6.31964	1.78906	1.82064	417.675	479.331	-0.198643
intron_retention.29863	19	32464727-32464784:32464727-32467626:32467473-32467626	01:01:01	ENSG00000178904	DPY19L3	0.00338651	0.0435942	0.227088	8.11238	18.2988	-1.17355	11896.9	12871.7	-0.113619
intron_retention.35088	2	218633385-218635914:218633385-218636578:218636487-218636578	01:01:01	ENSG00000115556	PLCD4	0.00339757	0.0437084	-0.298753	4.41114	0.312897	3.81739	971.442	735.362	0.401674
intron_retention.12549	12	121800796-121802940:121800796-121803403:121803065-121803403	01:01:01	ENSG00000274292	AC084018.2	0.00341186	0.0438084	-0.468911	2.54299	0.361137	2.8159	905.972	1382.69	-0.609937
intron_retention.56956	X	49076644-49076750:49076644-49077911:49077836-49077911	01:01:01	ENSG00000196998	WDR45	0.00341287	0.0438084	0.158737	10.4941	36.7237	-1.80713	1585.82	2729.06	-0.783172
intron_retention.34875	2	196719278-196719666:196719278-196720234:196720173-196720234	01:01:01	ENSG00000144395	CCDC150	0.00341301	0.0438084	-0.234704	13.1228	6.18443	1.08536	3861.99	4106.01	-0.0883922
intron_retention.15492	14	73958146-73958277:73958146-73959078:73958970-73959078	01:01:01	ENSG00000119723	COQ6	0.00341507	0.0438084	0.228923	16.7761	31.1088	-0.890917	1433.93	1475.02	-0.040758
intron_retention.54596	9	136852345-136853458:136852345-136853670:136853544-136853670	01:01:01	ENSG00000177943	MAMDC4	0.00343728	0.0440206	-0.38241	19.8932	9.82758	1.01737	4207.78	4218.58	-0.00369868
intron_retention.51936	8	25408801-25408940:25408801-25410202:25410098-25410202	01:01:01	ENSG00000147459	DOCK5	0.00346054	0.0442445	-0.102598	18.5916	10.6214	0.807679	2438.51	2757.28	-0.177248
intron_retention.57035	X	63426557-63426996:63426557-63432491:63432363-63432491	01:01:01	ENSG00000235437	LINC01278	0.00346284	0.0442445	0.124016	18.7575	27.7885	-0.567017	3968.96	3429.78	0.210648
intron_retention.13148	12	30713784-30715081:30713784-30716676:30716507-30716676	01:01:01	ENSG00000110888	CAPRIN2	0.003464	0.0442445	-0.117271	20.2783	7.15473	1.50297	13026	9900.89	0.395768
intron_retention.56650	X	153736344-153736513:153736344-153737251:153737156-153737251	01:01:01	ENSG00000101986	ABCD1	0.00346552	0.0442445	0.144217	13.8578	26.0107	-0.908405	2186.35	2183.42	0.00193298
intron_retention.3380	1	228145509-228146067:228145509-228146883:228146860-228146883	01:01:01	ENSG00000143774	GUK1	0.00346773	0.0442445	0.168722	13.1681	32.0972	-1.28541	7960.6	10510.1	-0.40083
intron_retention.14671	13	113177610-113177976:113177610-113178287:113178173-113178287	01:01:01	ENSG00000126226	PCID2	0.00347014	0.0442445	-0.117767	97.6757	77.8168	0.327917	10767.7	11823.1	-0.134898
intron_retention.4913	1	156727210-156727769:156727210-156728429:156728353-156728429	01:01:01	ENSG00000143319	ISG20L2	0.00347029	0.0442445	-0.102513	9.27562	4.34047	1.09559	8965.61	11153	-0.314961
intron_retention.18487	15	75356189-75356902:75356189-75358344:75358200-75358344	01:01:01	ENSG00000140400	MAN2C1	0.00348484	0.0444017	-0.129585	119.329	73.9391	0.690533	9525.82	8137.46	0.227265
intron_retention.55874	X	48482596-48482794:48482596-48483027:48482985-48483027	01:01:01	ENSG00000068438	FTSJ1	0.00351602	0.0447133	0.100207	84.8703	156.426	-0.88215	5886.65	7675.44	-0.382803
intron_retention.43171	3	194617098-194617269:194617098-194617776:194617635-194617776	01:01:01	ENSG00000145014	TMEM44	0.00354208	0.0449587	-0.15695	2.26602	0	inf	3807.86	3308.02	0.203013
intron_retention.18424	15	73916199-73919383:73916199-73920038:73919837-73920038	01:01:01	ENSG00000261801	LOXL1-AS1	0.00355397	0.045081	-0.700069	4.56473	1.0751	2.08606	1592.48	1829.26	-0.199986
intron_retention.42044	3	196568659-196568976:196568659-196569302:196569140-196569302	01:01:01	ENSG00000174013	FBXO45	0.00355808	0.0451044	-0.152714	5.33018	1.06678	2.32092	5945.63	5618.32	0.0816907
intron_retention.50724	7	150368789-150368941:150368789-150374044:150371227-150374044	01:01:01	ENSG00000214022	REPIN1	0.003566	0.0451761	-0.176018	55.2632	57.6819	-0.0618001	17151.4	25641.9	-0.580178
intron_retention.38711	21	45263927-45265635:45263927-45267713:45267589-45267713	01:01:01	ENSG00000186866	POFUT2	0.00360417	0.0456307	-0.132298	104.612	72.3675	0.531637	6962.5	6650.74	0.0660894
intron_retention.44669	4	170005532-170005891:170005532-170006010:170005972-170006010	01:01:01	ENSG00000198948	MFAP3L	0.00364426	0.0460715	-0.230173	3.70116	0	inf	1830.47	898.123	1.02723
intron_retention.22832	16	84181289-84181863:84181289-84182058:84181941-84182058	01:01:01	ENSG00000103168	TAF1C	0.00364591	0.0460715	0.170628	69.9826	113.044	-0.691816	11457.8	13477.9	-0.234263
intron_retention.33905	2	74491480-74492445:74491480-74492688:74492675-74492688	01:01:01	ENSG00000115282	TTC31	0.00364916	0.0460833	-0.235015	9.5275	2.19028	2.12098	5851.22	4482.04	0.38458
intron_retention.47318	6	31834907-31835451:31834907-31836517:31836298-31836517	01:01:01	ENSG00000204387	SNHG32	0.00365349	0.0461088	-0.166383	15.2806	3.76127	2.02241	16410.4	10176.2	0.689402
intron_retention.54538	9	136809254-136809429:136809254-136810042:136809687-136810042	01:01:01	ENSG00000273066	AL355987.4	0.00366961	0.046283	-0.351314	15.8519	7.26619	1.12538	4149.19	4420.39	-0.0913455
intron_retention.5307	1	232983434-232984477:232983434-232986540:232986091-232986540	01:01:01	ENSG00000135749	PCNX2	0.00367533	0.0463258	-0.182609	30.3849	12.6269	1.26686	14999.4	11429.5	0.392141
intron_retention.39828	22	19981932-19982091:19981932-19983753:19983672-19983753	01:01:01	ENSG00000099889	ARVCF	0.00368649	0.0464372	-0.157097	22.0735	12.1857	0.857125	13581.2	13832.4	-0.0264426
intron_retention.8194	11	65863599-65863721:65863599-65863901:65863800-65863901	01:01:01	ENSG00000172732	MUS81	0.00370505	0.0466415	0.101815	3.97813	8.90402	-1.16237	5605.8	4839.1	0.212181
intron_retention.27327	17	78124523-78124781:78124523-78125263:78125157-78125263	01:01:01	ENSG00000141524	TMC6	0.00370912	0.0466634	0.100409	4.44643	10.1721	-1.1939	12921.5	11367.6	0.184841
intron_retention.2535	1	155323936-155324544:155323936-155324943:155324844-155324943	01:01:01	ENSG00000160753	RUSC1	0.00371761	0.0467018	-0.284336	23.6019	21.9086	0.107404	7003.15	11316.2	-0.692318
intron_retention.29236	19	13919129-13919939:13919129-13920668:13920556-13920668	01:01:01	ENSG00000132024	CC2D1A	0.0037192	0.0467018	-0.321158	29.2342	21.7871	0.424183	6397.6	8049	-0.331279
intron_retention.4745	1	153952396-153952650:153952396-153952834:153952804-153952834	01:01:01	ENSG00000160741	CRTC2	0.00376714	0.0472443	-0.149362	26.4545	16.8309	0.652398	3905.31	4545.81	-0.219101
intron_retention.10314	11	68738461-68742394:68738461-68745111:68744990-68745111	01:01:01	ENSG00000132749	TESMIN	0.00378142	0.0473122	-0.184553	34.1665	19.735	0.791827	7376.88	7059.41	0.0634625
intron_retention.32203	19	12765689-12765724:12765689-12765834:12765828-12765834	01:01:01	ENSG00000095066	HOOK2	0.00379837	0.0474658	-0.127206	37.621	19.2942	0.963375	9385.1	9098.53	0.0447376
intron_retention.19499	16	3035337-3035510:3035337-3036960:3036893-3036960	01:01:01	ENSG00000205890	AC108134.1	0.00381239	0.0476016	-0.130947	15.9605	7.01166	1.18667	1244.3	1185.81	0.0694676
intron_retention.46417	5	138165827-138166108:138165827-138168078:138167933-138168078	01:01:01	ENSG00000112983	BRD8	0.00381471	0.0476016	-0.15135	16.5899	9.88413	0.747117	8357.35	9681.65	-0.212208
intron_retention.21973	16	1776711-1777872:1776711-1778048:1777945-1778048	01:01:01	ENSG00000162032	SPSB3	0.00382672	0.0477216	-0.182551	85.112	87.5544	-0.0408168	6428.96	9189.22	-0.515357
intron_retention.29970	19	35041721-35041872:35041721-35042522:35042307-35042522	01:01:01	ENSG00000105707	HPN	0.00383426	0.0477857	-0.253188	13.435	2.31005	2.53999	4829.48	2481.28	0.960785
intron_retention.13978	12	132625297-132625419:132625297-132625770:132625644-132625770	01:01:01	ENSG00000177084	POLE	0.00388366	0.048341	-0.279749	6.0779	1.66097	1.87155	14336	15811.8	-0.141362
intron_retention.36382	2	130139426-130139947:130139426-130140073:130140022-130140073	01:01:01	ENSG00000152076	CCDC74B	0.00396996	0.0492923	0.165279	12.7602	61.7965	-2.27587	771.642	2118.09	-1.45676
intron_retention.44873	5	14504392-14507037:14504392-14507260:14507121-14507260	01:01:01	ENSG00000038382	TRIO	0.00400671	0.0497176	-0.319928	7.36965	2.03708	1.85509	13106.8	13071.7	0.00386872
intron_retention.33805	2	71068277-71068712:71068277-71070586:71070501-71070586	01:01:01	ENSG00000124357	NAGK	0.00401397	0.0497458	0.10678	34.8841	64.1229	-0.878269	3733.14	4680.42	-0.326251
intron_retention.9472	11	770811-771212:770811-771426:771332-771426	01:01:01	ENSG00000177225	GATD1	0.00403507	0.0499762	-0.213355	9.95291	3.33691	1.57661	11879.8	11108.6	0.096823
mult_exon_skip.2892	11	3384898-3384968:3386089-3386498:3386692-3386952:3387114-3391563:3391656-3393159:3395712-3395888:3397122-3397406	0:1:1:1:1:1:0	ENSG00000223756	TSSC2	0	0	-0.846117	42.2592	0.310907	7.08664	26113.6	38528.6	-0.561127
mult_exon_skip.12377	20	32792625-32792770:32793204-32793595:32794590-32794659:32795408-32795534	0:1:1:0	ENSG00000088305	DNMT3B	1.11022e-16	1.96287e-13	0.120222	17.5545	105.951	-2.59348	157894	242783	-0.620707
mult_exon_skip.16164	5	147869901-147870170:147872176-147872321:147874893-147875029:147878457-147878599:147878794-147878858:147881445-147881648	0:1:1:1:1:0	ENSG00000164265	SCGB3A2	2.49123e-12	2.93633e-09	0.522093	0.739836	13.2014	-4.15734	11206.1	8923.87	0.328548
mult_exon_skip.5813	14	74881955-74882016:74882590-74882624:74885585-74885634:74889094-74889147	0:1:1:0	ENSG00000119689	DLST	2.05466e-11	1.81632e-08	-0.150672	28.0548	9.97727	1.49153	13530.5	18918	-0.483545
mult_exon_skip.16952	6	42929479-42929721:42929846-42929911:42930617-42930761:42934474-42934598:42935411-42935473:42935573-42935622	0:1:1:1:1:0	ENSG00000137161	CNPY3	3.31932e-11	2.34742e-08	0.116773	32.0022	82.6641	-1.36909	10840.6	11628.8	-0.101258
mult_exon_skip.6691	15	25405460-25405502:25407066-25407262:25408571-25408684:25409087-25409207:25411907-25411971	0:1:1:1:0	ENSG00000114062	UBE3A	3.26193e-07	0.000104856	0.157498	10.8079	0.962063	3.48982	16389.3	15791.7	0.0535911
mult_exon_skip.9537	19	11350117-11350199:11350807-11351003:11351905-11351973:11352056-11352118	0:1:1:0	ENSG00000183401	CCDC159	6.34685e-07	0.00018702	0.107193	16.3749	2.97877	2.4587	2493.47	2375.52	0.0699135
mult_exon_skip.19942	9	136890396-136890542:136894228-136894373:136894959-136897494:136897568-136897631:136897779-136897862:136898010-136898084:136898158-136898265:136898522-136898599	0:1:1:1:1:1:1:0	ENSG00000127191	TRAF2	8.73492e-07	0.00021125	-0.40785	11.0226	0.991404	3.47485	12192.7	10508.8	0.214427
mult_exon_skip.525	1	45591222-45591270:45594693-45594773:45600384-45600457:45602254-45602365:45604916-45605016	0:1:1:1:0	ENSG00000132780	NASP	8.9614e-07	0.00021125	-0.120581	5.1065	0.340248	3.90768	73323.5	127578	-0.799028
mult_exon_skip.3707	11	134253616-134253709:134255181-134256648:134257087-134257257:134258501-134258624:134259007-134259084	0:1:1:1:0	ENSG00000151498	ACAD8	1.50348e-06	0.000332269	-0.122797	16.7085	5.53462	1.59402	9474.5	11783.1	-0.3146
mult_exon_skip.17846	7	64903287-64903419:64917029-64917118:64917580-64917707:64918196-64918292:64923385-64923484:64927653-64929124	0:1:1:1:1:0	ENSG00000198039	ZNF273	2.93907e-06	0.000611326	0.228989	2.17296	10.476	-2.26935	3989.49	3269.12	0.287301
mult_exon_skip.6611	15	88467962-88468024:88468761-88469145:88472626-88472725:88475109-88475239	0:1:1:0	ENSG00000181991	MRPS11	6.65791e-06	0.00117978	-0.110521	13.7181	4.49445	1.60987	3737.11	4978.5	-0.413787
mult_exon_skip.17245	6	143753753-143753912:143760400-143760640:143765260-143765798:143772257-143772457	0:1:1:0	ENSG00000112419	PHACTR2	6.67295e-06	0.00117978	-0.117647	0.331117	8.53322	-4.68768	4472.95	6078.53	-0.442497
mult_exon_skip.13410	3	9754703-9754885:9756470-9756621:9756766-9756816:9759186-9759286:9765808-9765890	0:1:1:1:0	ENSG00000114026	OGG1	8.67091e-06	0.00146002	-0.1393	10.689	3.26529	1.71084	3785.64	5154.91	-0.44541
mult_exon_skip.20266	X	66208114-66208246:66251289-66251399:66255034-66255141:66256104-66256330:66258839-66258979	0:1:1:1:0	ENSG00000089472	HEPH	1.01965e-05	0.00163885	0.152162	7.15531	19.7484	-1.46465	11776.1	10979.3	0.101085
mult_exon_skip.521	1	45584107-45584205:45588650-45588755:45591187-45591270:45594693-45594773:45600384-45600457:45602254-45602278	0:1:1:1:1:0	ENSG00000132780	NASP	1.41345e-05	0.00217303	0.343847	5.35222	27.7409	-2.3738	73323.5	127578	-0.799028
mult_exon_skip.2672	10	31831738-31831800:31839304-31839319:31839636-31839711:31843460-31843586	0:1:1:0	ENSG00000165322	ARHGAP12	1.49374e-05	0.00220078	0.304514	84.7876	47.1097	0.847827	9604.86	9105.19	0.0770757
mult_exon_skip.13447	3	10115674-10115819:10118905-10118970:10125611-10125702:10126268-10126701	0:1:1:0	ENSG00000254999	BRK1	2.64061e-05	0.00373487	0.345254	0	5.2138	#NAME?	14814.9	18889.9	-0.35057
mult_exon_skip.3954	12	2812760-2812856:2817222-2817950:2818105-2818255:2820085-2820225	0:1:1:0	ENSG00000111203	ITFG2	2.87926e-05	0.00391579	-0.12243	5.48412	0.957106	2.51851	12097.1	19637.5	-0.698957
mult_exon_skip.16695	6	18171362-18171479:18184319-18184417:18185771-18185810:18187791-18188002:18191196-18191381:18197056-18197233	0:1:1:1:1:0	ENSG00000165097	KDM1B	3.32054e-05	0.00434868	0.280389	0	4.23727	#NAME?	1758.44	1765.17	-0.00550939
mult_exon_skip.15788	5	65563298-65563506:65563802-65563839:65567512-65567615:65568917-65568994:65569631-65569732	0:1:1:1:0	ENSG00000113593	PPWD1	3.74778e-05	0.00473291	-0.144144	3.36552	0	inf	5169.11	6771.57	-0.389574
mult_exon_skip.19611	9	93297852-93298067:93299069-93299261:93300050-93300149:93306776-93306821:93307130-93307195:93308327-93308584	0:1:1:1:1:0	ENSG00000165238	WNK2	5.51458e-05	0.00656341	0.132964	7.64933	0.957106	2.99858	19598.2	19740.6	-0.0104453
mult_exon_skip.9771	19	24087252-24087337:24091900-24092015:24103746-24103867:24105939-24106066:24106547-24106643:24126253-24126923	0:1:1:1:1:0	ENSG00000213096	ZNF254	5.75412e-05	0.00656341	0.201498	0.369918	4.65522	-3.65357	4352.35	3393.04	0.359215
mult_exon_skip.9772	19	24087252-24087337:24091900-24092015:24103746-24103867:24105939-24106066:24106547-24106643:24107970-24108043:24126253-24126320	0:1:1:1:1:1:0	ENSG00000213096	ZNF254	5.75412e-05	0.00656341	0.294809	0.369918	4.65522	-3.65357	4352.35	3393.04	0.359215
mult_exon_skip.16191	5	147872216-147872321:147874893-147875029:147878457-147878599:147878794-147878858:147881445-147881644:147882026-147882190	0:1:1:1:1:0	ENSG00000164265	SCGB3A2	7.18949e-05	0.00757442	0.291211	1.69439	7.57611	-2.1607	11206.1	8923.87	0.328548
mult_exon_skip.16193	5	147872182-147872321:147878457-147878599:147878794-147878858:147881445-147881644:147882026-147882190	0:1:1:1:0	ENSG00000164265	SCGB3A2	7.18949e-05	0.00757442	0.192102	1.69439	7.57611	-2.1607	11206.1	8923.87	0.328548
mult_exon_skip.1721	1	39522286-39522505:39523561-39523697:39523806-39523896:39524835-39525057	0:1:1:0	ENSG00000243970	PPIEL	7.51108e-05	0.00758834	-0.182073	3.76649	0	inf	1172.89	1205.01	-0.0389779
mult_exon_skip.18636	8	8241540-8241680:8241792-8241962:8242315-8242432:8244098-8244162	0:1:1:0	ENSG00000173295	FAM86B3P	0.000135687	0.012626	-0.275661	4.44422	0	inf	3334.96	2459.69	0.439195
mult_exon_skip.18617	7	148829727-148829848:148832633-148832750:148836821-148837000:148846469-148846598	0:1:1:0	ENSG00000106462	EZH2	0.000151369	0.013382	0.211986	5.50747	2.02166	1.44585	7651.07	15016.1	-0.972778
mult_exon_skip.4588	12	102165728-102165883:102167108-102167247:102175482-102175666:102178591-102178770:102182548-102182627:102195311-102195447:102195950-102196087	0:1:1:1:1:1:0	ENSG00000185480	PARPBP	0.00015138	0.013382	0.194966	1.98675	12.999	-2.70992	3728.94	5508.25	-0.562828
mult_exon_skip.1451	1	212858915-212859190:212863707-212863869:212864392-212864519:212870053-212870168:212872677-212872818	0:1:1:1:0	ENSG00000162769	FLVCR1	0.000164562	0.0141924	-0.124187	9.72669	4.03381	1.26981	10021.4	13952.4	-0.477437
mult_exon_skip.10544	2	1083517-1083655:1098195-1098252:1098352-1098410:1103404-1103442:1137621-1137665:1137767-1137809:1165547-1165635	0:1:1:1:1:1:0	ENSG00000172554	SNTG2	0.000195287	0.016059	-0.304855	15.9041	26.143	-0.717019	2813.7	2154.43	0.385161
mult_exon_skip.20471	X	110002634-110002772:110003500-110003585:110003882-110004164:110067346-110067396	0:1:1:0	ENSG00000157600	TMEM164	0.000243523	0.0191355	-0.159613	13.519	4.47462	1.59515	8114.15	8508.85	-0.0685245
mult_exon_skip.20326	X	77899484-77899593:77901743-77901867:77902642-77902714:77905183-77905385	0:1:1:0	ENSG00000131174	COX7B	0.000264583	0.0203384	0.320668	4.43647	13.2944	-1.58333	11104	11062	0.00548002
mult_exon_skip.12268	20	18288559-18288604:18297984-18298062:18298288-18298464:18305667-18306393	0:1:1:0	ENSG00000125846	ZNF133	0.000359857	0.0265094	-0.476852	4.79864	1.00587	2.25418	2159.51	3197.12	-0.566069
mult_exon_skip.8882	17	76089174-76089320:76090328-76090397:76091142-76091235:76094413-76094581	0:1:1:0	ENSG00000182473	EXOC7	0.000427474	0.0296382	-0.112117	148.202	148.382	-0.00175216	14664.8	20288.9	-0.468337
mult_exon_skip.1667	1	1387953-1388065:1388491-1388510:1388625-1388743:1388949-1389047	0:1:1:0	ENSG00000221978	CCNL2	0.000571588	0.0378602	-0.290374	2.41872	0	inf	17062.1	22127.3	-0.375038
mult_exon_skip.20626	X	19035941-19035977:19037466-19037490:19037588-19037636:19040188-19040224	0:1:1:0	ENSG00000173698	ADGRG2	0.000578182	0.0378602	-0.23067	0.977849	9.9277	-3.34378	1224.92	2174.94	-0.828283
mult_exon_skip.4794	12	123973885-123974020:123988042-123988138:124003422-124003540:124004877-124004935:124011380-124011441	0:1:1:1:0	ENSG00000179195	ZNF664	0.000605598	0.0389344	-0.195385	1.38657	8.30497	-2.58246	12619.9	15827.6	-0.326743
mult_exon_skip.5773	14	71047959-71047984:71048989-71049145:71050651-71050760:71051882-71052012	0:1:1:0	ENSG00000100731	PCNX1	0.000670643	0.0423463	-0.137137	3.19736	0	inf	10575.9	9369.27	0.174777
mult_exon_skip.1549	1	227582513-227582606:227646543-227646670:227650955-227651076:227654335-227654353	0:1:1:0	ENSG00000181450	ZNF678	0.000751608	0.0458222	0.215174	17.252	4.01398	2.10365	4771.26	3411.01	0.484175
mutex_exons.1716	12	14687950-14688063:14696373-14696507:14708056-14708158:14710010-14710199	0:1:1:0	ENSG00000214772	AC010168.1	3.20548e-08	2.60445e-05	0.157209	6.29137	0	inf	19490.3	27265.8	-0.484331
mutex_exons.1595	11	124625765-124625903:124626459-124626609:124626692-124626751:124626903-124626935	0:1:1:0	ENSG00000154144	TBRG1	7.65629e-08	3.86442e-05	-0.202847	6.85461	0	inf	5444.67	5614.43	-0.0442952
mutex_exons.9779	7	7182629-7182820:7183425-7183594:7215041-7215422:7234302-7234539	0:1:1:0	ENSG00000106392	C1GALT1	3.07339e-07	9.83203e-05	-0.341219	7.09774	0	inf	12631.4	10659.5	0.244868
mutex_exons.6779	2	190913192-190913364:190919627-190919677:190920214-190920248:190921023-190921056	0:1:1:0	ENSG00000115419	GLS	3.63029e-07	9.83203e-05	0.143369	9.28981	0.679883	3.77229	22485.6	21714.3	0.0503599
mutex_exons.6861	2	232703423-232703489:232722553-232722658:232734416-232734486:232735154-232735237	0:1:1:0	ENSG00000204120	GIGYF2	1.26773e-05	0.00274755	-0.106352	12.7899	4.12883	1.6312	9419.55	11961.6	-0.344684
mutex_exons.2959	16	16348696-16348732:16349228-16349298:16349910-16349984:16350091-16350203	0:1:1:0	ENSG00000183889	AC138969.1	1.74809e-05	0.00315627	0.187298	3.44303	12.0903	-1.8121	16708	14262.5	0.228306
mutex_exons.1000	10	97446211-97446353:97450356-97450536:97451129-97451193:97451670-97451918	0:1:1:0	ENSG00000171307	ZDHHC16	2.38051e-05	0.00386832	-0.111539	2.65845	16.1551	-2.60333	4535.83	6900.77	-0.605392
mutex_exons.535	1	155061417-155061489:155061575-155061646:155061903-155061960:155062244-155062369	0:1:1:0	ENSG00000143537	ADAM15	2.6742e-05	0.00395052	0.335106	8.72527	2.01907	2.11151	5696.33	6901.14	-0.276802
mutex_exons.9686	6	143333281-143333445:143334077-143334136:143335050-143335119:143339638-143341058	0:1:1:0	ENSG00000146416	AIG1	8.63227e-05	0.00935163	-0.474758	0.941109	6.05722	-2.68622	4429.6	3583.23	0.305918
mutex_exons.9687	6	143333281-143333445:143334077-143334225:143335050-143335119:143339638-143341058	0:1:1:0	ENSG00000146416	AIG1	8.63227e-05	0.00935163	0.344685	0.941109	6.05722	-2.68622	4429.6	3583.23	0.305918
mutex_exons.7441	21	42687916-42687994:42689681-42690015:42697414-42697490:42698967-42699011	0:1:1:0	ENSG00000160191	PDE9A	0.000124958	0.012691	0.483333	1.59417	8.37779	-2.39377	6673.27	6516.11	0.0343844
mutex_exons.7194	20	3218516-3218632:3218937-3218994:3221419-3221466:3221840-3221917	0:1:1:0	ENSG00000125877	ITPA	0.000152932	0.0144249	0.621429	1.26252	7.85918	-2.63808	5152.4	5550.04	-0.107253
mutex_exons.10367	9	35658575-35658727:35658971-35659180:35659939-35660242:35660400-35660461	0:1:1:0	ENSG00000159884	CCDC107	0.000182503	0.0144249	-0.26229	5.52091	0.339941	4.02155	3198.15	2736.94	0.224673
mutex_exons.2628	15	22561558-22561789:22561956-22562026:22562642-22562731:22562948-22563087	0:1:1:0	ENSG00000276550	HERC2P2	0.000195291	0.0144249	-0.274421	0	5.62794	#NAME?	12754.2	25614.4	-1.00599
mutex_exons.2621	15	22561558-22561789:22561895-22562044:22562642-22562731:22562948-22563087	0:1:1:0	ENSG00000276550	HERC2P2	0.000195291	0.0144249	0.510127	0	5.62794	#NAME?	12754.2	25614.4	-1.00599
mutex_exons.2620	15	22561558-22561789:22561895-22562026:22562642-22562731:22562948-22563087	0:1:1:0	ENSG00000276550	HERC2P2	0.000195291	0.0144249	0.230923	0	5.62794	#NAME?	12754.2	25614.4	-1.00599
mutex_exons.11317	X	138711760-138711960:138712070-138712142:138714136-138714809:138715890-138716092	0:1:1:0	ENSG00000226031	FGF13-AS1	0.000213645	0.0150945	-0.320463	5.03141	0	inf	1286.89	736.082	0.805947
mutex_exons.21	1	2391889-2391958:2393072-2393231:2394646-2394728:2395783-2395871	0:1:1:0	ENSG00000157916	RER1	0.000254072	0.0158795	0.217692	2.91761	0	inf	12159.9	13809.1	-0.183483
mutex_exons.22	1	2391889-2391958:2393072-2393231:2395607-2395648:2395783-2395871	0:1:1:0	ENSG00000157916	RER1	0.000254072	0.0158795	0.342857	2.91761	0	inf	12159.9	13809.1	-0.183483
mutex_exons.19	1	2391889-2391958:2393072-2393231:2393231-2393355:2395783-2395871	0:1:1:0	ENSG00000157916	RER1	0.000254072	0.0158795	0.185825	2.91761	0	inf	12159.9	13809.1	-0.183483
mutex_exons.1596	11	124625765-124625903:124626472-124626609:124626692-124626751:124626903-124626935	0:1:1:0	ENSG00000154144	TBRG1	0.000419354	0.0252389	-0.188228	13.3544	27.0265	-1.01705	5444.67	5614.43	-0.0442952
mutex_exons.8802	4	70789494-70789592:70793764-70793904:70800140-70800205:70804347-70804416	0:1:1:0	ENSG00000018189	RUFY3	0.000639309	0.0346292	-0.556795	3.21722	0	inf	6747.93	5539.78	0.284617
mutex_exons.8804	4	70789494-70789592:70793784-70793904:70800140-70800205:70804347-70804416	0:1:1:0	ENSG00000018189	RUFY3	0.000639309	0.0346292	-0.129597	3.21722	0	inf	6747.93	5539.78	0.284617
mutex_exons.1069	10	121870005-121870038:121898840-121898969:121899865-121899994:121902390-121902620	0:1:1:0	ENSG00000107669	ATE1	0.000703761	0.03688	0.272588	16.5524	34.1483	-1.04477	3909.9	4262.25	-0.124485
mutex_exons.6413	2	30147006-30147062:30148244-30148254:30155849-30155910:30156627-30156787	0:1:1:0	ENSG00000119801	YPEL5	0.00076893	0.037864	0.331529	5.81343	0.90856	2.67774	3882.6	3923.52	-0.0151248
mutex_exons.1796	12	51049077-51049185:51053811-51053860:51055986-51056245:51056349-51056391	0:1:1:0	ENSG00000050426	LETMD1	0.00101637	0.0410437	-0.211014	5.24888	0.642795	3.02958	4841.24	4504.38	0.104049
mutex_exons.1790	12	51049077-51049185:51052091-51053860:51055986-51056245:51056349-51056391	0:1:1:0	ENSG00000050426	LETMD1	0.00101637	0.0410437	-0.10195	5.24888	0.642795	3.02958	4841.24	4504.38	0.104049
mutex_exons.11252	X	98785026-98785124:98786416-98786517:98863431-98863598:98864610-98864719	0:1:1:0	ENSG00000281566	AL157778.1	0.00102299	0.0410437	-0.28254	0.315629	4.47013	-3.82401	9192.54	10530.2	-0.195999
mutex_exons.2943	16	10386060-10386122:10387143-10387494:10419580-10419623:10428867-10429004	0:1:1:0	ENSG00000166669	ATF7IP2	0.00105184	0.0410437	-0.321871	5.4978	1.73544	1.66355	2025.36	2853.84	-0.494726
mutex_exons.2101	12	132576798-132576931:132580795-132581117:132581312-132581332:132581438-132581516	0:1:1:0	ENSG00000112787	FBRSL1	0.00107623	0.0410437	-0.235928	0.30985	4.83815	-3.96481	24539.1	34032.4	-0.47183
mutex_exons.7348	20	64255843-64255870:64256901-64257051:64258766-64258882:64259941-64260059	0:1:1:0	ENSG00000203880	PCMTD2	0.00108089	0.0410437	0.389078	1.32923	6.55572	-2.30217	8723.9	9400.81	-0.107812
mutex_exons.7346	20	64255843-64255870:64256549-64257051:64258766-64258882:64259941-64260059	0:1:1:0	ENSG00000203880	PCMTD2	0.00108089	0.0410437	0.378716	1.32923	6.55572	-2.30217	8723.9	9400.81	-0.107812
mutex_exons.7349	20	64255843-64255870:64258073-64258147:64258766-64258882:64259941-64260059	0:1:1:0	ENSG00000203880	PCMTD2	0.00108089	0.0410437	-0.7	1.32923	6.55572	-2.30217	8723.9	9400.81	-0.107812
mutex_exons.9128	5	64690531-64690814:64691375-64691498:64691539-64691608:64695506-64695664	0:1:1:0	ENSG00000145642	SHISAL2B	0.00108608	0.0410437	0.587798	3.34487	0.302853	3.46526	646.099	875.513	-0.438373
mutex_exons.6	1	2391889-2391958:2392562-2392715:2393072-2393157:2393269-2393355	0:1:1:0	ENSG00000157916	RER1	0.00124944	0.0457997	0.100877	2.253	0	inf	12159.9	13809.1	-0.183483
mutex_exons.421	1	108692340-108692867:108693182-108693333:108693571-108693642:108695701-108695770	0:1:1:0	ENSG00000134186	PRPF38B	0.0013003	0.0457997	-0.179479	6.20733	2.36037	1.39496	13009.6	18602.6	-0.515929
mutex_exons.8463	3	198218474-198220029:198220320-198220417:198220514-198220755:198220949-198221844	0:1:1:0	ENSG00000236438	FAM157A	0.00132467	0.0457997	-0.197335	0.348985	2.66322	-2.93194	5391.6	3247.43	0.731416
mutex_exons.8440	3	198218474-198220029:198220222-198220417:198220514-198220755:198220949-198221844	0:1:1:0	ENSG00000236438	FAM157A	0.00132467	0.0457997	-0.187106	0.348985	2.66322	-2.93194	5391.6	3247.43	0.731416
