# Supplementary material for: SF3B1K700E-driven transcriptional alterations in hematopoietic progenitors underlie blood cancer pathophysiology
Source: Genes Dis. 2025 Jul 15;13(4):101775. doi: 10.1016/j.gendis.2025.101775 (PMC13011019; doi:10.1016/j.gendis.2025.101775)
Supplement: Multimedia component 3 [file mmc3.xlsx]

## Sheet: HPCMTvsHPCWT
event_id	chrm	exon_pos	alt_usage	gene_id	gene_name	p_val	p_val_adj	dPSI	mean_event_count_A	mean_event_count_B	log2FC_event_count	mean_gene_exp_A	mean_gene_exp_B	log2FC_gene_exp
alt_3prime.12481	19	1438810-1438892:1439960-1440049:1440025-1440049	00:01:01	ENSG00000115268	RPS15	0	0	0.937107	0	24.9537	#NAME?	48348.9	53303.4	-0.140745
alt_3prime.18240	3	48463744-48463881:48464040-48464132:48464043-48464132	00:01:01	ENSG00000164053	ATRIP	0	0	-0.935897	0	21.1181	#NAME?	2247.81	2375.54	-0.0797334
alt_3prime.17089	21	37472779-37472880:37478180-37478300:37478207-37478300	00:01:01	ENSG00000157540	DYRK1A	0	0	0.95045	0	39.5085	#NAME?	4413.3	6667.6	-0.595311
alt_3prime.5334	12	53442694-53442733:53443540-53443773:53443566-53443773	00:01:01	ENSG00000205352	PRR13	0	0	-0.937778	0	25.7779	#NAME?	9348.23	10211.4	-0.127419
alt_3prime.13446	19	42335296-42335385:42335930-42336346:42336211-42336346	00:01:01	ENSG00000105429	MEGF8	0	0	-0.923077	0	11.3649	#NAME?	12975.6	7885.46	0.71853
alt_3prime.24431	9	121281471-121281562:121300055-121300126:121300064-121300126	00:01:01	ENSG00000148180	GSN	0	0	-0.136767	142.905	5.69538	4.64912	48516.6	54491.1	-0.167543
alt_3prime.3406	11	18333059-18333228:18335753-18335884:18335852-18335884	00:01:01	ENSG00000110768	GTF2H1	0	0	-0.4	3.518	53.5246	-3.92737	2523.39	3241.01	-0.36108
alt_3prime.2468	1	248857668-248857859:248857668-248858017:248858130-248858321	01:01:00	ENSG00000171163	ZNF692	0	0	0.949275	0.577654	38.9205	-6.07418	5624.71	4498.94	0.322195
alt_3prime.1085	1	151017811-151017904:151018556-151018669:151018559-151018669	00:01:01	ENSG00000143363	PRUNE1	0	0	-0.911111	0	14.6147	#NAME?	6740.52	5599.39	0.26759
alt_3prime.9666	16	89554485-89554563:89555877-89556085:89555920-89556085	00:01:01	ENSG00000197912	SPG7	8.65974e-15	7.23246e-12	-0.87037	0	8.51385	#NAME?	14984.2	10428.6	0.522895
alt_3prime.2777	10	97454713-97454799:97455638-97455757:97455659-97455757	00:01:01	ENSG00000171307	ZDHHC16	1.43219e-14	1.07488e-11	0.962963	2.02179	27.3582	-3.75827	2899.15	2328.86	0.316003
alt_3prime.7835	15	42560781-42560870:42561269-42561402:42561274-42561402	00:01:01	ENSG00000137814	HAUS2	1.52101e-14	1.07488e-11	-0.948718	0	12.1987	#NAME?	2070.81	1976.31	0.0673892
alt_3prime.20797	5	37157669-37157814:37157669-37157868:37158223-37158345	01:01:00	ENSG00000197603	CPLANE1	1.16462e-13	7.64243e-11	-0.797619	0	8.84352	#NAME?	2219.72	1394.87	0.670251
alt_3prime.12660	19	8210705-8210862:8251043-8251249:8251109-8251249	00:01:01	ENSG00000090661	CERS4	4.14446e-13	2.53835e-10	-0.873016	0	10.4111	#NAME?	2788.85	2552.85	0.127559
alt_3prime.19046	3	49416793-49417357:49416793-49417367:49417614-49417718	01:01:00	ENSG00000145020	AMT	1.3306e-12	7.64015e-10	0.218982	36.05	2.893	3.63936	3721.67	2396.6	0.634962
alt_3prime.6242	12	112226642-112226758:112226642-112226820:112228088-112228258	01:01:00	ENSG00000173064	HECTD4	4.19997e-12	2.26318e-09	0.857143	0	11.7167	#NAME?	7632.29	7577.31	0.0104306
alt_3prime.14261	19	35744103-35744421:35744103-35744738:35745124-35745187	01:01:00	ENSG00000161265	U2AF1L4	1.19676e-11	5.78667e-09	0.151515	45.0097	10.9758	2.03591	1771.21	1851.04	-0.0635974
alt_3prime.17400	22	21695397-21695496:21696802-21697866:21696884-21697866	00:01:01	ENSG00000100023	PPIL2	1.47917e-11	6.79458e-09	0.884058	0	12.04	#NAME?	3335.87	3856.97	-0.209406
alt_3prime.10195	17	4940298-4940360:4940486-4940993:4940872-4940993	00:01:01	ENSG00000108523	RNF167	3.31531e-11	1.45037e-08	-0.9	0	26.2229	#NAME?	3905.13	5824.91	-0.576865
alt_3prime.12639	19	7645196-7645306:7645759-7646344:7646171-7646344	00:01:01	ENSG00000076944	STXBP2	8.9729e-11	3.43475e-08	0.705882	26.9729	3.34629	3.01088	11943.3	20316.4	-0.766438
alt_3prime.10196	17	4940486-4940726:4940872-4940993:4940922-4940993	00:01:01	ENSG00000108523	RNF167	1.0719e-10	3.88579e-08	-0.923077	0	11.6142	#NAME?	3905.13	5824.91	-0.576865
alt_3prime.9113	16	29697198-29697998:29698038-29698699:29698051-29698699	00:01:01	ENSG00000103485	QPRT	1.09971e-10	3.88579e-08	0.138889	40.0459	12.9097	1.6332	23737.5	25676.3	-0.113267
alt_3prime.25240	X	41337407-41337465:41337690-41339083:41339038-41339083	00:01:01	ENSG00000215301	DDX3X	3.83564e-10	1.30511e-07	0.952381	0	8.63421	#NAME?	25603.4	28821.1	-0.170791
alt_3prime.6015	12	48695758-48695829:48695758-48696162:48698137-48698183	01:01:00	ENSG00000129315	CCNT1	8.87981e-10	2.71929e-07	-0.918919	0	11.8349	#NAME?	3612.57	3600.4	0.00487004
alt_3prime.6330	12	132632314-132632488:132632314-132632508:132632663-132632795	01:01:00	ENSG00000177084	POLE	9.52802e-10	2.82367e-07	0.110953	112.817	37.8362	1.57615	9516.91	8903.58	0.0961072
alt_3prime.18394	3	53161355-53161428:53173492-53173608:53173502-53173608	00:01:01	ENSG00000163932	PRKCD	1.15153e-09	3.30597e-07	-0.953466	0	17.6858	#NAME?	4500.33	13106	-1.54212
alt_3prime.16283	20	2657080-2657218:2657372-2657692:2657638-2657692	00:01:01	ENSG00000101361	NOP56	1.48815e-09	4.14293e-07	0.247277	33.4577	10.5336	1.66733	11212.3	15124.1	-0.431769
alt_3prime.19547	4	39045059-39045096:39062558-39063035:39062561-39063035	00:01:01	ENSG00000109790	KLHL5	2.90303e-09	7.84414e-07	0.875214	0	8.70204	#NAME?	5784.57	7540.3	-0.382412
alt_3prime.12839	19	13758867-13759010:13759099-13759272:13759116-13759272	00:01:01	ENSG00000104957	CCDC130	5.15897e-09	1.35415e-06	-0.188889	18.2578	27.9268	-0.613137	7669.14	3733.73	1.03845
alt_3prime.25960	X	154507405-154507490:154507405-154507882:154508288-154508347	01:01:00	ENSG00000071889	FAM3A	5.65096e-09	1.44209e-06	-0.875	0	7.3596	#NAME?	3861.78	3474.37	0.152513
alt_3prime.25172	X	13619162-13619243:13623820-13623925:13623823-13623925	00:01:01	ENSG00000198759	EGFL6	5.85877e-09	1.45472e-06	0.794778	37.591	1.04864	5.1638	1565.52	612.583	1.35366
alt_3prime.24953	9	69718020-69718565:69718020-69718568:69718649-69718684	01:01:00	ENSG00000188647	PTAR1	1.79864e-08	4.34844e-06	0.9	0	7.61251	#NAME?	3916.45	4762.7	-0.282233
alt_3prime.8844	16	14975199-14975220:14977300-14977500:14977302-14977500	00:01:01	ENSG00000179889	PDXDC1	1.85578e-08	4.37155e-06	1	0	5.53221	#NAME?	10610.9	9742.09	0.123244
alt_3prime.13341	19	40213075-40213188:40213388-40213734:40213516-40213734	00:01:01	ENSG00000130758	MAP3K10	1.98359e-08	4.5558e-06	-0.378458	40.1785	2.5375	3.98494	3044.76	1655.78	0.87882
alt_3prime.20428	5	103155908-103155994:103158187-103158289:103158191-103158289	00:01:01	ENSG00000145725	PPIP5K2	3.58792e-08	7.66563e-06	-0.5	6.96656	32.198	-2.20845	4196.24	6150.59	-0.551628
alt_3prime.222	1	15214894-15215431:15219325-15219346:15219329-15219346	00:01:01	ENSG00000171729	TMEM51	4.23697e-08	8.8466e-06	-0.954545	0	19.3037	#NAME?	779.685	687.871	0.180753
alt_3prime.11125	17	75591171-75591246:75591600-75591712:75591615-75591712	00:01:01	ENSG00000266714	MYO15B	5.11012e-08	1.04326e-05	0.579779	0	17.8881	#NAME?	24727.1	24347.7	0.0223055
alt_3prime.5722	12	120496112-120496216:120496401-120496547:120496415-120496547	00:01:01	ENSG00000088986	DYNLL1	1.11848e-07	2.14073e-05	0.472767	402.945	605.61	-0.587805	13092.9	9478.42	0.466071
alt_3prime.21909	6	13326786-13326906:13326786-13326963:13328295-13328531	01:01:00	ENSG00000145979	TBC1D7	1.34552e-07	2.52271e-05	0.833333	0	9.18618	#NAME?	1194.39	1324.15	-0.148795
alt_3prime.21136	6	10723124-10723241:10724555-10724633:10724575-10724633	00:01:01	ENSG00000111843	TMEM14C	1.3922e-07	2.55804e-05	0.179487	224.035	8.3596	4.74415	6085.96	5740.74	0.0842498
alt_3prime.5095	12	9312277-9312323:9312616-9312695:9312621-9312695	00:01:01	ENSG00000111788	AC009533.1	2.23778e-07	3.96534e-05	-0.91195	0	15.4543	#NAME?	746.063	1640.02	-1.13634
alt_3prime.17859	22	37838499-37838593:37838499-37838598:37840186-37840234	01:01:00	ENSG00000100124	ANKRD54	2.25413e-07	3.96534e-05	-0.95098	0	22.4169	#NAME?	1535.85	1820.76	-0.245501
alt_3prime.6040	12	50016630-50016715:50016630-50016719:50018515-50018589	01:01:00	ENSG00000161800	RACGAP1	2.28761e-07	3.96534e-05	-0.833333	0	6.46608	#NAME?	3711.82	4629.54	-0.318745
alt_3prime.484	1	36177872-36178201:36178445-36178596:36178493-36178596	00:01:01	ENSG00000116871	MAP7D1	3.26623e-07	5.45579e-05	0.358187	0	3.80238	#NAME?	14504.3	10345.1	0.487529
alt_3prime.9434	16	67288166-67288400:67288475-67288604:67288488-67288604	00:01:01	ENSG00000196155	PLEKHG4	7.06279e-07	0.000113835	0.149123	11.5131	12.5111	-0.119921	3812.7	1069.79	1.83349
alt_3prime.2196	1	151427822-151428014:151427822-151428041:151428122-151428413	01:01:00	ENSG00000143442	POGZ	1.09741e-06	0.000173826	-0.250337	11.6148	30.1349	-1.37548	10496.2	6397.77	0.714222
alt_3prime.11628	17	18254520-18254619:18254520-18254682:18254768-18254854	01:01:00	ENSG00000177731	FLII	1.23678e-06	0.000192581	-0.110162	43.9193	146.217	-1.73519	16978.4	16777.4	0.0171844
alt_3prime.9940	16	54920297-54920338:54920297-54920410:54923584-54923650	01:01:00	ENSG00000245694	CRNDE	1.67346e-06	0.000252034	-0.833333	0	12.5802	#NAME?	986.632	1933.65	-0.970741
alt_3prime.13456	19	44148770-44148897:44150412-44150505:44150448-44150505	00:01:01	ENSG00000263002	ZNF234	1.71328e-06	0.000253869	0.210526	21.8664	6.36269	1.78101	625.101	798.311	-0.352862
alt_3prime.716	1	47229195-47229351:47231748-47231946:47231847-47231946	00:01:01	ENSG00000226252	AL135960.1	2.05205e-06	0.000299241	-0.897059	0	10.0378	#NAME?	3512.59	6814.01	-0.955969
alt_3prime.4255	11	118616040-118616211:118624933-118625059:118624956-118625059	00:01:01	ENSG00000019144	PHLDB1	3.36726e-06	0.000462489	-0.134503	48.9226	5.76401	3.08535	20445.4	6147.7	1.73366
alt_3prime.11251	17	77215831-77215844:77215896-77215958:77215935-77215958	00:01:01	ENSG00000129657	SEC14L1	3.37289e-06	0.000462489	0.8	0	5.93051	#NAME?	9237.05	14475.5	-0.648105
alt_3prime.21135	6	10723124-10723241:10724555-10724633:10724569-10724633	00:01:01	ENSG00000111843	TMEM14C	4.71489e-06	0.000636996	0.667257	79.0784	300.257	-1.92484	6085.96	5740.74	0.0842498
alt_3prime.13742	19	53867882-53867943:53869689-53869838:53869753-53869838	00:01:01	ENSG00000179820	MYADM	5.45536e-06	0.000715978	0.111111	75.5472	11.5972	2.7036	12484.9	7226.07	0.788899
alt_3prime.14258	19	35743154-35743205:35743154-35743208:35743295-35743345	01:01:00	ENSG00000161265	U2AF1L4	5.63889e-06	0.00072964	-0.441866	0	4.25345	#NAME?	1771.21	1851.04	-0.0635974
alt_3prime.24171	9	5720613-5720750:5732387-5732479:5732390-5732479	00:01:01	ENSG00000107036	RIC1	9.55163e-06	0.00120207	0.117647	39.1366	10.8802	1.84681	4055.84	3266.52	0.312243
alt_3prime.19406	4	1001471-1001563:1001645-1001715:1001650-1001715	00:01:01	ENSG00000127415	IDUA	1.06507e-05	0.00130537	-0.116667	28.7773	4.51722	2.67143	5871.74	3504.84	0.744438
alt_3prime.16006	2	99429839-99429945:99429839-99429948:99434331-99434448	01:01:00	ENSG00000135945	REV1	1.3486e-05	0.00158668	-0.430556	22.0659	7.09752	1.63643	3173.61	3334.76	-0.0714595
alt_3prime.6701	13	110900529-110900661:110900529-110900694:110906032-110906124	01:01:00	ENSG00000088448	ANKRD10	1.3644e-05	0.00158668	-1	0	3.43382	#NAME?	8742.89	8527.73	0.0359476
alt_3prime.20165	5	5466333-5466502:5468827-5468988:5468911-5468988	00:01:01	ENSG00000164151	ICE1	1.44446e-05	0.00164509	0.101794	35.6135	14.8715	1.25987	4650.59	4187.62	0.151282
alt_3prime.9939	16	54920297-54920327:54920297-54920410:54923584-54923650	01:01:00	ENSG00000245694	CRNDE	1.46835e-05	0.00164509	-0.474873	62.6317	15.1717	2.04551	986.632	1933.65	-0.970741
alt_3prime.9938	16	54920297-54920327:54920297-54920338:54923584-54923650	01:01:00	ENSG00000245694	CRNDE	1.46835e-05	0.00164509	-0.10084	62.6317	15.1717	2.04551	986.632	1933.65	-0.970741
alt_3prime.2963	10	3775996-3779590:3775996-3780229:3781640-3782214	01:01:00	ENSG00000067082	KLF6	1.59698e-05	0.0017466	0.102692	14.4184	46.0341	-1.67479	8353.23	6483.27	0.365613
alt_3prime.12004	17	81914086-81914504:81914086-81914530:81914603-81914702	01:01:00	ENSG00000187531	SIRT7	3.84938e-05	0.00406486	-0.606419	2.93167	18.9726	-2.69413	3366.45	2650.81	0.344792
alt_3prime.6126	12	56610408-56610517:56610408-56610539:56611572-56611633	01:01:00	ENSG00000076108	BAZ2A	3.90142e-05	0.00407299	0.143762	21.2964	65.6988	-1.62526	11904.5	14467.8	-0.281342
alt_3prime.1092	1	151167325-151167414:151168148-151168338:151168193-151168338	00:01:01	ENSG00000163156	SCNM1	4.38235e-05	0.00452367	0.474511	2.71105	13.1987	-2.28347	2274.68	3029.25	-0.413298
alt_3prime.22530	7	87185828-87185980:87188038-87188301:87188091-87188301	00:01:01	ENSG00000135164	DMTF1	4.64756e-05	0.00474412	0.139683	67.1262	23.4651	1.51636	6181.57	5802.79	0.0912254
alt_3prime.4047	11	72817755-72817855:72821198-72821741:72821547-72821741	00:01:01	ENSG00000168010	ATG16L2	4.80043e-05	0.00484632	0.8	0	10.5088	#NAME?	5237.04	8173.97	-0.642285
alt_3prime.23266	7	149764181-149764678:149764181-149766239:149769089-149769200	01:01:00	ENSG00000181444	ZNF467	5.41261e-05	0.00533309	0.194048	24.3615	43.0702	-0.822087	3732.35	3887.91	-0.0589119
alt_3prime.10918	17	50678109-50678219:50679352-50679899:50679797-50679899	00:01:01	ENSG00000108846	ABCC3	5.45674e-05	0.00533309	-0.152817	139.499	192.845	-0.467187	23194.6	64295.3	-1.47093
alt_3prime.24981	9	98756419-98756603:98756419-98756606:98768080-98768250	01:01:00	ENSG00000165138	ANKS6	5.56884e-05	0.00538536	-0.185263	32.7236	8.05163	2.02298	2501.63	1333.54	0.907605
alt_3prime.8571	16	668658-668699:669552-670175:670122-670175	00:01:01	ENSG00000140983	RHOT2	5.96342e-05	0.00566498	-0.122913	268.349	214.202	0.325138	24758.1	14432.5	0.77858
alt_3prime.11087	17	75226107-75226157:75228165-75229126:75228997-75229126	00:01:01	ENSG00000125450	NUP85	6.7567e-05	0.00633406	0.631579	0	3.76349	#NAME?	2907.12	3712.11	-0.35265
alt_3prime.18062	3	23917147-23917173:23917836-23918031:23917972-23918031	00:01:01	ENSG00000174748	RPL15	7.30679e-05	0.00678056	-0.308244	27.6963	15.1216	0.873082	79653.6	82247	-0.0462229
alt_3prime.9571	16	81664268-81664349:81664887-81667276:81666681-81667276	00:01:01	ENSG00000153815	CMIP	7.61547e-05	0.00699633	1	0	5.31597	#NAME?	19265.9	37114.8	-0.945947
alt_3prime.21189	6	26368182-26368267:26368564-26368765:26368720-26368765	00:01:01	ENSG00000186470	BTN3A2	0.00011484	0.0101754	-0.65625	0	9.04573	#NAME?	1351.39	1477.25	-0.128474
alt_3prime.18301	3	50109602-50109688:50110678-50110757:50110681-50110757	00:01:01	ENSG00000003756	RBM5	0.000116075	0.0101754	-0.259259	20.4807	5.55309	1.8829	22255.5	14544.4	0.613698
alt_3prime.10093	16	89291012-89291183:89291012-89291799:89305205-89305344	01:01:00	ENSG00000167522	ANKRD11	0.000116297	0.0101754	0.234815	16.5729	54.2079	-1.70967	17922	16411.9	0.126987
alt_3prime.21705	6	75697424-75697517:75702622-75703072:75702644-75703072	00:01:01	ENSG00000112701	SENP6	0.000146113	0.0126636	0.114286	48.8382	81.2134	-0.733708	7412.83	7012.49	0.0800973
alt_3prime.16456	20	35556206-35556271:35556954-35557055:35556972-35557055	00:01:01	ENSG00000125991	ERGIC3	0.00015715	0.0134929	0.205145	255.054	257.791	-0.0153983	12377.9	9136.41	0.438069
alt_3prime.20967	5	141644217-141644938:141644217-141644942:141645019-141645148	01:01:00	ENSG00000197948	FCHSD1	0.000175382	0.014782	0.104967	84.5856	23.5716	1.84336	4558.87	3185.17	0.517307
alt_3prime.21216	6	26463243-26463525:26465184-26465406:26465217-26465406	00:01:01	ENSG00000112763	BTN2A1	0.000193616	0.0161705	-0.120567	40.7057	6.02195	2.75693	4435.32	1610.89	1.46118
alt_3prime.17721	22	50436366-50436452:50437502-50437603:50437505-50437603	00:01:01	ENSG00000100239	PPP6R2	0.000210456	0.0174186	0.200683	45.6391	16.1575	1.49807	9341.42	9025.57	0.0496233
alt_3prime.21041	5	178222354-178222492:178222354-178222580:178222851-178222934	01:01:00	ENSG00000175309	PHYKPL	0.000213133	0.0174826	0.171456	74.1271	48.7983	0.603169	5199.59	6911.54	-0.41061
alt_3prime.6365	13	32379316-32379515:32379749-32379913:32379800-32379913	00:01:01	ENSG00000139618	BRCA2	0.000239531	0.0191354	-0.818182	0	8.96492	#NAME?	645.354	1896.75	-1.55537
alt_3prime.23480	8	29047357-29047453:29048953-29049048:29048956-29049048	00:01:01	ENSG00000147421	HMBOX1	0.000265301	0.0210113	-0.875	0	7.00299	#NAME?	668.687	1208.91	-0.85431
alt_3prime.747	1	62805171-62805255:62816554-62816808:62816574-62816808	00:01:01	ENSG00000125703	ATG4C	0.000278212	0.0218456	0.608696	2.6385	16.3813	-2.63426	717.76	1231.27	-0.778574
alt_3prime.20537	5	140642585-140642671:140642906-140642989:140642921-140642989	00:01:01	ENSG00000113119	TMCO6	0.000294193	0.0229047	0.8	0	4.41885	#NAME?	1050.63	1656.59	-0.656965
alt_3prime.6941	14	52768839-52768933:52771000-52774941:52771032-52774941	00:01:01	ENSG00000198252	STYX	0.000303549	0.0234345	0.3125	6.98392	26.7462	-1.93722	2676.29	2238.54	0.257675
alt_3prime.14956	2	85621484-85621579:85623605-85623778:85623645-85623778	00:01:01	ENSG00000168883	USP39	0.000336544	0.0255523	0.169312	34.3743	93.3179	-1.44082	3547.3	4483	-0.337745
alt_3prime.5654	12	110025741-110025823:110027704-110027766:110027707-110027766	00:01:01	ENSG00000076513	ANKRD13A	0.000358396	0.0269417	0.194444	2.88827	30.2681	-3.38952	1516.29	4264.34	-1.49178
alt_3prime.21388	6	32162567-32162622:32164578-32166234:32166137-32166234	00:01:01	ENSG00000258388	PPT2-EGFL8	0.000360709	0.0269417	0.402564	36.8111	7.01805	2.391	12366.9	8744.11	0.500095
alt_3prime.20857	5	88722494-88722827:88722494-88722925:88728492-88728628	01:01:00	ENSG00000081189	MEF2C	0.000373472	0.0276701	0.146182	26.5513	33.7507	-0.346133	4949.44	14649.1	-1.56548
alt_3prime.22225	7	2379393-2379511:2380180-2380740:2380283-2380740	00:01:01	ENSG00000106263	EIF3B	0.000397356	0.0288071	-0.123551	0	5.12195	#NAME?	15849.2	21975.7	-0.471499
alt_3prime.879	1	101077362-101077508:101080388-101083483:101083460-101083483	00:01:01	ENSG00000233184	AC093157.1	0.000414584	0.0295255	0.758065	0	6.62446	#NAME?	370.762	377.165	-0.0247018
alt_3prime.14751	2	48451007-48451076:48454555-48454728:48454594-48454728	00:01:01	ENSG00000162869	PPP1R21	0.000430868	0.0303448	-0.362692	60.2538	14.6985	2.03539	2068.69	1973.28	0.0681221
alt_3prime.474	1	35883208-35883446:35888410-35888610:35888426-35888610	00:01:01	ENSG00000092847	AGO1	0.000432696	0.0303448	0.911765	0.8795	17.6417	-4.32616	2968.71	3801.84	-0.356862
alt_3prime.7100	14	77109811-77109981:77113384-77113522:77113424-77113522	00:01:01	ENSG00000198894	CIPC	0.000493664	0.0343583	-0.125	36.8598	14.8388	1.31268	1120.71	1421.81	-0.343321
alt_3prime.12026	17	82446622-82446696:82446622-82447621:82449169-82449292	01:01:00	ENSG00000178927	CYBC1	0.000522695	0.0358358	0.14881	26.1252	86.2452	-1.723	6098.86	8447.03	-0.469905
alt_3prime.17102	21	41427754-41427866:41430532-41430608:41430593-41430608	00:01:01	ENSG00000157601	MX1	0.000557548	0.0379422	0.227273	19.3107	6.91826	1.48092	932.184	825.189	0.175891
alt_3prime.24726	9	136547841-136548101:136548743-136549449:136549131-136549449	00:01:01	ENSG00000237886	NALT1	0.000590234	0.0398712	0.185897	27.7414	5.77708	2.26363	547.2	414.647	0.400185
alt_3prime.3804	11	65663085-65663148:65665420-65665543:65665445-65665543	00:01:01	ENSG00000285533	RELA-DT	0.000709358	0.046884	0.45679	24.4129	5.40962	2.17405	220.3	203.241	0.116284
alt_3prime.3802	11	65663085-65663148:65665395-65665543:65665420-65665543	00:01:01	ENSG00000285533	RELA-DT	0.000709358	0.046884	0.130631	24.4129	5.40962	2.17405	220.3	203.241	0.116284
alt_3prime.14628	2	27037874-27037892:27038031-27038237:27038145-27038237	00:01:01	ENSG00000119777	TMEM214	0.000757889	0.0497338	0.147436	34.4361	6.15672	2.48369	8756.98	7561.57	0.211748
alt_5prime.7050	15	63060868-63060939:63060868-63061273:63061712-63061788	01:01:00	ENSG00000140416	TPM1	0	0	-0.405363	898.313	146.734	2.61402	205139	79003	1.37662
alt_5prime.11396	19	1271980-1272051:1271980-1272523:1273493-1273715	01:01:00	ENSG00000099622	CIRBP	0	0	0.120219	43.0812	5.48828	2.97263	19562.5	17038.3	0.199306
alt_5prime.462	1	43450336-43452031:43450336-43452046:43452204-43452319	01:01:00	ENSG00000198198	SZT2	3.88578e-15	7.24795e-12	-0.786164	43.6936	0	inf	10478.3	7407.41	0.500367
alt_5prime.6559	14	21024029-21024096:21024848-21025039:21025028-21025039	00:01:01	ENSG00000165795	NDRG2	3.45279e-14	5.15226e-11	0.986667	0	54.939	#NAME?	2847.17	9218.76	-1.69505
alt_5prime.10106	17	76726829-76726879:76726829-76727213:76729689-76729794	01:01:00	ENSG00000181038	METTL23	9.15934e-14	1.13896e-10	-0.948718	17.4776	0.736717	4.56825	1911.32	1735.87	0.138908
alt_5prime.6801	15	22561989-22562026:22561989-22562731:22562948-22563087	01:01:00	ENSG00000276550	HERC2P2	1.74971e-13	1.63182e-10	-0.444444	62.2074	4.71063	3.7231	40663.7	40159.9	0.0179865
alt_5prime.6800	15	22561895-22562026:22561895-22562445:22562948-22563087	01:01:00	ENSG00000276550	HERC2P2	1.74971e-13	1.63182e-10	-0.382353	62.2074	4.71063	3.7231	40663.7	40159.9	0.0179865
alt_5prime.10104	17	76726842-76726879:76726842-76727178:76729689-76729794	01:01:00	ENSG00000181038	METTL23	4.72178e-13	3.91435e-10	-0.933333	0	11.0993	#NAME?	1911.32	1735.87	0.138908
alt_5prime.5201	12	7099685-7099760:7099900-7102087:7101897-7102087	00:01:01	ENSG00000139178	C1RL	1.32383e-12	9.8771e-10	-0.981818	0	20.7205	#NAME?	2633.8	3532.56	-0.423571
alt_5prime.13485	2	108492572-108492790:108492572-108492794:108495290-108495485	01:01:00	ENSG00000135968	GCC2	9.56657e-12	5.94801e-09	-0.280952	57.5663	10.6706	2.43159	3261.62	3054.56	0.0946262
alt_5prime.14109	2	240589342-240591000:240589342-240591011:240591932-240592150	01:01:00	ENSG00000142330	CAPN10	2.35081e-11	1.34918e-08	-0.363958	5.99101	34.5341	-2.52715	3851.16	3507.98	0.134651
alt_5prime.20715	7	134932987-134934077:134932987-134935765:134941091-134941237	01:01:00	ENSG00000122786	CALD1	8.04009e-11	4.28479e-08	0.411315	66.6755	3.09489	4.4292	84893.1	15707.1	2.43423
alt_5prime.12157	19	47493446-47493601:47493446-47493638:47495027-47495144	01:01:00	ENSG00000268061	NAPA-AS1	5.30419e-10	2.6383e-07	0.946667	0	13.4913	#NAME?	382.14	589.342	-0.625004
alt_5prime.19810	6	159762494-159762777:159762494-159762779:159762918-159763053	01:01:00	ENSG00000120437	ACAT2	7.65412e-10	3.56921e-07	0.741935	0	10.4421	#NAME?	8559.11	14161.7	-0.726462
alt_5prime.22639	9	132923347-132923492:132924814-132925739:132925586-132925739	00:01:01	ENSG00000165699	TSC1	9.05139e-10	3.9725e-07	0.878788	0	8.59889	#NAME?	4616.56	3957.6	0.222194
alt_5prime.8656	16	84648611-84648649:84648611-84648887:84650851-84650930	01:01:00	ENSG00000135686	KLHL36	1.30617e-09	5.41408e-07	0.930556	0	23.2313	#NAME?	3942.84	4250.28	-0.108324
alt_5prime.8736	16	89686683-89686759:89686683-89686797:89690552-89690557	01:01:00	ENSG00000185324	CDK10	1.84701e-09	7.25293e-07	-0.884615	0	5.09138	#NAME?	5963.57	3156.04	0.918061
alt_5prime.20270	7	26201756-26202013:26201756-26202609:26202970-26203022	01:01:00	ENSG00000122565	CBX3	4.10715e-09	1.53217e-06	-0.804348	0	6.89127	#NAME?	16638.2	17698.1	-0.089091
alt_5prime.1027	1	155611215-155611827:155611215-155611852:155611982-155612100	01:01:00	ENSG00000125459	MSTO1	8.82111e-09	2.99156e-06	-0.116667	5.41985	12.6499	-1.2228	4463.81	2125.19	1.07068
alt_5prime.17560	4	2823394-2823569:2823394-2823573:2824612-2824730	01:01:00	ENSG00000087266	SH3BP2	1.01421e-08	3.28999e-06	0.858974	0	9.74255	#NAME?	7305.72	12624.1	-0.789078
alt_5prime.10463	17	81891734-81891853:81891734-81891863:81893551-81893614	01:01:00	ENSG00000141552	ANAPC11	1.42004e-08	4.41455e-06	-0.438596	3.12646	17.4695	-2.48224	5447.72	5776.12	-0.084448
alt_5prime.10988	17	81936747-81936861:81936969-81937239:81937179-81937239	00:01:01	ENSG00000183010	PYCR1	2.00728e-08	5.99054e-06	-0.678571	0	7.82557	#NAME?	14360.1	8137.27	0.819447
alt_5prime.19123	5	177521973-177522071:177523158-177523265:177523162-177523265	00:01:01	ENSG00000146067	FAM193B	2.09737e-08	6.01864e-06	0.151515	21.9861	4.84106	2.18319	10488.2	7468.1	0.489955
alt_5prime.514	1	44213470-44213527:44213470-44213662:44213748-44213858	01:01:00	ENSG00000178028	DMAP1	3.53258e-08	9.41307e-06	0.636364	0	4.88909	#NAME?	4407.91	3134.67	0.491779
alt_5prime.18683	5	154038993-154039011:154038993-154039066:154049556-154049772	01:01:00	ENSG00000037749	MFAP3	7.64357e-08	1.96651e-05	0.803571	0	6.13408	#NAME?	1484.41	1428.98	0.0549067
alt_5prime.5351	12	52904657-52905027:52949455-52949824:52949714-52949824	00:01:01	ENSG00000170421	KRT8	1.01416e-07	2.52223e-05	-0.102623	31.441	17.7494	0.824881	93895	23705.8	1.98581
alt_5prime.13547	2	119679200-119679276:119679200-119679617:119680831-119681123	01:01:00	ENSG00000144120	TMEM177	1.06579e-07	2.56512e-05	0.933333	0	16.7418	#NAME?	483.911	971.068	-1.00483
alt_5prime.21840	8	100717772-100717888:100718182-100718280:100718230-100718280	00:01:01	ENSG00000070756	PABPC1	1.40466e-07	3.27506e-05	-1	0	6.5172	#NAME?	59725.3	80935.2	-0.438425
alt_5prime.12267	19	49513153-49513473:49513153-49514133:49524506-49524568	01:01:00	ENSG00000104870	FCGRT	1.56232e-07	3.53226e-05	0.854198	0	11.2473	#NAME?	8074.12	12632.6	-0.64578
alt_5prime.8569	16	68311049-68311099:68311049-68311111:68312041-68312176	01:01:00	ENSG00000132600	PRMT7	1.67303e-07	3.67131e-05	0.77037	0	16.421	#NAME?	3116.16	3788.17	-0.28173
alt_5prime.20265	7	26201756-26201830:26201756-26202013:26202970-26203022	01:01:00	ENSG00000122565	CBX3	2.28788e-07	4.87711e-05	0.608696	0	5.40166	#NAME?	16638.2	17698.1	-0.089091
alt_5prime.14264	2	19931268-19931409:19932282-19932447:19932382-19932447	00:01:01	ENSG00000118965	WDR35	5.16536e-07	0.000107052	-0.625	0	4.36132	#NAME?	1220.73	1050.98	0.216003
alt_5prime.11278	18	49491531-49491584:49491735-49491833:49491745-49491833	00:01:01	ENSG00000265681	RPL17	6.82268e-07	0.000137578	0.154011	64.5219	44.1794	0.546416	49323.5	55271.4	-0.164258
alt_5prime.7278	15	90884446-90884544:90884446-90884639:90885036-90885172	01:01:00	ENSG00000182511	FES	1.84508e-06	0.000362267	-0.457074	37.5515	22.8512	0.716601	2562.52	5713.47	-1.1568
alt_5prime.3075	11	47258000-47258129:47258000-47259259:47259790-47259831	01:01:00	ENSG00000025434	NR1H3	2.04271e-06	0.000390786	0.19281	23.8914	10.1418	1.23618	1857.17	1872.42	-0.0117993
alt_5prime.6863	15	28651404-28651555:28651404-28651587:28654273-28654455	01:01:00	ENSG00000206149	HERC2P9	2.42455e-06	0.00045224	-0.166138	50.3002	27.045	0.895205	8009.49	9188.88	-0.198179
alt_5prime.2993	11	36594556-36594641:36594556-36594915:36610080-36610239	01:01:00	ENSG00000166352	IFTAP	3.71523e-06	0.000659983	0.922222	0	17.0517	#NAME?	548.586	791.138	-0.528211
alt_5prime.8345	16	30957753-30957964:30957753-30958124:30958716-30958881	01:01:00	ENSG00000099381	SETD1A	7.5757e-06	0.00125605	-0.757143	0	13.2305	#NAME?	3961.9	4677.13	-0.239433
alt_5prime.11373	19	1058145-1058157:1058145-1058269:1058617-1058732	01:01:00	ENSG00000064687	ABCA7	8.76776e-06	0.00142209	0.183473	73.9745	29.4269	1.32989	5601.36	9723.21	-0.795655
alt_5prime.3086	11	47295495-47295576:47295495-47295579:47295896-47296055	01:01:00	ENSG00000110514	MADD	1.09948e-05	0.001709	-0.749534	3.22506	20.5782	-2.67372	8167.59	14859.3	-0.863387
alt_5prime.401	1	40040719-40040783:40040719-40040801:40041428-40041493	01:01:00	ENSG00000131236	CAP1	1.42598e-05	0.00217128	-1	0	4.44457	#NAME?	24735.9	34899.9	-0.496619
alt_5prime.13079	2	27039046-27039164:27039046-27039837:27040029-27040198	01:01:00	ENSG00000119777	TMEM214	1.61791e-05	0.00241424	-0.135673	45.9406	94.7822	-1.04485	8756.98	7561.57	0.211748
alt_5prime.23223	X	40077843-40077969:40097214-40097958:40097930-40097958	00:01:01	ENSG00000183337	BCOR	2.10542e-05	0.00308011	-0.69883	2.58671	25.5587	-3.30463	5344.58	8887.73	-0.733739
alt_5prime.8325	16	30698208-30698461:30698208-30698761:30699907-30699981	01:01:00	ENSG00000080603	SRCAP	2.61553e-05	0.00370603	-0.516779	20.6291	8.42947	1.29116	9339.32	10307.9	-0.142366
alt_5prime.10467	17	81899241-81899327:81899241-81899542:81899919-81899940	01:01:00	ENSG00000141552	ANAPC11	2.63262e-05	0.00370603	-0.5	0	3.39852	#NAME?	5447.72	5776.12	-0.084448
alt_5prime.19166	6	4060412-4060686:4060412-4061147:4061654-4061699	01:01:00	ENSG00000112739	PRPF4B	2.98346e-05	0.0040472	0.212625	28.3396	14.3575	0.981015	6957.91	8033.63	-0.207399
alt_5prime.19165	6	4060412-4060644:4060412-4061147:4061654-4061699	01:01:00	ENSG00000112739	PRPF4B	2.98346e-05	0.0040472	0.11828	28.3396	14.3575	0.981015	6957.91	8033.63	-0.207399
alt_5prime.2021	1	220073966-220074071:220089643-220089733:220089685-220089733	00:01:01	ENSG00000162813	BPNT1	3.35161e-05	0.00446542	0.666667	0	2.71275	#NAME?	2498.42	1767.59	0.499235
alt_5prime.22808	X	48575167-48575283:48575167-48576083:48576313-48576419	01:01:00	ENSG00000102317	RBM3	4.50125e-05	0.00589189	0.142857	63.1907	9.9429	2.66797	12387.9	12611	-0.0257404
alt_5prime.1718	1	58538794-58539310:58546663-58546706:58546702-58546706	00:01:01	ENSG00000162600	OMA1	5.78598e-05	0.00744296	-0.847436	0	8.15871	#NAME?	995.998	1280.99	-0.363049
alt_5prime.216	1	24654854-24654970:24654854-24655123:24660718-24660799	01:01:00	ENSG00000133226	SRRM1	7.32836e-05	0.00926727	0.126437	46.2248	17.5109	1.40042	8156.27	11009.2	-0.432732
alt_5prime.22351	9	133066529-133066640:133066529-133066660:133066837-133066945	01:01:00	ENSG00000170835	CEL	0.000103202	0.0128332	0.333333	22.8175	1.47343	3.95288	591.871	519.466	0.188254
alt_5prime.20939	7	24830767-24830905:24834086-24834736:24834485-24834736	00:01:01	ENSG00000070882	OSBPL3	0.000109093	0.0133433	0.75	0	5.93373	#NAME?	847.669	1189.51	-0.48879
alt_5prime.16813	3	179562919-179562973:179562919-179563165:179569823-179569900	01:01:00	ENSG00000136518	ACTL6A	0.000120663	0.01429	-0.277778	28.5339	4.13385	2.78712	2665.7	3722.15	-0.48162
alt_5prime.21120	7	102541500-102541662:102566581-102567083:102566996-102567083	00:01:01	ENSG00000168255	POLR2J3	0.000125001	0.0145399	0.85	1.72447	4.82866	-1.48547	2591.16	1453.56	0.834002
alt_5prime.22340	9	132884062-132884091:132884062-132884262:132887368-132887571	01:01:00	ENSG00000165698	SPACA9	0.000167212	0.0189025	-0.138095	26.3161	3.69169	2.83359	465.085	298.067	0.641858
alt_5prime.15748	22	35346929-35346969:35346929-35346972:35347054-35347973	01:01:00	ENSG00000100284	TOM1	0.0001808	0.0201336	0.672563	14.1624	53.5247	-1.91814	3984.3	3530.89	0.174294
alt_5prime.16145	3	9817644-9817759:9817644-9818920:9820545-9820741	01:01:00	ENSG00000214021	TTLL3	0.000261615	0.0278844	0.122222	15.0833	9.20947	0.711764	5533.85	8020.41	-0.535391
alt_5prime.6573	14	22812899-22813440:22815313-22815435:22815319-22815435	00:01:01	ENSG00000155465	SLC7A7	0.000271267	0.028506	-0.325627	59.1865	9.47411	2.64321	3107.65	1731.23	0.844026
alt_5prime.54	1	1623430-1623679:1623430-1623699:1623773-1623945	01:01:00	ENSG00000197530	MIB2	0.000296307	0.0302329	0.12937	102.201	22.7836	2.16534	15151.5	9046.82	0.743975
alt_5prime.14404	2	85556181-85556260:85558439-85558605:85558538-85558605	00:01:01	ENSG00000115486	GGCX	0.000299857	0.0302329	-0.138211	33.756	14.535	1.21561	7012.6	6656.19	0.0752528
alt_5prime.13501	2	111929119-111929304:111929119-111929540:111944959-111945060	01:01:00	ENSG00000153208	MERTK	0.000367382	0.0365472	0.14	22.0094	6.91745	1.66981	967.338	1250.2	-0.37007
alt_5prime.2441	10	100990868-100991010:100990868-100991054:100993189-100993363	01:01:00	ENSG00000107815	TWNK	0.000400716	0.0393387	-0.255073	0	5.44025	#NAME?	1046.27	2335.45	-1.15845
alt_5prime.20389	7	66493715-66494025:66493715-66494212:66495254-66495470	01:01:00	ENSG00000237310	AC008267.5	0.000412814	0.0394872	-0.5	28.4486	1.22788	4.53411	215.455	127.779	0.753733
alt_5prime.20386	7	66493658-66494021:66493658-66494025:66495254-66495470	01:01:00	ENSG00000237310	AC008267.5	0.000412814	0.0394872	0.769231	28.4486	1.22788	4.53411	215.455	127.779	0.753733
alt_5prime.7465	15	67236629-67236820:67254413-67254654:67254558-67254654	00:01:01	ENSG00000103591	AAGAB	0.000498974	0.0471246	-0.134503	60.3408	23.9343	1.33405	2680.98	2824.44	-0.0752072
exon_skip.1979	1	155689090-155689243:155709032-155709125:155709772-155709824	00:01:00	ENSG00000132676	DAP3	0	0	-0.161376	102.008	17.4645	2.54619	10079.8	6097.26	0.725236
exon_skip.24908	2	108534455-108534594:108659604-108659764:108670780-108670815	00:01:00	ENSG00000169756	LIMS1	0	0	-0.102881	105.891	68.7188	0.623806	21397.6	43555.1	-1.02539
exon_skip.29289	21	39345829-39345958:39347246-39347483:39348291-39348339	00:01:00	ENSG00000205581	HMGN1	0	0	0.901961	0	13.4943	#NAME?	27304.9	30267.8	-0.148623
exon_skip.11985	14	22767957-22768171:22769776-22769934:22770192-22770278	00:01:00	ENSG00000155463	OXA1L	0	0	0.178571	59.8905	4.62309	3.6954	9262.09	9903.63	-0.0966199
exon_skip.15281	16	794141-794201:795247-795356:795684-795720	00:01:00	ENSG00000127586	CHTF18	0	0	0.901961	0	15.8219	#NAME?	6327.51	7067.62	-0.159586
exon_skip.37717	6	36200405-36201770:36204657-36204814:36207312-36207348	00:01:00	ENSG00000096070	BRPF3	0	0	-1	0	22.9875	#NAME?	4805.93	3403.54	0.49778
exon_skip.22530	19	40729320-40729415:40733159-40733364:40736985-40737087	00:01:00	ENSG00000086544	ITPKC	0	0	-1	0	8.84792	#NAME?	2693.12	1420.91	0.922465
exon_skip.42547	8	144259910-144260057:144260185-144260374:144260676-144260832	00:01:00	ENSG00000179832	MROH1	0	0	-1	0	20.0952	#NAME?	7501.17	7171.66	0.0648082
exon_skip.14120	15	63060868-63060939:63061197-63061273:63061712-63061788	00:01:00	ENSG00000140416	TPM1	0	0	-0.405363	842.824	127.843	2.72086	205139	79003	1.37662
exon_skip.19052	17	75601437-75601563:75601741-75601908:75602516-75602594	00:01:00	ENSG00000266714	MYO15B	0	0	1	0	35.298	#NAME?	24727.1	24347.7	0.0223055
exon_skip.29509	22	24369217-24369320:24411587-24411704:24412647-24412707	00:01:00	ENSG00000100014	SPECC1L	0	0	-1	0	25.1559	#NAME?	5234.18	5176.58	0.0159644
exon_skip.32759	3	56745204-56745462:56751055-56751132:56751299-56751396	00:01:00	ENSG00000163947	ARHGEF3	2.22045e-16	2.2845e-13	-0.9	0.784464	32.2012	-5.35926	4966.32	5153.89	-0.0534845
exon_skip.29914	22	43151572-43151604:43159191-43159420:43161051-43161190	00:01:00	ENSG00000100300	TSPO	3.33067e-16	2.78423e-13	1	0	18.3421	#NAME?	6959.28	8202.89	-0.237194
exon_skip.20720	18	23504370-23504447:23506969-23507054:23507984-23508041	00:01:00	ENSG00000141452	RMC1	3.33067e-16	2.78423e-13	-0.95614	0	24.1319	#NAME?	1481.11	2117.61	-0.515753
exon_skip.44049	9	129040451-129040690:129042303-129042514:129048426-129048539	00:01:00	ENSG00000148343	MIGA2	3.33067e-16	2.78423e-13	-0.960526	0	21.2613	#NAME?	3128.34	4575.82	-0.548631
exon_skip.6675	11	61362386-61362420:61364251-61364518:61366044-61366216	00:01:00	ENSG00000149483	TMEM138	4.44089e-16	3.12615e-13	-1	0	21.4844	#NAME?	1180.66	1539.47	-0.382845
exon_skip.38499	6	158580939-158580995:158583953-158584044:158585303-158585425	00:01:00	ENSG00000146433	TMEM181	1.9984e-15	1.33643e-12	-0.945946	0	10.8641	#NAME?	5141.29	3497.15	0.555951
exon_skip.12654	14	75820006-75820161:75863666-75863862:75882684-75882902	00:01:00	ENSG00000119685	TTLL5	7.66054e-15	4.65726e-12	-1	0	18.5006	#NAME?	1686.69	1981.08	-0.232095
exon_skip.45820	X	53992735-53992839:53993600-53993903:53995692-53995782	00:01:00	ENSG00000172943	PHF8	8.10463e-15	4.71302e-12	-0.891667	0	12.203	#NAME?	2302.64	2545.18	-0.144478
exon_skip.19108	17	76726850-76726879:76726969-76727178:76729689-76729794	00:01:00	ENSG00000181038	METTL23	1.5099e-14	8.07798e-12	-0.692308	16.3506	0.635671	4.68492	1911.32	1735.87	0.138908
exon_skip.19110	17	76726850-76726879:76726969-76727213:76729689-76729794	00:01:00	ENSG00000181038	METTL23	1.5099e-14	8.07798e-12	-0.692308	16.3506	0.635671	4.68492	1911.32	1735.87	0.138908
exon_skip.5183	10	110919603-110919657:110964124-110965061:110985627-110985765	00:01:00	ENSG00000108061	SHOC2	3.9635e-14	2.03891e-11	-1	0	12.4452	#NAME?	2632.87	2921.61	-0.150127
exon_skip.36476	5	177367713-177367825:177368156-177368266:177368716-177368804	00:01:00	ENSG00000169220	RGS14	6.61693e-14	3.27783e-11	-1	0	19.7699	#NAME?	1879.67	2797.16	-0.57348
exon_skip.29273	21	39345145-39345274:39345829-39347292:39347378-39347483	00:01:00	ENSG00000205581	HMGN1	6.9611e-14	3.32517e-11	0.858333	0	19.7399	#NAME?	27304.9	30267.8	-0.148623
exon_skip.32996	3	125313307-125313656:125314936-125315053:125323308-125323444	00:01:00	ENSG00000163848	ZNF148	1.15463e-13	5.32524e-11	1	0	10.6348	#NAME?	2500.69	2474.56	0.0151583
exon_skip.27779	20	25195838-25195867:25207078-25207397:25209848-25209925	00:01:00	ENSG00000197586	ENTPD6	2.1283e-13	9.48866e-11	0.987421	0	17.7502	#NAME?	3623.17	3649.52	-0.0104531
exon_skip.35990	5	123591318-123591414:123595038-123595134:123604723-123604830	00:01:00	ENSG00000151292	CSNK1G3	2.70672e-13	1.16782e-10	0.858974	0	16.6739	#NAME?	2861.13	1821.52	0.65144
exon_skip.13854	15	40610244-40610297:40610798-40610876:40611477-40611511	00:01:00	ENSG00000137812	KNL1	2.80553e-13	1.17263e-10	-0.428571	20.4156	4.05558	2.33169	2534.18	2685.58	-0.0837144
exon_skip.42161	8	94765182-94765314:94765710-94765809:94766611-94766685	00:01:00	ENSG00000156162	DPY19L4	5.97855e-13	2.42312e-10	-1	0	15.496	#NAME?	3576.22	3261.34	0.132969
exon_skip.28317	20	58670511-58670603:58671163-58671297:58673630-58673711	00:01:00	ENSG00000124222	STX16	6.21725e-13	2.44576e-10	1	0	9.72844	#NAME?	11404.7	12643.4	-0.14875
exon_skip.17596	17	2365214-2365341:2365502-2365519:2367270-2367405	00:01:00	ENSG00000141258	SGSM2	6.83342e-13	2.61134e-10	-0.141304	31.1897	7.79513	2.00043	10256.5	9635.73	0.0900721
exon_skip.1326	1	88771662-88771879:88784638-88784824:88786103-88786213	00:01:00	ENSG00000065243	PKN2	2.84628e-12	1.05747e-09	-1	0	8.24378	#NAME?	3183.81	3005.16	0.0833088
exon_skip.16231	16	30660262-30660442:30661179-30661333:30662419-30662468	00:01:00	ENSG00000156860	FBRS	3.19511e-12	1.15488e-09	-0.163252	17.6916	56.1919	-1.6673	9028.03	8682.88	0.0562373
exon_skip.17646	17	4807771-4807881:4807983-4808114:4808273-4808416	00:01:00	ENSG00000129219	PLD2	3.28115e-12	1.15488e-09	-0.875	0	6.64152	#NAME?	3232.44	1867.48	0.791527
exon_skip.14527	15	89293832-89293997:89294914-89295094:89299799-89299966	00:01:00	ENSG00000140525	FANCI	4.50073e-12	1.53393e-09	-0.982818	0	31.6856	#NAME?	4092.21	7114.33	-0.797849
exon_skip.10410	12	7099685-7099760:7099900-7100026:7101897-7102087	00:01:00	ENSG00000139178	C1RL	4.58744e-12	1.53393e-09	-0.978723	0	16.8833	#NAME?	2633.8	3532.56	-0.423571
exon_skip.22909	19	49691152-49691340:49691820-49691889:49692238-49692393	00:01:00	ENSG00000169169	CPT1C	5.95513e-12	1.92312e-09	-0.7	0	4.17043	#NAME?	3072.92	816.332	1.91238
exon_skip.16130	16	29679181-29679210:29694663-29694806:29696995-29697127	00:01:00	ENSG00000103485	QPRT	6.03895e-12	1.92312e-09	1	0	8.83746	#NAME?	23737.5	25676.3	-0.113267
exon_skip.10213	12	123384172-123384208:123389432-123389554:123390629-123390786	00:01:00	ENSG00000183955	KMT5A	9.03499e-12	2.8103e-09	0.264957	23.6598	5.98037	1.98413	2582.62	3727.68	-0.529443
exon_skip.17609	17	2638098-2638320:2666015-2666090:2666991-2667198	00:01:00	ENSG00000007168	PAFAH1B1	1.40877e-11	4.18719e-09	-1	0	6.99102	#NAME?	12545.9	11180.1	0.166292
exon_skip.31103	3	50048244-50048319:50054334-50054395:50057727-50057806	00:01:00	ENSG00000004534	RBM6	2.42317e-11	7.04564e-09	-0.215914	20.0938	95.4358	-2.24778	7374.26	10564.5	-0.518661
exon_skip.9021	12	45216084-45216391:45228167-45228273:45270461-45270524	00:01:00	ENSG00000177119	ANO6	3.11631e-11	8.86821e-09	1	0	10.7153	#NAME?	13843.4	19604.6	-0.501994
exon_skip.18113	17	30769871-30769965:30780591-30780683:30784782-30784892	00:01:00	ENSG00000264538	SUZ12P1	3.89337e-11	1.08487e-08	1	0	13.3643	#NAME?	1512.39	1833.04	-0.277406
exon_skip.24462	2	64572945-64573068:64579485-64581273:64585421-64585545	00:01:00	ENSG00000119844	AFTPH	4.26367e-11	1.16381e-08	-0.5	18.1517	2.94866	2.62198	2296.05	3304.08	-0.525097
exon_skip.9609	12	68648705-68648781:68650399-68650468:68654111-68654252	00:01:00	ENSG00000127314	RAP1B	4.77697e-11	1.2721e-08	1	0	12.669	#NAME?	43607.3	76429.4	-0.809557
exon_skip.24323	2	46956838-46957007:46958494-46958552:46974972-46975103	00:01:00	ENSG00000068724	TTC7A	4.85062e-11	1.2721e-08	1	0.522976	22.9812	-5.45756	2119.65	4383.94	-1.0484
exon_skip.23450	19	18436329-18436479:18436972-18437105:18437598-18437760	00:01:00	ENSG00000105655	ISYNA1	5.37413e-11	1.38229e-08	0.73913	0	5.6942	#NAME?	19714	12514.5	0.655614
exon_skip.13664	15	24920010-24920124:24958737-24958868:24962113-24962209	00:01:00	ENSG00000128739	SNRPN	6.77109e-11	1.70874e-08	-0.153846	89.6825	3.52181	4.67044	13762.6	10672.3	0.366872
exon_skip.30370	3	9428924-9429009:9429826-9430051:9433369-9433397	00:01:00	ENSG00000168137	SETD5	8.79958e-11	2.17953e-08	-0.8	0	8.20949	#NAME?	11137.1	10714.3	0.0558381
exon_skip.7997	11	18081410-18081503:18083534-18083731:18086865-18087054	00:01:00	ENSG00000166788	SAAL1	9.77257e-11	2.37651e-08	-0.969697	0	19.502	#NAME?	1063.66	1587.91	-0.578086
exon_skip.25045	2	120256417-120256653:120270862-120270958:120278617-120278712	00:01:00	ENSG00000144118	RALB	1.35067e-10	3.21151e-08	1	0	7.4127	#NAME?	9139.23	8829.7	0.0497069
exon_skip.14459	15	82819322-82819488:82821710-82821839:82823099-82823287	00:01:00	ENSG00000156232	WHAMM	1.73587e-10	3.93513e-08	1	0	5.39977	#NAME?	1675.75	1104.26	0.601724
exon_skip.4279	10	5730661-5731203:5735303-5735546:5739617-5739813	00:01:00	ENSG00000108021	TASOR2	3.85235e-10	8.44675e-08	-0.81	0	8.18099	#NAME?	4945.46	5315.72	-0.104161
exon_skip.32156	3	182793503-182793786:182820259-182820376:182828119-182828209	00:01:00	ENSG00000058063	ATP11B	4.83405e-10	1.04283e-07	-0.950617	0	13.2085	#NAME?	3402.09	4469.58	-0.39372
exon_skip.7018	11	67405594-67405701:67405902-67406017:67406626-67406661	00:01:00	ENSG00000175463	TBC1D10C	5.63339e-10	1.19598e-07	-1	0	24.1224	#NAME?	651.533	1670.87	-1.35869
exon_skip.17659	17	4940298-4940360:4940486-4940726:4940872-4940993	00:01:00	ENSG00000108523	RNF167	6.80137e-10	1.42138e-07	-0.842105	0	9.53565	#NAME?	3905.13	5824.91	-0.576865
exon_skip.1804	1	153638341-153638448:153642245-153642429:153645063-153645470	00:01:00	ENSG00000160679	CHTOP	8.0237e-10	1.62601e-07	-0.871795	0	6.22011	#NAME?	7935.38	7022.46	0.176322
exon_skip.1803	1	153638341-153638448:153642242-153642429:153645063-153645470	00:01:00	ENSG00000160679	CHTOP	8.0237e-10	1.62601e-07	-0.871795	0	6.22011	#NAME?	7935.38	7022.46	0.176322
exon_skip.28904	21	33819240-33819323:33826817-33826863:33829623-33829686	00:01:00	ENSG00000205726	ITSN1	8.30645e-10	1.65819e-07	0.805556	0	8.32475	#NAME?	5308.22	3513.22	0.595432
exon_skip.32362	3	195683751-195683865:195685817-195686718:195688532-195688797	00:01:00	ENSG00000242086	MUC20-OT1	1.28756e-09	2.53252e-07	1	0.784464	15.3476	-4.29016	4835.31	3236.33	0.57925
exon_skip.21937	19	16862351-16862559:16862883-16863023:16863679-16863796	00:01:00	ENSG00000127511	SIN3B	1.55648e-09	2.97398e-07	1	0	12.6131	#NAME?	12731.1	10242.1	0.313849
exon_skip.35672	5	74772312-74772421:74773867-74774060:74776603-74776804	00:01:00	ENSG00000164346	NSA2	1.73216e-09	3.26304e-07	-0.897436	0	7.9568	#NAME?	4993.83	4956.82	0.0107331
exon_skip.28903	21	33819240-33819323:33823486-33823653:33826817-33826863	00:01:00	ENSG00000205726	ITSN1	3.04456e-09	5.6557e-07	-0.819172	2.47929	12.0965	-2.28659	5308.22	3513.22	0.595432
exon_skip.2839	1	228082788-228082850:228096450-228096504:228097077-228097262	00:01:00	ENSG00000143761	ARF1	3.28732e-09	6.02301e-07	-0.10929	64.8395	18.0535	1.8446	50256.6	28222.1	0.832486
exon_skip.24644	2	74423854-74423982:74424874-74424975:74425074-74425237	00:01:00	ENSG00000005448	WDR54	3.39961e-09	6.14457e-07	-1	0	18.9227	#NAME?	694.308	898.436	-0.371841
exon_skip.25007	2	115161601-115162028:115309238-115309353:115343816-115343912	00:01:00	ENSG00000175497	DPP10	3.66841e-09	6.542e-07	-0.909091	0	6.56177	#NAME?	2686.21	1684.49	0.673262
exon_skip.19058	17	75603031-75603077:75603187-75603312:75610165-75610259	00:01:00	ENSG00000266714	MYO15B	4.34921e-09	7.65404e-07	0.725	0	5.64394	#NAME?	24727.1	24347.7	0.0223055
exon_skip.44679	9	132925586-132925739:132927200-132927304:132928766-132928952	00:01:00	ENSG00000165699	TSC1	4.63333e-09	8.04815e-07	-1	0	19.6788	#NAME?	4616.56	3957.6	0.222194
exon_skip.16120	16	28954605-28954682:28955977-28956058:28956150-28956337	00:01:00	ENSG00000176953	NFATC2IP	1.18337e-08	2.00349e-06	-1	0	20.8837	#NAME?	4657.3	6553.73	-0.49282
exon_skip.37913	6	43587271-43587489:43597695-43597865:43600987-43601091	00:01:00	ENSG00000170734	POLH	1.49196e-08	2.49437e-06	-1	0	4.99876	#NAME?	3131.23	2246.33	0.479158
exon_skip.19809	17	5480053-5480144:5480386-5480543:5481100-5481142	00:01:00	ENSG00000072849	DERL2	1.54599e-08	2.54855e-06	-1	0	5.30572	#NAME?	3175.4	2957.26	0.102677
exon_skip.21999	19	18124264-18124366:18124641-18124774:18128399-18128458	00:01:00	ENSG00000099308	MAST3	1.56247e-08	2.54855e-06	-1	0	8.27752	#NAME?	1550.55	2418.38	-0.641258
exon_skip.3975	1	176135009-176135086:176136487-176136547:176149005-176149074	00:01:00	ENSG00000143207	COP1	1.98084e-08	3.19201e-06	0.133437	17.3085	28.4549	-0.717193	5032.39	3345.32	0.589101
exon_skip.30396	3	9688943-9689082:9697710-9697866:9701789-9702216	00:01:00	ENSG00000163719	MTMR14	2.03244e-08	3.23617e-06	0.92	0	14.3961	#NAME?	2582.93	4849.16	-0.908726
exon_skip.46047	X	154507405-154507490:154507810-154507882:154508288-154508347	00:01:00	ENSG00000071889	FAM3A	2.10396e-08	3.31064e-06	-0.875	0	6.03752	#NAME?	3861.78	3474.37	0.152513
exon_skip.25490	2	172566855-172566933:172568740-172568817:172570725-172570812	00:01:00	ENSG00000152256	PDK1	2.56986e-08	3.95079e-06	-0.927536	0	8.35615	#NAME?	1460.67	1750.48	-0.261116
exon_skip.37253	6	10723124-10723241:10724555-10724633:10724960-10725037	00:01:00	ENSG00000111843	TMEM14C	2.63665e-08	4.00741e-06	0.268328	194.378	6.87122	4.82216	6085.96	5740.74	0.0842498
exon_skip.16888	16	88707135-88707210:88709937-88710016:88710222-88710282	00:01:00	ENSG00000174177	CTU2	2.76786e-08	4.15956e-06	-0.988506	0	17.8696	#NAME?	951.875	1490.28	-0.64674
exon_skip.16961	16	89554485-89554563:89555877-89556085:89556886-89557748	00:01:00	ENSG00000197912	SPG7	3.27595e-08	4.86843e-06	-0.106091	197.218	58.727	1.7477	14984.2	10428.6	0.522895
exon_skip.1359	1	93127231-93127299:93129277-93129448:93133702-93133740	00:01:00	ENSG00000143033	MTF2	3.54712e-08	5.15682e-06	0.259668	5.64513	30.5172	-2.43455	3552.86	4551.11	-0.357235
exon_skip.3271	1	32381213-32381268:32383829-32383939:32386778-32386895	00:01:00	ENSG00000160058	BSDC1	3.70849e-08	5.33344e-06	-1	0	4.6885	#NAME?	6114.14	4995.64	0.291479
exon_skip.13603	15	22812162-22812253:22820312-22820473:22823727-22823771	00:01:00	ENSG00000170113	NIPA1	5.32918e-08	7.58274e-06	-1	0	5.28204	#NAME?	1498.2	1366.59	0.132654
exon_skip.17798	17	7897082-7897294:7897970-7898102:7898495-7898595	00:01:00	ENSG00000170004	CHD3	5.78832e-08	8.14935e-06	-0.133333	16.9659	36.942	-1.12262	15378.2	13815.3	0.154612
exon_skip.29495	22	23877041-23877171:23877720-23877869:23882458-23882646	00:01:00	ENSG00000133460	SLC2A11	6.84428e-08	9.53566e-06	0.866667	0	8.79532	#NAME?	1773.4	1602.58	0.146125
exon_skip.20153	17	43115725-43115779:43121557-43121676:43124016-43124115	00:01:00	ENSG00000012048	BRCA1	8.78246e-08	1.21012e-05	1	0	16.3981	#NAME?	1761.92	3488.25	-0.985352
exon_skip.20984	18	79154503-79154555:79176812-79176907:79193182-79193263	00:01:00	ENSG00000166377	ATP9B	8.8667e-08	1.21012e-05	-1	0	8.51989	#NAME?	1404.93	1741.32	-0.309677
exon_skip.18567	17	48910807-48910880:48912833-48912965:48916075-48916123	00:01:00	ENSG00000159202	UBE2Z	9.01481e-08	1.21791e-05	1	0	4.63617	#NAME?	7003.28	6620.53	0.0810836
exon_skip.31272	3	56558854-56558910:56559568-56559594:56563683-56563825	00:01:00	ENSG00000180376	CCDC66	9.66293e-08	1.27962e-05	-1	0	6.17578	#NAME?	1306.26	1531.87	-0.229855
exon_skip.37894	6	43477572-43477628:43478086-43478232:43497880-43497977	00:01:00	ENSG00000137221	TJAP1	1.00391e-07	1.3164e-05	0.146991	42.5889	11.6872	1.86554	3823.52	2730.3	0.485842
exon_skip.32566	3	33551251-33551395:33559124-33559175:33559306-33559385	00:01:00	ENSG00000163539	CLASP2	1.05122e-07	1.36506e-05	-0.237447	33.6983	10.6529	1.66143	4119.09	4330.02	-0.0720462
exon_skip.19901	17	17879626-17879743:17882704-17882863:17884633-17884768	00:01:00	ENSG00000175662	TOM1L2	1.13153e-07	1.45522e-05	-1	0	9.63385	#NAME?	4632.22	3429.59	0.43367
exon_skip.26865	2	73075992-73076182:73079650-73081663:73088049-73088749	00:01:00	ENSG00000135631	RAB11FIP5	1.23375e-07	1.57157e-05	1	0	5.14693	#NAME?	3977.32	1991.97	0.997604
exon_skip.10194	12	122580602-122580670:122582704-122582985:122584277-122584450	00:01:00	ENSG00000184445	KNTC1	1.32045e-07	1.66614e-05	-0.986111	0	11.8497	#NAME?	3027.53	4624.98	-0.611306
exon_skip.40063	7	87876599-87876778:87878052-87878225:87884978-87885158	00:01:00	ENSG00000006634	DBF4	1.48127e-07	1.85158e-05	-0.647059	1.65286	19.8894	-3.58896	1660.14	2309.34	-0.476179
exon_skip.36279	5	154038973-154039011:154049556-154050017:154052919-154052952	00:01:00	ENSG00000037749	MFAP3	1.55339e-07	1.92375e-05	-0.84375	0	5.32128	#NAME?	1484.41	1428.98	0.0549067
exon_skip.11474	13	100449251-100449305:100515426-100515567:100527674-100527752	00:01:00	ENSG00000175198	PCCA	1.78812e-07	2.18239e-05	0.137311	2.87637	17.4146	-2.59798	1775.86	1842.51	-0.0531524
exon_skip.9328	12	53501618-53501708:53502014-53502184:53503026-53503129	00:01:00	ENSG00000139546	TARBP2	1.79487e-07	2.18239e-05	-1	0	3.95436	#NAME?	3184.83	2624.69	0.279065
exon_skip.7198	11	72228788-72228847:72229023-72229230:72229464-72229558	00:01:00	ENSG00000165458	INPPL1	1.90796e-07	2.29901e-05	-0.722222	0	3.81817	#NAME?	30699.8	24368.8	0.333197
exon_skip.33348	3	197142717-197142768:197149742-197149796:197194424-197194589	00:01:00	ENSG00000075711	DLG1	2.07346e-07	2.4589e-05	-1	0	5.48034	#NAME?	3401.89	3746.87	-0.139349
exon_skip.627	1	32224409-32224475:32226170-32226320:32228498-32228609	00:01:00	ENSG00000084623	EIF3I	2.07742e-07	2.4589e-05	0.852941	0	5.55305	#NAME?	9265.94	11147.7	-0.266735
exon_skip.5577	10	68394327-68394451:68396779-68396881:68401619-68401737	00:01:00	ENSG00000204130	RUFY2	2.09732e-07	2.46068e-05	-1	0	4.67542	#NAME?	2367.93	1971.68	0.264201
exon_skip.22836	19	49513403-49513473:49513881-49514133:49524506-49524568	00:01:00	ENSG00000104870	FCGRT	2.46434e-07	2.86613e-05	0.854198	0	9.74883	#NAME?	8074.12	12632.6	-0.64578
exon_skip.38239	6	109735149-109735298:109738324-109738453:109741443-109741544	00:01:00	ENSG00000112367	FIG4	2.5379e-07	2.92625e-05	-1	0	18.105	#NAME?	888.264	1872.53	-1.07593
exon_skip.34937	4	108079491-108079614:108081585-108081669:108083355-108083446	00:01:00	ENSG00000138795	LEF1	2.61789e-07	2.99267e-05	-0.21645	21.8825	8.09339	1.43496	1463.99	1434.42	0.0294362
exon_skip.10092	12	113428419-113428459:113429159-113429299:113434133-113434222	00:01:00	ENSG00000139410	SDSL	2.95398e-07	3.34826e-05	-0.901235	0	13.0104	#NAME?	557.234	584.232	-0.0682584
exon_skip.6697	11	61780221-61780290:61780711-61780792:61780959-61781045	00:01:00	ENSG00000124920	MYRF	3.87553e-07	4.3559e-05	-0.15513	43.7511	6.19188	2.82087	8081.42	4279.5	0.917167
exon_skip.12837	14	92577359-92577477:92615406-92615479:92641237-92641329	00:01:00	ENSG00000100599	RIN3	4.33689e-07	4.83382e-05	0.102201	37.8195	27.3437	0.467921	2422.31	6563.76	-1.43814
exon_skip.38127	6	87501157-87501310:87506381-87506448:87508419-87508596	00:01:00	ENSG00000164414	SLC35A1	4.39095e-07	4.85363e-05	-1	0	11.2691	#NAME?	1648.81	1086.68	0.601503
exon_skip.6404	11	43889761-43889828:43892040-43892129:43901515-43901725	00:01:00	ENSG00000166199	ALKBH3	4.74073e-07	5.19732e-05	-0.869565	0	11.6693	#NAME?	792.883	995.339	-0.328081
exon_skip.30365	3	9377818-9377888:9380502-9380618:9383198-9383309	00:01:00	ENSG00000134077	THUMPD3	7.2604e-07	7.76863e-05	-0.898551	0	9.61165	#NAME?	1427.36	1722.51	-0.271161
exon_skip.41899	8	47713488-47713641:47727199-47727293:47735306-47735327	00:01:00	ENSG00000164808	SPIDR	9.18362e-07	9.74849e-05	1	0	4.87895	#NAME?	3611.24	2996.59	0.269173
exon_skip.43582	9	89319651-89319797:89325547-89325676:89325896-89326038	00:01:00	ENSG00000187742	SECISBP2	1.04545e-06	0.000110102	-0.763158	0	6.87604	#NAME?	3836.4	4824.54	-0.330638
exon_skip.19917	17	18347495-18347656:18348324-18348440:18353671-18353817	00:01:00	ENSG00000176974	SHMT1	1.11012e-06	0.000115999	-1	0	16.2931	#NAME?	718.454	1885.17	-1.39173
exon_skip.42170	8	94836523-94836631:94838493-94838618:94841490-94841591	00:01:00	ENSG00000164941	INTS8	1.1328e-06	0.000117451	-1	0	6.62857	#NAME?	3768.4	4550.23	-0.271985
exon_skip.45333	X	103356505-103356606:103357082-103357161:103357617-103357656	00:01:00	ENSG00000185222	TCEAL9	1.17036e-06	0.000120412	-0.142857	5.75831	11.7627	-1.0305	15428.6	10190	0.598457
exon_skip.30277	22	50256598-50256646:50256787-50256964:50257081-50257193	00:01:00	ENSG00000188130	MAPK12	1.23149e-06	0.000125735	-1	0	9.98281	#NAME?	10876.2	11616.7	-0.0950242
exon_skip.4778	10	71288567-71288732:71288957-71288990:71290914-71291109	00:01:00	ENSG00000107731	UNC5B	1.25311e-06	0.000126972	0.125	102.557	21.2121	2.27347	16062.5	7508.97	1.09701
exon_skip.12355	14	58247788-58247832:58252123-58252242:58257744-58257846	00:01:00	ENSG00000100567	PSMA3	1.28779e-06	0.000129505	0.754386	0	4.56869	#NAME?	5179.34	5923.68	-0.193726
exon_skip.44281	9	136992490-136992562:136992924-136992974:136993052-136993243	00:01:00	ENSG00000148362	PAXX	1.35426e-06	0.000135173	1	11.7669	0.729315	4.01205	4644.69	2931.76	0.663818
exon_skip.14056	15	55341737-55341802:55350698-55350912:55354797-55354978	00:01:00	ENSG00000069943	PIGB	2.06049e-06	0.000204141	-0.906667	0	7.2725	#NAME?	620.255	606.716	0.0318409
exon_skip.29667	22	31578381-31578452:31580271-31580364:31583874-31583877	00:01:00	ENSG00000198089	SFI1	2.12879e-06	0.000209358	-0.722222	0	5.10769	#NAME?	2820.56	2338.44	0.27044
exon_skip.9260	12	53284057-53284167:53285923-53286912:53287971-53288324	00:01:00	ENSG00000135476	ESPL1	2.20969e-06	0.000215727	-1	0	5.63113	#NAME?	2612.82	3922.88	-0.586304
exon_skip.24918	2	108856927-108856970:108873450-108873589:108876087-108876576	00:01:00	ENSG00000163006	CCDC138	2.42082e-06	0.000234128	-0.785714	0	4.79784	#NAME?	489.791	581.946	-0.248718
exon_skip.23346	19	11406721-11406864:11411252-11411444:11415936-11416148	00:01:00	ENSG00000205517	RGL3	2.43318e-06	0.000234128	1	0	3.05236	#NAME?	1714.7	859.524	0.996342
exon_skip.14625	15	92991475-92991517:92992858-92992998:92996956-92997069	00:01:00	ENSG00000173575	CHD2	2.52198e-06	0.000240939	0.141026	51.5759	11.6819	2.14243	10098.7	7785.07	0.375392
exon_skip.12999	14	102891324-102891417:102894483-102894540:102897260-102897307	00:01:00	ENSG00000131323	TRAF3	2.54755e-06	0.000241656	-0.142857	25.8888	8.74435	1.5659	3939.89	3267.71	0.269875
exon_skip.3292	1	35014987-35015162:35019352-35019602:35020382-35020467	00:01:00	ENSG00000163867	ZMYM6	2.76648e-06	0.000259547	-1	0	3.45902	#NAME?	2277.68	1870.2	0.28437
exon_skip.3015	1	245002120-245002232:245017241-245017326:245059385-245059458	00:01:00	ENSG00000203666	EFCAB2	3.03683e-06	0.000282067	-0.818182	0	2.81302	#NAME?	1089.43	638.437	0.770952
exon_skip.10569	12	48695758-48695829:48695998-48696162:48698137-48698183	00:01:00	ENSG00000129315	CCNT1	3.1011e-06	0.00028605	-0.878378	0	8.86691	#NAME?	3612.57	3600.4	0.00487004
exon_skip.32211	3	184182150-184182248:184182756-184182955:184183481-184183616	00:01:00	ENSG00000161203	AP2M1	3.51235e-06	0.000321765	-1	0	3.18512	#NAME?	36248.6	30021.2	0.271946
exon_skip.42925	8	101719251-101719648:101887140-101887227:101915808-101915858	00:01:00	ENSG00000104490	NCALD	3.63371e-06	0.000330399	-0.117647	0	2.412	#NAME?	1323.81	596.719	1.14957
exon_skip.7996	11	18081410-18081503:18083534-18083728:18086865-18087054	00:01:00	ENSG00000166788	SAAL1	3.66948e-06	0.000330399	-0.955882	0	9.82691	#NAME?	1063.66	1587.91	-0.578086
exon_skip.7286	11	74965033-74965117:74968009-74968028:74969610-74969699	00:01:00	ENSG00000118363	SPCS2	3.68071e-06	0.000330399	1	0	6.78776	#NAME?	4608.33	5578.5	-0.275634
exon_skip.10616	12	51359131-51359332:51360720-51360838:51364120-51364355	00:01:00	ENSG00000139629	GALNT6	3.74825e-06	0.000333623	-1	0	6.89544	#NAME?	1771.63	1595.17	0.151365
exon_skip.7520	11	113235032-113235164:113246367-113246370:113255876-113256001	00:01:00	ENSG00000149294	NCAM1	3.76651e-06	0.000333623	0.882353	58.9152	0.523575	6.8141	5380.81	1060.36	2.34327
exon_skip.5016	10	96907667-96907747:96944112-96944245:96949007-96949126	00:01:00	ENSG00000196233	LCOR	3.86057e-06	0.000339705	-1	0	4.13601	#NAME?	3352.05	3774.21	-0.17113
exon_skip.3013	1	244970389-244970443:245002120-245002232:245059385-245059458	00:01:00	ENSG00000203666	EFCAB2	4.08516e-06	0.000354799	1	0	3.19364	#NAME?	1089.43	638.437	0.770952
exon_skip.26572	2	25451547-25451635:25455404-25455494:25482795-25482873	00:01:00	ENSG00000138101	DTNB	4.35026e-06	0.000374398	-0.923077	0	4.98775	#NAME?	884.386	907.85	-0.0377784
exon_skip.7315	11	76528267-76528466:76535894-76536059:76537794-76537950	00:01:00	ENSG00000158636	EMSY	4.49227e-06	0.000382701	-0.888889	0	7.59516	#NAME?	1619.27	2416.14	-0.577367
exon_skip.24710	2	85579008-85579167:85581575-85581656:85581810-85581997	00:01:00	ENSG00000118640	VAMP8	4.94619e-06	0.000418705	-0.329545	23.8946	4.38938	2.44459	2201.36	7715.83	-1.80943
exon_skip.45271	X	97429649-97429745:97469693-97469780:97599252-97600598	00:01:00	ENSG00000147202	DIAPH2	5.00167e-06	0.000420738	1	0	11.2128	#NAME?	1485.09	2436.63	-0.714338
exon_skip.2573	1	204542788-204542944:204544534-204544684:204546796-204546832	00:01:00	ENSG00000198625	MDM4	5.21288e-06	0.000435764	0.126357	2.50295	12.0936	-2.27255	3681.44	4034.89	-0.132257
exon_skip.26649	2	43552203-43552339:43556344-43556555:43560233-43560385	00:01:00	ENSG00000115970	THADA	5.5625e-06	0.00045925	-1	0	5.71982	#NAME?	1377.03	1765.35	-0.358396
exon_skip.16677	16	69626402-69626528:69646516-69646578:69647027-69647167	00:01:00	ENSG00000102908	NFAT5	5.59805e-06	0.00045935	-0.363636	0	2.84951	#NAME?	8675.02	6232.03	0.477164
exon_skip.1828	1	154228614-154228725:154234590-154234738:154235195-154235291	00:01:00	ENSG00000143569	UBAP2L	5.77454e-06	0.000470942	1	0	2.756	#NAME?	17910.9	13044.1	0.457444
exon_skip.272	1	13773077-13773188:13778417-13782831:13816426-13816570	00:01:00	ENSG00000116731	PRDM2	6.11945e-06	0.000493476	-0.869565	0	5.76389	#NAME?	4066.87	4227.16	-0.0557684
exon_skip.38284	6	116681210-116681338:116681446-116681552:116689319-116689453	00:01:00	ENSG00000196911	KPNA5	6.12464e-06	0.000493476	-0.195652	37.3952	5.46739	2.77393	847.812	919.029	-0.116364
exon_skip.26160	2	230506302-230506445:230507992-230508031:230511124-230511166	00:01:00	ENSG00000067066	SP100	6.6016e-06	0.000526167	-1	0	12.8268	#NAME?	2670.58	3826.43	-0.518848
exon_skip.38031	6	63636110-63636150:63679999-63680161:63684128-63684245	00:01:00	ENSG00000118482	PHF3	6.60905e-06	0.000526167	-0.833333	0	4.4723	#NAME?	3833.36	5135.14	-0.421794
exon_skip.33009	3	126611036-126611132:126615354-126615462:126621741-126621898	00:01:00	ENSG00000197763	TXNRD3	7.51516e-06	0.000594765	-0.878788	0	6.76421	#NAME?	430.914	767.301	-0.832393
exon_skip.24064	2	27039046-27039164:27039740-27039837:27040029-27040198	00:01:00	ENSG00000119777	TMEM214	8.92319e-06	0.00069882	-0.135673	41.6688	73.2879	-0.814608	8756.98	7561.57	0.211748
exon_skip.39416	7	6730181-6730301:6730633-6730727:6731896-6731944	00:01:00	ENSG00000187953	PMS2CL	8.93445e-06	0.00069882	-0.12	38.7703	5.58955	2.79415	1101.47	861.816	0.353972
exon_skip.5023	10	97452414-97452503:97453617-97453846:97454713-97454799	00:01:00	ENSG00000171307	ZDHHC16	1.01922e-05	0.000778977	-1	0	3.39167	#NAME?	2899.15	2328.86	0.316003
exon_skip.5022	10	97452414-97452503:97453617-97453663:97454713-97454799	00:01:00	ENSG00000171307	ZDHHC16	1.01922e-05	0.000778977	-1	0	3.39167	#NAME?	2899.15	2328.86	0.316003
exon_skip.40923	7	44073782-44074025:44074130-44074233:44074397-44074530	00:01:00	ENSG00000122678	POLM	1.02655e-05	0.000780118	-1	0	7.47121	#NAME?	2323.48	1671.7	0.474972
exon_skip.42252	8	109408048-109408206:109409864-109409978:109412264-109412414	00:01:00	ENSG00000205038	PKHD1L1	1.03908e-05	0.000785181	-1	0	6.64482	#NAME?	8250.44	12804.3	-0.634085
exon_skip.19019	17	75491048-75491153:75491302-75491455:75491690-75491852	00:01:00	ENSG00000177728	TMEM94	1.06373e-05	0.000795093	-0.148936	47.3434	15.967	1.56807	10240	9434.03	0.118264
exon_skip.29154	21	15014343-15014466:15043494-15043574:15064744-15065000	00:01:00	ENSG00000180530	NRIP1	1.06409e-05	0.000795093	-1	0	6.86928	#NAME?	2445.85	3551.65	-0.538153
exon_skip.31122	3	50109602-50109688:50110678-50110770:50113382-50113489	00:01:00	ENSG00000003756	RBM5	1.23146e-05	0.000915045	0.191087	18.8423	4.58466	2.03909	22255.5	14544.4	0.613698
exon_skip.2249	1	167773235-167773368:167776063-167776166:167787819-167787844	00:01:00	ENSG00000197965	MPZL1	1.24792e-05	0.00092215	0.291627	120.118	21.2019	2.50218	14616.3	5593.86	1.38566
exon_skip.3265	1	32232041-32232184:32234402-32234623:32234703-32234814	00:01:00	ENSG00000220785	MTMR9LP	1.44577e-05	0.00106248	-0.12	75.4582	6.19395	3.60675	2366.68	995.352	1.24959
exon_skip.37776	6	38082391-38082457:38116571-38116739:38152234-38152844	00:01:00	ENSG00000156639	ZFAND3	1.66921e-05	0.00121998	-0.107351	45.0666	86.3801	-0.938639	8045.42	7195.48	0.161078
exon_skip.22043	19	18588994-18589077:18589309-18589683:18590853-18590933	00:01:00	ENSG00000006015	REX1BD	1.75684e-05	0.00127015	0.911765	0.750884	23.0094	-4.93749	6260.41	5454.06	0.198926
exon_skip.22049	19	18588994-18589077:18589460-18589683:18590853-18590933	00:01:00	ENSG00000006015	REX1BD	1.75684e-05	0.00127015	0.953333	0.750884	23.0094	-4.93749	6260.41	5454.06	0.198926
exon_skip.36309	5	154863211-154863395:154865191-154865385:154871729-154871781	00:01:00	ENSG00000155508	CNOT8	2.17971e-05	0.00156098	-1	0	3.67509	#NAME?	4222.66	4944.91	-0.227794
exon_skip.32698	3	49420210-49420342:49421491-49421572:49422103-49422271	00:01:00	ENSG00000145020	AMT	2.18246e-05	0.00156098	-0.179853	12.0228	30.1376	-1.32579	3721.67	2396.6	0.634962
exon_skip.12634	14	74889276-74889349:74889877-74889952:74891055-74891167	00:01:00	ENSG00000119689	DLST	2.32456e-05	0.00165378	0.5	25.3337	1.58918	3.99471	6205.55	8191.2	-0.400516
exon_skip.9792	12	95256549-95256622:95257149-95257239:95262905-95263059	00:01:00	ENSG00000028203	VEZT	2.40199e-05	0.00169982	0.127451	2.75477	8.87972	-1.68858	4907.79	3418.1	0.521878
exon_skip.22325	19	35784171-35784317:35784494-35784706:35784952-35785106	00:01:00	ENSG00000004777	ARHGAP33	2.49225e-05	0.00175441	-0.792683	0	6.29365	#NAME?	2544.29	2757.79	-0.116252
exon_skip.22525	19	40619346-40619493:40622949-40623021:40623603-40623633	00:01:00	ENSG00000090006	LTBP4	2.62319e-05	0.00183692	0.736842	0	7.17692	#NAME?	21210.8	15823.8	0.422702
exon_skip.35396	5	41925320-41925498:41927012-41927248:41929696-41929917	00:01:00	ENSG00000151876	FBXO4	2.75749e-05	0.00191414	-0.833333	0	6.3526	#NAME?	289.385	424.451	-0.552607
exon_skip.31194	3	52388882-52388937:52389460-52389586:52390934-52391054	00:01:00	ENSG00000114841	DNAH1	2.88621e-05	0.00198985	-1	0	5.57453	#NAME?	2449.24	2483.16	-0.0198384
exon_skip.6021	11	2316228-2316312:2316595-2316667:2317426-2317525	00:01:00	ENSG00000064201	TSPAN32	3.0346e-05	0.0020708	-1	0	6.77454	#NAME?	10531.5	23505.2	-1.15827
exon_skip.31538	3	107778502-107778519:107789786-107789876:107791239-107791299	00:01:00	ENSG00000114439	BBX	3.17967e-05	0.00215879	-0.429915	16.3058	5.18041	1.65425	5759.36	4499.01	0.356301
exon_skip.32520	3	15737032-15737233:15751749-15751820:15766233-15766312	00:01:00	ENSG00000206560	ANKRD28	3.24805e-05	0.00218305	-0.174603	36.8768	9.42671	1.96789	2466.95	3463.74	-0.489606
exon_skip.19326	17	77215766-77215779:77215818-77215844:77215935-77215958	00:01:00	ENSG00000129657	SEC14L1	3.7028e-05	0.00247625	-1	0	4.25099	#NAME?	9237.05	14475.5	-0.648105
exon_skip.14336	15	75338061-75338133:75338354-75338505:75338645-75338685	00:01:00	ENSG00000140365	COMMD4	3.83906e-05	0.0025546	0.714286	0	5.33959	#NAME?	3787.69	4125.79	-0.123351
exon_skip.45029	X	48575167-48575283:48575560-48576083:48576313-48576419	00:01:00	ENSG00000102317	RBM3	3.87632e-05	0.00256662	0.142857	59.647	8.70979	2.77574	12387.9	12611	-0.0257404
exon_skip.7197	11	72228788-72228847:72229007-72229230:72229464-72229558	00:01:00	ENSG00000165458	INPPL1	4.55216e-05	0.00298456	-0.90566	0	9.90801	#NAME?	30699.8	24368.8	0.333197
exon_skip.33511	4	3007735-3007828:3009647-3009711:3013687-3013828	00:01:00	ENSG00000125388	GRK4	5.32121e-05	0.00345491	1	0	7.52673	#NAME?	881.056	991.606	-0.170533
exon_skip.32986	3	123739952-123740001:123752330-123752538:123793676-123793844	00:01:00	ENSG00000065534	MYLK	5.40398e-05	0.0034917	0.114815	52.5981	37.8813	0.473525	27428.1	32615.7	-0.24991
exon_skip.18606	17	50379451-50379567:50380311-50380501:50380762-50380802	00:01:00	ENSG00000154920	EME1	5.4595e-05	0.00351062	-1	0	4.19109	#NAME?	1261.94	1511.48	-0.260315
exon_skip.37770	6	37376925-37377033:37381149-37381354:37390741-37391062	00:01:00	ENSG00000112130	RNF8	5.72431e-05	0.00366328	0.100919	0	3.5163	#NAME?	2131.13	2517.76	-0.240526
exon_skip.25483	2	172488125-172488228:172489484-172489613:172491023-172491122	00:01:00	ENSG00000091409	ITGA6	6.38449e-05	0.00404704	-0.916667	0	4.06853	#NAME?	6873.21	11005.2	-0.679127
exon_skip.18023	17	27294345-27294435:27301880-27301956:27303366-27303411	00:01:00	ENSG00000109046	WSB1	7.06079e-05	0.00441299	0.37037	0	2.71951	#NAME?	23020.7	23317.7	-0.0184899
exon_skip.18019	17	27294345-27294435:27301766-27301956:27303366-27303411	00:01:00	ENSG00000109046	WSB1	7.06079e-05	0.00441299	0.6	0	2.71951	#NAME?	23020.7	23317.7	-0.0184899
exon_skip.13688	15	25099144-25099278:25100778-25100890:25103858-25103970	00:01:00	ENSG00000224078	SNHG14	7.64607e-05	0.00475657	-0.294244	41.8728	19.0559	1.13578	19190.9	14914.3	0.363731
exon_skip.28766	20	59036689-59036760:59037190-59037299:59038465-59038634	00:01:00	ENSG00000101166	PRELID3B	8.37509e-05	0.00518597	1	0	2.75036	#NAME?	3849.56	4110.04	-0.0944614
exon_skip.4684	10	60785663-60785787:60788083-60788230:60791889-60791969	00:01:00	ENSG00000170312	CDK1	8.82174e-05	0.00543736	1	0	4.15184	#NAME?	4506.28	7168.81	-0.669797
exon_skip.41573	8	21990347-21990407:21990810-21990919:21991867-21991974	00:01:00	ENSG00000130227	XPO7	9.00735e-05	0.0055263	-0.248489	10.1324	36.2236	-1.83796	6599.02	9197.03	-0.478915
exon_skip.3171	1	18875381-18875503:18876314-18876467:18877207-18877255	00:01:00	ENSG00000159423	ALDH4A1	9.11186e-05	0.00556489	-1	0	5.97044	#NAME?	1367.52	1486.93	-0.12078
exon_skip.29499	22	24064034-24064187:24066986-24067181:24070799-24071042	00:01:00	ENSG00000099991	CABIN1	9.9611e-05	0.0060559	0.105311	0	2.44836	#NAME?	7297.61	7174.46	0.0245541
exon_skip.43844	9	121281471-121281562:121300064-121300126:121301923-121302149	00:01:00	ENSG00000148180	GSN	0.000100896	0.00607875	1	0	7.50319	#NAME?	48516.6	54491.1	-0.167543
exon_skip.43841	9	121281471-121281562:121300055-121300126:121301923-121302149	00:01:00	ENSG00000148180	GSN	0.000100896	0.00607875	1	0	7.50319	#NAME?	48516.6	54491.1	-0.167543
exon_skip.13037	14	103687080-103687211:103692358-103692425:103700654-103700727	00:01:00	ENSG00000126214	KLC1	0.000119536	0.00716948	-0.116017	62.908	16.2376	1.9539	19015	15316.4	0.31206
exon_skip.40315	7	102433575-102433661:102436201-102436333:102438943-102439047	00:01:00	ENSG00000160991	ORAI2	0.000129061	0.00770619	0.8	0	5.58182	#NAME?	8317.81	8289.67	0.00488918
exon_skip.9332	12	53504697-53504815:53505134-53505262:53505648-53505686	00:01:00	ENSG00000139546	TARBP2	0.000142402	0.00843206	0.134354	11.5151	33.0625	-1.52167	3184.83	2624.69	0.279065
exon_skip.39012	6	112081091-112081207:112084188-112084246:112086555-112086608	00:01:00	ENSG00000074935	TUBE1	0.000142478	0.00843206	-0.955556	1.50177	13.6743	-3.18673	981.697	807.945	0.281021
exon_skip.5788	10	103101234-103101326:103105357-103105381:103105705-103105801	00:01:00	ENSG00000076685	NT5C2	0.000147452	0.00868799	-0.261456	66.678	28.291	1.23687	6421.33	5715.04	0.168108
exon_skip.17800	17	7902609-7902727:7902936-7903061:7903271-7903503	00:01:00	ENSG00000170004	CHD3	0.000180536	0.0105444	-0.122807	23.966	42.115	-0.813344	15378.2	13815.3	0.154612
exon_skip.42548	8	144259910-144260057:144260185-144260544:144260676-144260832	00:01:00	ENSG00000179832	MROH1	0.000188604	0.0109677	-1	0	4.76203	#NAME?	7501.17	7171.66	0.0648082
exon_skip.43146	8	143791388-143791440:143791665-143791913:143791990-143792133	00:01:00	ENSG00000180900	SCRIB	0.000190785	0.0110204	-0.907407	2.09191	6.77771	-1.69598	11428.5	10388.2	0.137683
exon_skip.13673	15	25064714-25064855:25067408-25067531:25070119-25070259	00:01:00	ENSG00000224078	SNHG14	0.000191157	0.0110204	-0.132468	0	1.94833	#NAME?	19190.9	14914.3	0.363731
exon_skip.29249	21	36057108-36057204:36057383-36057477:36058815-36058924	00:01:00	ENSG00000185917	SETD4	0.000246668	0.0140391	-0.15	46.8169	5.72532	3.0316	1007.34	867.328	0.215905
exon_skip.19869	17	15547058-15547148:15553764-15553829:15555281-15555364	00:01:00	ENSG00000175106	TVP23C	0.000251175	0.014235	0.615385	0	2.47453	#NAME?	1204.59	904.727	0.412983
exon_skip.4242	1	248855557-248855946:248856372-248856422:248856513-248856562	00:01:00	ENSG00000171163	ZNF692	0.000252546	0.0142523	0.181818	46.0108	5.24636	3.13258	5624.71	4498.94	0.322195
exon_skip.41164	7	102541500-102541662:102566581-102566736:102566996-102567083	00:01:00	ENSG00000168255	POLR2J3	0.000255136	0.0143198	1	1.56893	4.20417	-1.42204	2591.16	1453.56	0.834002
exon_skip.22883	19	49666684-49666799:49667018-49667161:49668850-49668937	00:01:00	ENSG00000126453	BCL2L12	0.000255883	0.0143198	0.228409	26.1375	84.9415	-1.70035	2517.82	3522.76	-0.484527
exon_skip.28324	20	58895611-58895684:58898940-58898985:58903527-58903543	00:01:00	ENSG00000087460	GNAS	0.000258391	0.0143999	0.158273	207.382	80.1618	1.3713	99869	88250.1	0.178439
exon_skip.32208	3	184180168-184180251:184180644-184180741:184180848-184180915	00:01:00	ENSG00000161203	AP2M1	0.000329084	0.0182635	0.165502	24.6513	55.0088	-1.158	36248.6	30021.2	0.271946
exon_skip.24784	2	97118343-97118517:97127066-97127134:97142639-97142660	00:01:00	ENSG00000135976	ANKRD36	0.000330591	0.0182713	-0.543478	0	2.25859	#NAME?	1792.82	1455.84	0.300382
exon_skip.2652	1	207767012-207767195:207767606-207767823:207770320-207770362	00:01:00	ENSG00000117335	CD46	0.000346146	0.0190523	0.22886	32.7922	50.5579	-0.624581	26485.3	25216.1	0.0708481
exon_skip.17268	16	28477736-28477877:28479643-28479765:28482104-28482198	00:01:00	ENSG00000188603	CLN3	0.000394272	0.0216122	0.131574	12.5779	0.364658	5.1082	3334.58	4902.95	-0.556142
exon_skip.37911	6	43576373-43576440:43582315-43582456:43583006-43583141	00:01:00	ENSG00000170734	POLH	0.000416682	0.0227475	0.105263	22.3104	6.02981	1.88753	3131.23	2246.33	0.479158
exon_skip.21678	19	9621552-9621645:9626783-9626860:9632227-9632372	00:01:00	ENSG00000267106	ZNF561-AS1	0.000430042	0.0233373	-0.289385	0	5.62423	#NAME?	742.218	818.829	-0.141718
exon_skip.21126	18	31058839-31068212:31068298-31068344:31068893-31069151	00:01:00	ENSG00000134755	DSC2	0.000430977	0.0233373	-0.38809	55.2394	17.2447	1.67955	2890.12	3995.22	-0.467145
exon_skip.35196	5	272710-272772:304176-306754:311292-311402	00:01:00	ENSG00000249915	PDCD6	0.000448632	0.0240982	-0.217672	15.1914	32.876	-1.11378	6228.83	7154.49	-0.199888
exon_skip.5615	10	73817478-73817554:73818208-73818895:73819531-73819645	00:01:00	ENSG00000148660	CAMK2G	0.000456482	0.0244218	-0.1	30.5088	6.65253	2.19725	3426.15	2581.05	0.408629
exon_skip.3663	1	112541950-112542090:112550600-112550693:112555867-112556018	00:01:00	ENSG00000007341	ST7L	0.000482858	0.02573	-0.263158	0	2.45882	#NAME?	916.246	917.166	-0.00144884
exon_skip.45180	X	71458272-71458366:71459149-71459251:71459551-71459708	00:01:00	ENSG00000147133	TAF1	0.000486635	0.0258284	-0.163522	37.3227	16.352	1.19058	4399.9	4919.93	-0.161168
exon_skip.26132	2	227347225-227347384:227352513-227352573:227355676-227355761	00:01:00	ENSG00000168958	MFF	0.000511937	0.0270638	0.227354	54.0986	21.3998	1.33799	4574.28	4676.5	-0.0318861
exon_skip.22463	19	39354005-39354066:39355054-39355150:39356688-39357089	00:01:00	ENSG00000179134	SAMD4B	0.000515523	0.0271461	-0.116632	29.3074	51.0108	-0.799537	6396.85	5166.2	0.308256
exon_skip.17555	16	89291012-89291183:89291680-89291799:89305205-89305344	00:01:00	ENSG00000167522	ANKRD11	0.000528252	0.0276845	0.234815	15.2782	44.6863	-1.54836	17922	16411.9	0.126987
exon_skip.5948	11	830620-830713:830865-831032:831223-831295	00:01:00	ENSG00000177685	CRACR2B	0.000529886	0.0276845	-1	0	10.0048	#NAME?	417.138	947.662	-1.18385
exon_skip.15609	16	19546411-19546474:19547954-19548014:19548514-19548600	00:01:00	ENSG00000103540	CCP110	0.0005613	0.0292116	-1	0	3.63115	#NAME?	1381.22	1864.12	-0.432544
exon_skip.35204	5	457899-458025:459358-459459:461959-462070	00:01:00	ENSG00000180104	EXOC3	0.000566067	0.0293455	-0.495134	3.5812	59.5545	-4.0557	7315.56	9813.89	-0.423857
exon_skip.16699	16	70148463-70148553:70153390-70153573:70156474-70156614	00:01:00	ENSG00000090857	PDPR	0.000644798	0.033298	0.164286	4.87873	10.9454	-1.16575	7293.09	6569.63	0.150719
exon_skip.14526	15	89292941-89293063:89293832-89293997:89299799-89299966	00:01:00	ENSG00000140525	FANCI	0.000765628	0.0390997	1	0	3.96387	#NAME?	4092.21	7114.33	-0.797849
exon_skip.540	1	28508829-28508905:28516724-28516867:28529857-28529939	00:01:00	ENSG00000180198	RCC1	0.000765915	0.0390997	-0.8125	0	4.30801	#NAME?	3021.15	7871.25	-1.3815
exon_skip.31839	3	140956626-140956691:140959462-140959540:140963126-140963227	00:01:00	ENSG00000114120	SLC25A36	0.000796459	0.0405043	-0.824611	2.47929	20.9941	-3.08199	5627.97	6776.35	-0.267893
exon_skip.16170	16	30000970-30001040:30001211-30004657:30005367-30005435	00:01:00	ENSG00000169592	INO80E	0.000807246	0.0407637	-1	0	4.45082	#NAME?	5745.89	5442.05	0.0783809
exon_skip.41699	8	30544493-30544624:30549499-30549585:30558886-30558956	00:01:00	ENSG00000157110	RBPMS	0.000827899	0.0416284	-0.121212	91.81	8.42832	3.44533	7119.03	2475.13	1.52417
exon_skip.6587	11	57673143-57673194:57682421-57682543:57688507-57688665	00:01:00	ENSG00000156599	ZDHHC5	0.000834181	0.0417871	-0.145833	20.6295	44.8366	-1.11996	7489.89	7904.53	-0.0777353
exon_skip.3819	1	155217239-155217373:155217518-155217593:155217963-155218049	00:01:00	ENSG00000160766	GBAP1	0.000881912	0.0440133	-0.117647	33.2748	6.81158	2.28837	1318.99	680.132	0.955551
exon_skip.20074	17	39906110-39906271:39906960-39906987:39909755-39909924	00:01:00	ENSG00000073605	GSDMB	0.000907887	0.0448571	0.202749	27.838	5.25863	2.4043	2849.97	1352.56	1.07526
exon_skip.2401	1	182855576-182855713:182856233-182856262:182856531-182856572	00:01:00	ENSG00000135829	DHX9	0.000917612	0.0451215	-0.222222	26.192	8.47514	1.62782	16398.8	17769.5	-0.115814
exon_skip.24610	2	73926907-73927052:73957124-73957240:73958145-73958245	00:01:00	ENSG00000114956	DGUOK	0.000937488	0.0457624	-0.114074	38.2319	9.93431	1.94428	3026.67	3372.2	-0.155957
exon_skip.24607	2	73926907-73927052:73946718-73946888:73958145-73958245	00:01:00	ENSG00000114956	DGUOK	0.000937488	0.0457624	-0.194444	38.2319	9.93431	1.94428	3026.67	3372.2	-0.155957
exon_skip.40519	7	129611755-129611824:129641724-129641822:129657342-129657574	00:01:00	ENSG00000106459	NRF1	0.000943249	0.0458762	-0.21875	36.3564	5.13715	2.82317	855.773	1620.42	-0.921066
exon_skip.14523	15	89244033-89244067:89245755-89245839:89247628-89247726	00:01:00	ENSG00000140525	FANCI	0.000979805	0.0473745	1	0	6.43452	#NAME?	4092.21	7114.33	-0.797849
exon_skip.2605	1	206083570-206083650:206083759-206083897:206097732-206097839	00:01:00	ENSG00000263961	RHEX	0.000994779	0.0478603	1	0	10.1884	#NAME?	133.431	217.576	-0.705419
exon_skip.43243	9	20658308-20658459:20658690-20658826:20715321-20715410	00:01:00	ENSG00000188352	FOCAD	0.00101274	0.0485497	-0.683788	1.10191	6.72056	-2.60858	5960.8	4920.24	0.276777
exon_skip.229	1	11658266-11658364:11658532-11658628:11658735-11658868	00:01:00	ENSG00000132879	FBXO44	0.0010295	0.049177	0.325758	0.826431	3.60224	-2.12393	2976.43	1873.91	0.667529
intron_retention.24047	19	49339329-49339413:49339329-49340466:49340250-49340466	01:01:01	ENSG00000104894	CD37	0	0	0.684015	0	34.8705	#NAME?	1673.23	2276.63	-0.444262
intron_retention.10659	12	71613334-71614938:71613334-71615316:71615205-71615316	01:01:01	ENSG00000133858	ZFC3H1	0	0	0.908696	0	35.8744	#NAME?	5708.25	6769.92	-0.24609
intron_retention.28165	2	74472831-74475115:74472831-74475402:74475224-74475402	01:01:01	ENSG00000135637	CCDC142	0	0	0.837378	0	21.8473	#NAME?	4101.84	3592.63	0.191232
intron_retention.12447	14	20379929-20380053:20379929-20380475:20380234-20380475	01:01:01	ENSG00000129566	TEP1	0	0	0.953322	0	38.2315	#NAME?	4288.92	7012.57	-0.709329
intron_retention.9006	12	52006945-52007265:52006945-52009239:52009189-52009239	01:01:01	ENSG00000161835	GRASP	0	0	0.817553	0	19.5456	#NAME?	1996.06	1127.94	0.823468
intron_retention.6002	11	63945839-63945935:63945839-63947003:63946950-63947003	01:01:01	ENSG00000110583	NAA40	0	0	0.712142	0	27.0493	#NAME?	4026.13	4376.15	-0.120268
intron_retention.23137	19	17579481-17580240:17579481-17580806:17580698-17580806	01:01:01	ENSG00000130309	COLGALT1	0	0	0.294077	0	9.68067	#NAME?	30852.3	17583.8	0.811132
intron_retention.17935	17	4536075-4536426:4536075-4536946:4536899-4536946	01:01:01	ENSG00000183018	SPNS2	0	0	0.808758	0	38.5944	#NAME?	4456.69	4437.7	0.00615894
intron_retention.6279	11	65711995-65712279:65711995-65712445:65712378-65712445	01:01:01	ENSG00000172977	KAT5	0	0	0.788168	0	17.9297	#NAME?	3382.06	3614.52	-0.0959017
intron_retention.19571	17	75601437-75601563:75601437-75602594:75602516-75602594	01:01:01	ENSG00000266714	MYO15B	0	0	0.691052	0	43.9849	#NAME?	24727.1	24347.7	0.0223055
intron_retention.31729	3	46991839-46992555:46991839-46994020:46993936-46994020	01:01:01	ENSG00000160796	NBEAL2	0	0	0.616367	0	31.3566	#NAME?	22296.7	44579.4	-0.999549
intron_retention.4219	1	248857556-248857859:248857556-248858321:248858130-248858321	01:01:01	ENSG00000171163	ZNF692	0	0	0.546206	0.563839	39.8886	-6.14455	5624.71	4498.94	0.322195
intron_retention.12080	14	76763374-76769472:76763374-76770051:76769962-76770051	01:01:01	ENSG00000071246	VASH1	0	0	0.55126	0	37.1407	#NAME?	45400.3	53352.4	-0.232851
intron_retention.40313	8	144260185-144260374:144260185-144260832:144260676-144260832	01:01:01	ENSG00000179832	MROH1	0	0	0.503668	0	24.9581	#NAME?	7501.17	7171.66	0.0648082
intron_retention.17109	16	4803202-4804148:4803202-4805310:4804521-4805310	01:01:01	ENSG00000140632	GLYR1	0	0	0.13144	0	21.6881	#NAME?	8540.98	11763.7	-0.461871
intron_retention.35524	5	56923690-56923833:56923690-56924042:56923914-56924042	01:01:01	ENSG00000155545	MIER3	0	0	-0.105119	55.5851	8.21942	2.75759	2152.69	1916.75	0.167479
intron_retention.41766	9	136856463-136856575:136856463-136856826:136856709-136856826	01:01:01	ENSG00000177943	MAMDC4	0	0	0.793244	0	16.0812	#NAME?	3956.17	2774	0.512133
intron_retention.13562	15	63060868-63061273:63060868-63061788:63061712-63061788	01:01:01	ENSG00000140416	TPM1	0	0	0.274708	166.307	204.002	-0.294734	205139	79003	1.37662
intron_retention.42365	9	133100267-133100382:133100267-133101762:133100495-133101762	01:01:01	ENSG00000160271	RALGDS	0	0	0.591114	0	15.589	#NAME?	8936.41	9116.37	-0.0287639
intron_retention.29389	20	64066210-64066332:64066210-64066538:64066475-64066538	01:01:01	ENSG00000171703	TCEA2	0	0	0.759274	0	18.8294	#NAME?	4877.61	4947.05	-0.0203931
intron_retention.8346	11	119100629-119101138:119100629-119101777:119101494-119101777	01:01:01	ENSG00000172269	DPAGT1	0	0	0.872342	0	45.1583	#NAME?	2876.14	3509.91	-0.287303
intron_retention.28885	20	32429337-32429431:32429337-32431484:32431320-32431484	01:01:01	ENSG00000171456	ASXL1	0	0	0.540656	0	14.159	#NAME?	8512.01	8300.23	0.0363474
intron_retention.9410	12	65238501-65238581:65238501-65238814:65238668-65238814	01:01:01	ENSG00000174106	LEMD3	0	0	0.916123	0	20.7218	#NAME?	2966.46	3038.36	-0.034551
intron_retention.1293	1	109669493-109669571:109669493-109671382:109671286-109671382	01:01:01	ENSG00000168765	GSTM4	0	0	0.659399	0	45.2106	#NAME?	3914.45	4197.09	-0.100579
intron_retention.23017	19	16067020-16067306:16067020-16067738:16067533-16067738	01:01:01	ENSG00000167460	TPM4	0	0	0.348769	0	14.0216	#NAME?	96861.6	84554.2	0.196048
intron_retention.19709	17	77213917-77215727:77213917-77215779:77215766-77215779	01:01:01	ENSG00000129657	SEC14L1	0	0	-0.543577	37.0116	10.7741	1.78041	9237.05	14475.5	-0.648105
intron_retention.5311	11	289125-289239:289125-290075:289794-290075	01:01:01	ENSG00000142102	PGGHG	0	0	0.341883	0	23.0904	#NAME?	20498.4	14533.8	0.496096
intron_retention.22250	19	1041201-1041972:1041201-1042176:1042063-1042176	01:01:01	ENSG00000064687	ABCA7	0	0	0.873875	0	41.9966	#NAME?	5601.36	9723.21	-0.795655
intron_retention.32413	3	180608162-180608810:180608162-180610003:180609629-180610003	01:01:01	ENSG00000163728	TTC14	0	0	0.498504	0	16.7209	#NAME?	3632.5	3569.61	0.0251945
intron_retention.22319	19	1271980-1272051:1271980-1273715:1273493-1273715	01:01:01	ENSG00000099622	CIRBP	0	0	-0.110254	42.5932	5.96874	2.83513	19562.5	17038.3	0.199306
intron_retention.32729	3	14945023-14946154:14945023-14947505:14947109-14947505	01:01:01	ENSG00000225733	FGD5-AS1	0	0	0.55381	0	14.8402	#NAME?	10218	10209.4	0.00121678
intron_retention.26722	2	96827730-96827900:96827730-96828195:96828098-96828195	01:01:01	ENSG00000168763	CNNM3	0	0	0.914911	0	26.0196	#NAME?	1989.14	2388.28	-0.263831
intron_retention.3493	1	151056650-151056786:151056650-151059615:151059478-151059615	01:01:01	ENSG00000197622	CDC42SE1	0	0	0.511253	0	16.9559	#NAME?	30869.9	20963.5	0.558321
intron_retention.26540	2	74458399-74458671:74458399-74459098:74458996-74459098	01:01:01	ENSG00000239779	WBP1	0	0	0.330314	0	12.6155	#NAME?	10276.8	6096.11	0.753434
intron_retention.33609	4	526949-527230:526949-530498:530435-530498	01:01:01	ENSG00000174227	PIGG	0	0	0.710855	0	16.6274	#NAME?	4312.18	4347.28	-0.0116961
intron_retention.7807	11	64316694-64317132:64316694-64317365:64317263-64317365	01:01:01	ENSG00000173113	TRMT112	0	0	0.191903	0.582624	17.0608	-4.87198	7593.08	5982.46	0.343946
intron_retention.12630	14	23564332-23565199:23564332-23565701:23565605-23565701	01:01:01	ENSG00000213983	AP1G2	0	0	0.287259	26.6427	103.565	-1.95873	14603.6	14825.4	-0.0217521
intron_retention.4958	10	17453558-17453657:17453558-17454196:17454154-17454196	01:01:01	ENSG00000148488	ST8SIA6	0	0	0.578581	0	41.7741	#NAME?	2349.91	4729.25	-1.00901
intron_retention.4518	10	73794146-73794330:73794146-73794639:73794555-73794639	01:01:01	ENSG00000214655	ZSWIM8	0	0	0.755042	0	34.1006	#NAME?	10567.6	8549.18	0.305796
intron_retention.12318	14	103135218-103135351:103135218-103135958:103135808-103135958	01:01:01	ENSG00000185215	TNFAIP2	0	0	0.378643	0	27.8242	#NAME?	6863.25	7735.47	-0.172598
intron_retention.22085	18	36025598-36025678:36025598-36027075:36026899-36027075	01:01:01	ENSG00000141425	RPRD1A	0	0	-0.978079	37.01	0	inf	5012.53	4440.63	0.174776
intron_retention.33071	3	49809977-49810183:49809977-49810428:49810262-49810428	01:01:01	ENSG00000182179	UBA7	0	0	0.949068	0	55.0428	#NAME?	2528.97	6771.2	-1.42086
intron_retention.24636	19	821484-821585:821484-821952:821914-821952	01:01:01	ENSG00000129951	PLPPR3	0	0	0.382714	0	20.8385	#NAME?	7384.14	5948.7	0.311856
intron_retention.13148	15	22561558-22561789:22561558-22561934:22561895-22561934	01:01:01	ENSG00000276550	HERC2P2	0	0	-0.564347	131.775	4.06975	5.01699	40663.7	40159.9	0.0179865
intron_retention.1769	1	155613656-155613733:155613656-155614138:155614058-155614138	01:01:01	ENSG00000125459	MSTO1	0	0	0.779799	0	16.304	#NAME?	4463.81	2125.19	1.07068
intron_retention.9989	12	6548064-6548160:6548064-6548545:6548424-6548545	01:01:01	ENSG00000010295	IFFO1	0	0	0.371122	0	16.9226	#NAME?	6036.51	4357.33	0.470269
intron_retention.40362	8	144466042-144466102:144466042-144466518:144466460-144466518	01:01:01	ENSG00000167702	KIFC2	0	0	0.338955	0	18.1885	#NAME?	5808.8	6751.33	-0.21693
intron_retention.16695	16	89721536-89721845:89721536-89722834:89722530-89722834	01:01:01	ENSG00000158805	ZNF276	0	0	0.426899	0	18.3322	#NAME?	6475.32	6335.4	0.0315154
intron_retention.19510	17	75492473-75493102:75492473-75493530:75493490-75493530	01:01:01	ENSG00000177728	TMEM94	0	0	0.654412	0	38.3713	#NAME?	10240	9434.03	0.118264
intron_retention.8039	11	66849610-66849859:66849610-66850116:66849936-66850116	01:01:01	ENSG00000173599	PC	0	0	0.954333	0	21.8602	#NAME?	3140.45	2364.15	0.409648
intron_retention.31305	22	50527164-50529731:50527164-50530032:50529903-50530032	01:01:01	ENSG00000025708	TYMP	0	0	-0.461866	53.7914	20.3511	1.40227	4685.04	7610.21	-0.699874
intron_retention.11381	13	37022010-37023044:37022010-37024193:37024034-37024193	01:01:01	ENSG00000102710	SUPT20H	0	0	0.691794	0	17.3969	#NAME?	5299.18	3915.5	0.436571
intron_retention.6662	11	73365224-73365291:73365224-73365564:73365389-73365564	01:01:01	ENSG00000110237	ARHGEF17	0	0	0.570485	0	8.06468	#NAME?	15292.2	6064.42	1.33435
intron_retention.37384	6	31969809-31970825:31969809-31970923:31970911-31970923	01:01:01	ENSG00000204348	DXO	0	0	0.481757	0	19.5331	#NAME?	2767.81	1770.65	0.644469
intron_retention.23620	19	39413664-39414195:39413664-39415260:39415168-39415260	01:01:01	ENSG00000090924	PLEKHG2	1.11022e-16	2.44061e-14	0.471703	0	9.01716	#NAME?	15554.4	8425.58	0.884475
intron_retention.16714	16	89893727-89893858:89893727-89895137:89895082-89895137	01:01:01	ENSG00000141002	TCF25	1.11022e-16	2.44061e-14	0.246296	0	11.7106	#NAME?	15551	13798.3	0.172518
intron_retention.25049	19	11252403-11252550:11252403-11252958:11252782-11252958	01:01:01	ENSG00000130158	DOCK6	1.11022e-16	2.44061e-14	0.674374	0	7.84617	#NAME?	11387.4	5048.77	1.17343
intron_retention.28937	20	36607714-36607818:36607714-36608000:36607889-36608000	01:01:01	ENSG00000101084	RAB5IF	1.11022e-16	2.44061e-14	0.753061	0	28.5733	#NAME?	3780.52	7600.65	-1.00754
intron_retention.26545	2	74459437-74459552:74459437-74459745:74459642-74459745	01:01:01	ENSG00000239779	WBP1	1.11022e-16	2.44061e-14	0.390676	0	9.93901	#NAME?	10276.8	6096.11	0.753434
intron_retention.22780	19	10333435-10334782:10333435-10335353:10335065-10335353	01:01:01	ENSG00000274425	AC114271.1	1.11022e-16	2.44061e-14	0.800902	0	47.9905	#NAME?	947.65	3396.59	-1.84166
intron_retention.13443	15	43401715-43403799:43401715-43404552:43404412-43404552	01:01:01	ENSG00000137822	TUBGCP4	1.11022e-16	2.44061e-14	0.611288	0	21.348	#NAME?	5226.96	5445.67	-0.0591363
intron_retention.14	1	942135-942488:942135-942892:942558-942892	01:01:01	ENSG00000187634	SAMD11	1.11022e-16	2.44061e-14	0.84979	0	26.8828	#NAME?	3193.85	2838.9	0.169965
intron_retention.6046	11	64229541-64230319:64229541-64230686:64230431-64230686	01:01:01	ENSG00000149761	NUDT22	1.11022e-16	2.44061e-14	0.876144	0	16.9186	#NAME?	3331.11	3713.93	-0.156941
intron_retention.16961	16	2102060-2102633:2102060-2102970:2102813-2102970	01:01:01	ENSG00000008710	PKD1	2.22045e-16	4.59825e-14	0.209927	14.8931	48.7294	-1.71015	19641.7	13107.2	0.583561
intron_retention.16766	16	227241-227336:227241-228402:228332-228402	01:01:01	ENSG00000007392	LUC7L	2.22045e-16	4.59825e-14	0.233618	0	12.035	#NAME?	8980.13	7337.16	0.291516
intron_retention.2504	1	1312225-1312368:1312225-1312700:1312592-1312700	01:01:01	ENSG00000127054	INTS11	2.22045e-16	4.59825e-14	-0.188851	26.6017	2.987	3.15475	11848.4	9904.56	0.258532
intron_retention.25805	19	48231659-48232493:48231659-48234543:48234402-48234543	01:01:01	ENSG00000105483	CARD8	2.22045e-16	4.59825e-14	0.691876	0	23.9083	#NAME?	3117.45	5804.57	-0.896824
intron_retention.29451	20	3672720-3673658:3672720-3673911:3673744-3673911	01:01:01	ENSG00000149451	ADAM33	3.33067e-16	6.79885e-14	0.176122	2.62181	21.2855	-3.02124	8358.4	7762.9	0.106631
intron_retention.22336	19	1357008-1358464:1357008-1358693:1358587-1358693	01:01:01	ENSG00000160953	PWWP3A	6.66134e-16	1.322e-13	0.850184	0	10.2907	#NAME?	7217.85	5590.66	0.368551
intron_retention.27718	2	241572296-241573044:241572296-241574131:241573325-241574131	01:01:01	ENSG00000176720	BOK	6.66134e-16	1.322e-13	0.516805	0	8.71041	#NAME?	4357.13	2186.23	0.994932
intron_retention.15902	16	30756803-30760453:30756803-30761176:30760605-30761176	01:01:01	ENSG00000156873	PHKG2	8.88178e-16	1.73852e-13	0.433646	1.12768	17.0034	-3.91439	5459.46	4371.73	0.320554
intron_retention.29595	20	35713018-35713096:35713018-35713415:35713293-35713415	01:01:01	ENSG00000131051	RBM39	1.11022e-15	2.14378e-13	0.187806	0	11.3188	#NAME?	23467	21182.5	0.147761
intron_retention.1126	1	75786698-75790057:75786698-75790274:75790151-75790274	01:01:01	ENSG00000137955	RABGGTB	1.44329e-15	2.74976e-13	0.501095	0	25.6149	#NAME?	5716.76	8202.3	-0.52083
intron_retention.13135	15	22560787-22560935:22560787-22561059:22560997-22561059	01:01:01	ENSG00000276550	HERC2P2	1.55431e-15	2.92231e-13	-0.194864	36.5404	8.71874	2.0673	40663.7	40159.9	0.0179865
intron_retention.14764	16	668352-668699:668352-670175:670122-670175	01:01:01	ENSG00000140983	RHOT2	1.77636e-15	3.29641e-13	-0.376404	47.3979	6.69602	2.82345	24758.1	14432.5	0.77858
intron_retention.3693	1	156245781-156246250:156245781-156246756:156246680-156246756	01:01:01	ENSG00000160781	PAQR6	1.88738e-15	3.45753e-13	-0.122316	2.8192	22.7886	-3.01495	3167.96	2039.39	0.635417
intron_retention.25461	19	35744011-35744421:35744011-35744540:35744490-35744540	01:01:01	ENSG00000161265	U2AF1L4	1.9984e-15	3.56939e-13	0.280077	0	15.592	#NAME?	1771.21	1851.04	-0.0635974
intron_retention.20085	17	82051864-82051964:82051864-82052459:82052374-82052459	01:01:01	ENSG00000169727	GPS1	1.9984e-15	3.56939e-13	0.380935	0	11.9527	#NAME?	9805.89	8482.64	0.209135
intron_retention.36181	6	26462768-26462897:26462768-26463253:26463243-26463253	01:01:01	ENSG00000112763	BTN2A1	2.55351e-15	4.50459e-13	0.735215	0	6.82337	#NAME?	4435.32	1610.89	1.46118
intron_retention.31002	22	27998539-27999260:27998539-28001553:28001373-28001553	01:01:01	ENSG00000100154	TTC28	2.9976e-15	5.2235e-13	-0.796274	28.3121	0	inf	3051.67	2090.13	0.546007
intron_retention.25289	19	17837931-17838390:17837931-17839663:17839476-17839663	01:01:01	ENSG00000105639	JAK3	3.21965e-15	5.54284e-13	0.723015	0	34.9198	#NAME?	5324.04	9568.45	-0.845765
intron_retention.30938	22	21475991-21476160:21475991-21476764:21476643-21476764	01:01:01	ENSG00000183506	PI4KAP2	3.33067e-15	5.66571e-13	0.59421	0	9.14652	#NAME?	8682.21	5980.32	0.537841
intron_retention.34165	4	174316165-174316290:174316165-174316567:174316529-174316567	01:01:01	ENSG00000164118	CEP44	3.44169e-15	5.78569e-13	0.730381	0.522988	16.5343	-4.98254	2287.4	2294.47	-0.00445469
intron_retention.30736	22	42509027-42509110:42509027-42510724:42510630-42510724	01:01:01	ENSG00000172250	SERHL	3.77476e-15	6.12926e-13	-0.565621	14.8608	0	inf	2832.52	2734.71	0.0506943
intron_retention.833	1	43450336-43452031:43450336-43452319:43452204-43452319	01:01:01	ENSG00000198198	SZT2	3.77476e-15	6.12926e-13	-0.638867	42.9732	0	inf	10478.3	7407.41	0.500367
intron_retention.15023	16	2205176-2205512:2205176-2206214:2206060-2206214	01:01:01	ENSG00000167965	MLST8	3.77476e-15	6.12926e-13	0.472192	0	13.6556	#NAME?	4505.23	4889.11	-0.117972
intron_retention.7827	11	64766899-64767251:64766899-64767617:64767566-64767617	01:01:01	ENSG00000168066	SF1	5.66214e-15	9.09059e-13	0.80797	1.4096	22.4563	-3.99376	18992.5	21098.8	-0.151728
intron_retention.22782	19	10335065-10335353:10335065-10336248:10335670-10336248	01:01:01	ENSG00000274425	AC114271.1	7.43849e-15	1.18098e-12	0.927496	0	54.8837	#NAME?	947.65	3396.59	-1.84166
intron_retention.25007	19	10334159-10334782:10334159-10335353:10335065-10335353	01:01:01	ENSG00000076662	ICAM3	8.21565e-15	1.29004e-12	0.800902	0	47.9905	#NAME?	902.895	3637.82	-2.01045
intron_retention.21066	17	46029915-46031703:46029915-46032299:46032046-46032299	01:01:01	ENSG00000120071	KANSL1	9.54792e-15	1.46699e-12	-0.114511	2.61494	29.7959	-3.51026	3691.58	3836.09	-0.0553978
intron_retention.27762	2	241748829-241748942:241748829-241750277:241750150-241750277	01:01:01	ENSG00000180902	D2HGDH	1.05471e-14	1.60327e-12	0.502658	0	13.1226	#NAME?	3422.9	4051.65	-0.243291
intron_retention.11033	13	19670235-19670363:19670235-19671289:19671205-19671289	01:01:01	ENSG00000196199	MPHOSPH8	1.12133e-14	1.66902e-12	-0.23426	52.4864	17.3848	1.59412	3474.44	4407.96	-0.343329
intron_retention.37135	6	163563419-163563719:163563419-163566795:163565945-163566795	01:01:01	ENSG00000112531	QKI	1.12133e-14	1.66902e-12	0.792432	0	27.4627	#NAME?	11777.3	14148.1	-0.264604
intron_retention.33227	3	64022317-64022523:64022317-64022801:64022642-64022801	01:01:01	ENSG00000163636	PSMD6	1.25455e-14	1.8454e-12	0.703666	0	16.7805	#NAME?	6399.44	7486.76	-0.226396
intron_retention.36956	6	82364622-82364735:82364622-82367417:82364868-82367417	01:01:01	ENSG00000146242	TPBG	1.26565e-14	1.8454e-12	0.270101	0	7.51823	#NAME?	2735.09	1322.41	1.04841
intron_retention.10478	12	56163329-56163765:56163329-56164731:56164647-56164731	01:01:01	ENSG00000139613	SMARCC2	1.5099e-14	2.17929e-12	-0.425293	45.1994	12.1989	1.88955	10453.3	10140	0.0438881
intron_retention.41999	9	33469206-33469341:33469206-33469667:33469498-33469667	01:01:01	ENSG00000165271	NOL6	1.53211e-14	2.18923e-12	0.992995	0	33.2084	#NAME?	3298.31	4809.78	-0.544244
intron_retention.18078	17	6998695-6998837:6998695-6999466:6999408-6999466	01:01:01	ENSG00000108839	ALOX12	1.58762e-14	2.24609e-12	-0.412581	56.2285	2.90473	4.27483	10403.5	4984.35	1.06159
intron_retention.30086	21	39345145-39345274:39345145-39347478:39347378-39347478	01:01:01	ENSG00000205581	HMGN1	1.89848e-14	2.63373e-12	0.341453	0	24.709	#NAME?	27304.9	30267.8	-0.148623
intron_retention.11966	14	67646920-67648183:67646920-67650808:67650714-67650808	01:01:01	ENSG00000081181	ARG2	1.96509e-14	2.69993e-12	0.566019	0	24.1962	#NAME?	2095.14	3525.59	-0.750821
intron_retention.6512	11	68049080-68049437:68049080-68049788:68049662-68049788	01:01:01	ENSG00000110719	TCIRG1	2.13163e-14	2.90084e-12	0.174172	0	18.7301	#NAME?	13694.8	22359.9	-0.70728
intron_retention.25505	19	36010566-36011077:36010566-36011464:36011403-36011464	01:01:01	ENSG00000248101	AC002116.1	2.20934e-14	2.97824e-12	0.772155	0	12.3999	#NAME?	1451.89	1594.97	-0.135601
intron_retention.31176	22	43827513-43827640:43827513-43829198:43829059-43829198	01:01:01	ENSG00000130540	SULT4A1	3.75255e-14	5.01124e-12	-0.817198	15.6886	0	inf	868.966	805.386	0.109621
intron_retention.20462	17	8228502-8228629:8228502-8228892:8228726-8228892	01:01:01	ENSG00000178971	CTC1	5.10703e-14	6.75688e-12	0.790111	0	22.8511	#NAME?	2049.17	1828.65	0.164259
intron_retention.8047	11	67351552-67353077:67351552-67353561:67353293-67353561	01:01:01	ENSG00000175482	POLD4	6.83897e-14	8.96533e-12	0.20068	0	10.405	#NAME?	6474.36	6077.02	0.0913745
intron_retention.1100	1	70230063-70230618:70230063-70231203:70231094-70231203	01:01:01	ENSG00000116754	SRSF11	6.95e-14	9.02804e-12	0.145324	0	10.742	#NAME?	21731	21509.8	0.0147601
intron_retention.9268	12	56268116-56269251:56268116-56269561:56269459-56269561	01:01:01	ENSG00000135469	COQ10A	7.06102e-14	9.08963e-12	0.87619	0	15.6534	#NAME?	623.468	514.77	0.276387
intron_retention.34244	4	967128-967649:967128-967802:967727-967802	01:01:01	ENSG00000145214	DGKQ	1.06248e-13	1.35552e-11	0.951338	0	19.8561	#NAME?	4347.62	4434.72	-0.0286152
intron_retention.35053	5	139279050-139279129:139279050-139280058:139279934-139280058	01:01:01	ENSG00000280987	MATR3	1.49547e-13	1.89104e-11	0.582988	0	17.9905	#NAME?	25105.4	24867.7	0.0137208
intron_retention.38168	7	44110206-44110346:44110206-44110809:44110724-44110809	01:01:01	ENSG00000106624	AEBP1	1.5532e-13	1.94682e-11	0.121929	118.917	72.8129	0.707684	30802.7	9767.93	1.65693
intron_retention.25009	19	10334159-10335353:10334159-10335773:10335670-10335773	01:01:01	ENSG00000076662	ICAM3	1.56763e-13	1.94782e-11	0.927496	0	54.8837	#NAME?	902.895	3637.82	-2.01045
intron_retention.799	1	43429702-43429844:43429702-43430103:43430010-43430103	01:01:01	ENSG00000198198	SZT2	1.82188e-13	2.24421e-11	1	0	14.6161	#NAME?	10478.3	7407.41	0.500367
intron_retention.22053	18	11883689-11885043:11883689-11885816:11885675-11885816	01:01:01	ENSG00000154889	MPPE1	2.18159e-13	2.66433e-11	0.609389	0	15.6641	#NAME?	1910.88	1668.01	0.196102
intron_retention.34169	4	176328197-176331072:176328197-176332245:176331192-176332245	01:01:01	ENSG00000129128	SPCS3	2.2371e-13	2.70084e-11	0.174129	0	10.8973	#NAME?	17473.3	18106.4	-0.0513464
intron_retention.38411	7	92491242-92493129:92491242-92494396:92494292-92494396	01:01:01	ENSG00000244055	AC007566.1	2.2593e-13	2.70084e-11	0.870534	0	22.7096	#NAME?	974.932	685.694	0.507737
intron_retention.19	1	960583-961552:960583-961750:961628-961750	01:01:01	ENSG00000187961	KLHL17	2.26819e-13	2.70084e-11	0.353307	0	7.26402	#NAME?	5225.35	2950.29	0.824669
intron_retention.19004	17	44187906-44188009:44187906-44189091:44189021-44189091	01:01:01	ENSG00000168591	TMUB2	2.77445e-13	3.27162e-11	0.550866	0	10.2748	#NAME?	3229.67	3230.23	-0.000248515
intron_retention.12210	14	100143700-100143950:100143700-100144218:100144053-100144218	01:01:01	ENSG00000196405	EVL	2.79332e-13	3.27162e-11	-0.144377	13.9546	0	inf	7744.81	9832.34	-0.344305
intron_retention.4977	10	27240318-27240484:27240318-27240797:27240673-27240797	01:01:01	ENSG00000107897	ACBD5	3.25406e-13	3.78027e-11	0.852257	0	15.1625	#NAME?	2115.11	1889.3	0.162884
intron_retention.29304	20	63281290-63281347:63281290-63282315:63282104-63282315	01:01:01	ENSG00000101199	ARFGAP1	3.44613e-13	3.97111e-11	0.354962	0	5.67015	#NAME?	22412.8	10666.3	1.07127
intron_retention.6033	11	64225940-64226297:64225940-64227023:64226634-64227023	01:01:01	ENSG00000149761	NUDT22	3.9968e-13	4.56883e-11	0.246445	0	15.0707	#NAME?	3331.11	3713.93	-0.156941
intron_retention.10070	12	7098295-7099760:7098295-7099960:7099900-7099960	01:01:01	ENSG00000139178	C1RL	4.83613e-13	5.4844e-11	0.772553	0	22.5072	#NAME?	2633.8	3532.56	-0.423571
intron_retention.43788	X	134543119-134543931:134543119-134544797:134544713-134544797	01:01:01	ENSG00000223749	MIR503HG	4.9627e-13	5.58362e-11	0.473173	0.522988	57.0153	-6.76843	1870.54	9688.29	-2.37279
intron_retention.2994	1	32361269-32361876:32361269-32362243:32361957-32362243	01:01:01	ENSG00000225828	FAM229A	5.0393e-13	5.62551e-11	-0.407242	40.5454	7.70936	2.39485	1092.49	993.064	0.137662
intron_retention.15022	16	2205176-2205512:2205176-2206214:2206030-2206214	01:01:01	ENSG00000167965	MLST8	5.14588e-13	5.69996e-11	0.48253	0	11.4985	#NAME?	4505.23	4889.11	-0.117972
intron_retention.19550	17	75590340-75591246:75590340-75591712:75591600-75591712	01:01:01	ENSG00000266714	MYO15B	6.24945e-13	6.8691e-11	-0.302796	34.6192	9.96148	1.79714	24727.1	24347.7	0.0223055
intron_retention.8859	12	48824257-48824733:48824257-48825243:48825162-48825243	01:01:01	ENSG00000167535	CACNB3	6.43707e-13	7.02132e-11	0.599875	0	6.41699	#NAME?	7210.36	3133.22	1.20242
intron_retention.9549	12	103942526-103943319:103942526-103943573:103943533-103943573	01:01:01	ENSG00000166598	HSP90B1	7.26863e-13	7.86829e-11	0.13748	1.16525	10.6904	-3.1976	107950	72923.8	0.565906
intron_retention.3470	1	149928650-149929317:149928650-149929916:149929622-149929916	01:01:01	ENSG00000014914	MTMR11	7.85483e-13	8.43892e-11	0.640353	0	5.87978	#NAME?	2058.25	794.69	1.37295
intron_retention.9154	12	55829959-55831083:55829959-55831349:55831256-55831349	01:01:01	ENSG00000182796	TMEM198B	8.61977e-13	9.19164e-11	0.501818	0	17.997	#NAME?	2425.8	3160.22	-0.381566
intron_retention.37973	7	2379393-2379511:2379393-2380740:2380283-2380740	01:01:01	ENSG00000106263	EIF3B	8.89067e-13	9.41028e-11	0.331747	5.97667	35.2598	-2.56061	15849.2	21975.7	-0.471499
intron_retention.30897	22	19854442-19854539:19854442-19854863:19854819-19854863	01:01:01	ENSG00000215012	RTL10	9.34253e-13	9.81584e-11	0.42063	0	9.57594	#NAME?	3312.67	1741.17	0.92794
intron_retention.26383	2	47806778-47808247:47806778-47808427:47808328-47808427	01:01:01	ENSG00000116062	MSH6	1.12577e-12	1.17417e-10	-0.1383	73.458	25.5846	1.52164	9036.66	9703.69	-0.102743
intron_retention.19003	17	44187906-44188009:44187906-44189091:44188934-44189091	01:01:01	ENSG00000168591	TMUB2	1.24123e-12	1.28521e-10	0.662229	0	9.86419	#NAME?	3229.67	3230.23	-0.000248515
intron_retention.6197	11	65497761-65501437:65497761-65503905:65501581-65503905	01:01:01	ENSG00000251562	MALAT1	1.28264e-12	1.31854e-10	-0.149252	50.6007	0	inf	52273.8	53112.1	-0.0229524
intron_retention.30988	22	24588213-24589393:24588213-24589949:24589820-24589949	01:01:01	ENSG00000178026	LRRC75B	1.55531e-12	1.58742e-10	0.697031	2.25536	11.1743	-2.30876	4589.15	2208.08	1.05543
intron_retention.27235	2	190913192-190920248:190913192-190921056:190921023-190921056	01:01:01	ENSG00000115419	GLS	1.57085e-12	1.59191e-10	0.418683	0	6.15517	#NAME?	24521.7	12799.1	0.938016
intron_retention.19468	17	75002063-75002232:75002063-75005800:75003182-75005800	01:01:01	ENSG00000109089	CDR2L	1.86051e-12	1.85908e-10	0.554453	0	7.3731	#NAME?	4558.02	2352.11	0.954451
intron_retention.4112	1	228107976-228108321:228107976-228109055:228108954-228109055	01:01:01	ENSG00000162910	MRPL55	2.00873e-12	1.99324e-10	0.255537	0	8.15292	#NAME?	4024.11	2548.5	0.659019
intron_retention.18651	17	32369598-32369782:32369598-32373457:32373398-32373457	01:01:01	ENSG00000010244	ZNF207	2.05558e-12	2.02567e-10	0.2612	0	15.5421	#NAME?	15027.5	20858.7	-0.473047
intron_retention.42408	9	136364482-136367257:136364482-136367828:136367636-136367828	01:01:01	ENSG00000187796	CARD9	2.5987e-12	2.54334e-10	0.858164	0	77.0113	#NAME?	2505.7	5945.51	-1.24658
intron_retention.29423	20	2658394-2658522:2658394-2658837:2658758-2658837	01:01:01	ENSG00000101365	IDH3B	2.62979e-12	2.55626e-10	0.129859	0	13.1715	#NAME?	4305.11	5528.3	-0.360787
intron_retention.8911	12	49636715-49642675:49636715-49643016:49642926-49643016	01:01:01	ENSG00000110844	PRPF40B	2.67919e-12	2.58669e-10	0.346172	0	9.09959	#NAME?	6222.07	4599.9	0.435791
intron_retention.35783	5	142011911-142012041:142011911-142012339:142012287-142012339	01:01:01	ENSG00000113552	GNPDA1	3.05866e-12	2.93324e-10	0.628199	0	9.96132	#NAME?	3540.92	3671.71	-0.0523299
intron_retention.16810	16	683321-683909:683321-684363:684233-684363	01:01:01	ENSG00000161999	JMJD8	3.22087e-12	3.0682e-10	0.149585	0	7.43453	#NAME?	10513.5	7713.19	0.446847
intron_retention.8797	12	32737104-32737942:32737104-32740240:32740063-32740240	01:01:01	ENSG00000087470	DNM1L	3.70715e-12	3.50804e-10	0.426078	0	11.4997	#NAME?	9395.31	12259	-0.383834
intron_retention.17872	17	1735571-1735717:1735571-1736218:1736038-1736218	01:01:01	ENSG00000167716	WDR81	3.78464e-12	3.55781e-10	0.830129	0	16.5026	#NAME?	4042.18	5601.61	-0.470707
intron_retention.15702	16	29461637-29461738:29461637-29461950:29461852-29461950	01:01:01	ENSG00000213648	SULT1A4	3.81239e-12	3.56048e-10	0.139557	0	7.03791	#NAME?	6422.18	4706.45	0.448426
intron_retention.19275	17	50677743-50678219:50677743-50679899:50679352-50679899	01:01:01	ENSG00000108846	ABCC3	4.10338e-12	3.80735e-10	0.124836	0	36.3744	#NAME?	23194.6	64295.3	-1.47093
intron_retention.25069	19	11402214-11402247:11402214-11402541:11402454-11402541	01:01:01	ENSG00000205517	RGL3	4.65716e-12	4.2933e-10	0.743004	0	7.89708	#NAME?	1714.7	859.524	0.996342
intron_retention.43401	X	154470846-154471317:154470846-154471638:154471476-154471638	01:01:01	ENSG00000130827	PLXNA3	5.19851e-12	4.76163e-10	-0.769506	21.3716	0.980208	4.44646	19390.8	9598.36	1.01451
intron_retention.27674	2	241091637-241094432:241091637-241095563:241095129-241095563	01:01:01	ENSG00000162804	SNED1	5.697e-12	5.18499e-10	0.447178	0	7.41804	#NAME?	1308.31	996.649	0.392546
intron_retention.35947	5	177531281-177532131:177531281-177532641:177532442-177532641	01:01:01	ENSG00000146067	FAM193B	8.00371e-12	7.19277e-10	0.374951	0	6.60543	#NAME?	10488.2	7468.1	0.489955
intron_retention.7024	11	120329976-120330049:120329976-120333682:120330406-120333682	01:01:01	ENSG00000181264	TLCD5	9.33431e-12	8.33612e-10	0.676219	0	19.6648	#NAME?	915.205	819.336	0.15964
intron_retention.7981	11	65866440-65866712:65866440-65867080:65866809-65867080	01:01:01	ENSG00000172638	EFEMP2	9.56646e-12	8.49038e-10	0.223464	0	11.8208	#NAME?	6563.61	7823.73	-0.253366
intron_retention.6429	11	67405594-67405701:67405594-67406017:67405902-67406017	01:01:01	ENSG00000175463	TBC1D10C	9.74898e-12	8.59896e-10	0.814973	0	35.8791	#NAME?	651.533	1670.87	-1.35869
intron_retention.30337	22	21694660-21695496:21694660-21697866:21696884-21697866	01:01:01	ENSG00000100023	PPIL2	1.02756e-11	9.00782e-10	0.356634	0	12.2625	#NAME?	3335.87	3856.97	-0.209406
intron_retention.23047	19	16863096-16863362:16863096-16863796:16863679-16863796	01:01:01	ENSG00000127511	SIN3B	1.19287e-11	1.03932e-09	0.386944	0	8.68197	#NAME?	12731.1	10242.1	0.313849
intron_retention.35153	5	141938520-141938904:141938520-141940146:141939505-141940146	01:01:01	ENSG00000081791	DELE1	1.22239e-11	1.05859e-09	0.224124	0	9.32826	#NAME?	5350.45	5827.23	-0.123152
intron_retention.13552	15	63042631-63042943:63042631-63044152:63044026-63044152	01:01:01	ENSG00000140416	TPM1	1.30986e-11	1.12751e-09	-0.22624	3617.91	713.185	2.34281	205139	79003	1.37662
intron_retention.32976	3	49116279-49116607:49116279-49116943:49116726-49116943	01:01:01	ENSG00000172046	USP19	1.36958e-11	1.17185e-09	0.882311	0.873936	21.7076	-4.63453	6466.73	6255.33	0.0479512
intron_retention.802	1	43432727-43433190:43432727-43434485:43434385-43434485	01:01:01	ENSG00000198198	SZT2	1.41941e-11	1.20726e-09	0.566639	0	7.71534	#NAME?	10478.3	7407.41	0.500367
intron_retention.15569	16	23666467-23667573:23666467-23669872:23669442-23669872	01:01:01	ENSG00000166847	DCTN5	1.48478e-11	1.25539e-09	0.136885	0	6.22167	#NAME?	9002.56	5676	0.66546
intron_retention.12777	14	24441677-24441795:24441677-24442260:24442108-24442260	01:01:01	ENSG00000100445	SDR39U1	1.67658e-11	1.40922e-09	0.386827	0	8.96027	#NAME?	5417.66	5265.49	0.0411032
intron_retention.37393	6	32042698-32042831:32042698-32043081:32042950-32043081	01:01:01	ENSG00000168477	TNXB	1.73681e-11	1.4513e-09	0.406583	4.30646	12.2968	-1.51371	4598.84	2205.52	1.06015
intron_retention.7561	11	47465943-47472102:47465943-47472357:47472190-47472357	01:01:01	ENSG00000149187	CELF1	1.7643e-11	1.46362e-09	0.536777	0	25.9408	#NAME?	8024.2	8714.48	-0.119057
intron_retention.36281	6	30645894-30646109:30645894-30646821:30646468-30646821	01:01:01	ENSG00000137343	ATAT1	1.77204e-11	1.46362e-09	0.685834	0	18.203	#NAME?	2520.43	1400.6	0.847628
intron_retention.19952	17	78204655-78204900:78204655-78205190:78205092-78205190	01:01:01	ENSG00000183077	AFMID	2.33344e-11	1.91624e-09	0.650078	0	9.73158	#NAME?	2278.73	1868.09	0.286666
intron_retention.14784	16	677275-677388:677275-677559:677458-677559	01:01:01	ENSG00000103269	RHBDL1	2.74266e-11	2.2267e-09	0.770337	0	11.6548	#NAME?	582.426	588.6	-0.0152115
intron_retention.39298	7	92492952-92493129:92492952-92494396:92494292-92494396	01:01:01	ENSG00000127980	PEX1	2.76327e-11	2.23075e-09	0.870534	0	22.7096	#NAME?	1541.94	1638.04	-0.0872274
intron_retention.7826	11	64766899-64767246:64766899-64767844:64767570-64767844	01:01:01	ENSG00000168066	SF1	2.89441e-11	2.32349e-09	0.665913	0	20.6446	#NAME?	18992.5	21098.8	-0.151728
intron_retention.10925	12	122224644-122224748:122224644-122226039:122225964-122226039	01:01:01	ENSG00000184047	DIABLO	2.95085e-11	2.35557e-09	0.573312	0	7.65682	#NAME?	3523.85	3026.89	0.219319
intron_retention.29360	20	63740242-63741479:63740242-63742166:63742129-63742166	01:01:01	ENSG00000125520	SLC2A4RG	3.29466e-11	2.60096e-09	0.13334	0	7.65611	#NAME?	9576.42	6566.03	0.544466
intron_retention.43390	X	154466358-154466512:154466358-154466765:154466680-154466765	01:01:01	ENSG00000130827	PLXNA3	3.67059e-11	2.88181e-09	0.237668	0	5.01028	#NAME?	19390.8	9598.36	1.01451
intron_retention.15488	16	22534580-22534637:22534580-22536066:22536014-22536066	01:01:01	ENSG00000243716	NPIPB5	4.25594e-11	3.32312e-09	-0.177556	30.3798	1.76437	4.10588	14142.4	8056.29	0.811839
intron_retention.20334	17	7191266-7191358:7191266-7193117:7192944-7193117	01:01:01	ENSG00000132535	DLG4	4.28863e-11	3.33044e-09	0.282553	1.16525	13.1798	-3.49962	5315.48	5362.96	-0.0128283
intron_retention.11203	13	95790872-95793363:95790872-95794988:95793384-95794988	01:01:01	ENSG00000102580	DNAJC3	4.81655e-11	3.7202e-09	0.563216	0	23.9261	#NAME?	2566.43	4832.81	-0.913101
intron_retention.36776	6	43059889-43060605:43059889-43061583:43061310-43061583	01:01:01	ENSG00000137171	KLC4	5.14023e-11	3.94886e-09	0.616748	0	6.80091	#NAME?	8719.73	6721.97	0.375399
intron_retention.18022	17	4940486-4940726:4940486-4940993:4940872-4940993	01:01:01	ENSG00000108523	RNF167	6.46216e-11	4.93785e-09	0.100442	0	11.906	#NAME?	3905.13	5824.91	-0.576865
intron_retention.6379	11	67289828-67289965:67289828-67290213:67290077-67290213	01:01:01	ENSG00000172932	ANKRD13D	7.38839e-11	5.61557e-09	0.635974	0	10.5	#NAME?	6904.82	8345.17	-0.273337
intron_retention.8190	11	93733349-93733419:93733349-93734660:93734624-93734660	01:01:01	ENSG00000166012	TAF1D	7.73274e-11	5.84619e-09	0.404817	0	19.8614	#NAME?	6371.79	7547.01	-0.244207
intron_retention.30476	22	29298732-29299280:29298732-29299616:29299598-29299616	01:01:01	ENSG00000182944	EWSR1	8.03769e-11	6.04477e-09	0.101883	0	10.2795	#NAME?	21981.8	29523	-0.425531
intron_retention.26531	2	74424874-74424975:74424874-74425237:74425074-74425237	01:01:01	ENSG00000005448	WDR54	8.37111e-11	6.26256e-09	0.832548	0	25.5966	#NAME?	694.308	898.436	-0.371841
intron_retention.43434	X	3825087-3825231:3825087-3826631:3826600-3826631	01:01:01	ENSG00000285756	BX890604.2	1.02134e-10	7.60097e-09	0.358709	0	7.52819	#NAME?	4616.58	3182.65	0.536597
intron_retention.33003	3	49416777-49417367:49416777-49417718:49417614-49417718	01:01:01	ENSG00000145020	AMT	1.09059e-10	8.07435e-09	-0.350793	35.391	2.94369	3.58768	3721.67	2396.6	0.634962
intron_retention.15636	16	28835548-28836122:28835548-28837237:28836750-28837237	01:01:01	ENSG00000168488	ATXN2L	1.18916e-10	8.75873e-09	0.155118	0	17.1568	#NAME?	13177.5	17528.6	-0.411634
intron_retention.28084	2	64106177-64106299:64106177-64108379:64108239-64108379	01:01:01	ENSG00000197329	PELI1	1.19853e-10	8.78243e-09	0.301755	1.74787	17.7067	-3.34063	7150.15	4494.31	0.669874
intron_retention.25466	19	35744103-35744738:35744103-35745187:35745124-35745187	01:01:01	ENSG00000161265	U2AF1L4	1.31438e-10	9.58221e-09	-0.580872	44.0513	11.2401	1.97053	1771.21	1851.04	-0.0635974
intron_retention.22060	18	11886498-11886781:11886498-11887025:11886916-11887025	01:01:01	ENSG00000154889	MPPE1	1.32635e-10	9.62042e-09	0.566052	0	10.5116	#NAME?	1910.88	1668.01	0.196102
intron_retention.40715	8	101202332-101202447:101202332-101204693:101204649-101204693	01:01:01	ENSG00000120963	ZNF706	1.35065e-10	9.7472e-09	0.334745	0	7.12778	#NAME?	5185.4	4643.26	0.159318
intron_retention.10563	12	57244087-57244366:57244087-57244622:57244536-57244622	01:01:01	ENSG00000185482	STAC3	1.51677e-10	1.08627e-08	0.642586	0	18.0035	#NAME?	501.69	566.834	-0.176131
intron_retention.13925	15	90265671-90265876:90265671-90266398:90266287-90266398	01:01:01	ENSG00000182768	NGRN	1.52042e-10	1.08627e-08	0.22829	0	13.3139	#NAME?	4031.52	2302.23	0.808293
intron_retention.15682	16	28974793-28975100:28974793-28975392:28975187-28975392	01:01:01	ENSG00000169682	SPNS1	1.68569e-10	1.19103e-08	0.100206	0	11.1109	#NAME?	4522.91	6331.16	-0.48522
intron_retention.29447	20	3671876-3672329:3671876-3672626:3672536-3672626	01:01:01	ENSG00000149451	ADAM33	1.69207e-10	1.19103e-08	0.111543	29.7503	94.0594	-1.66067	8358.4	7762.9	0.106631
intron_retention.43171	X	135569336-135569431:135569336-135573033:135572814-135573033	01:01:01	ENSG00000165359	INTS6L	1.73419e-10	1.2147e-08	0.36966	0	9.39113	#NAME?	5156.04	5501.13	-0.0934628
intron_retention.16360	16	68254918-68255380:68254918-68255990:68255890-68255990	01:01:01	ENSG00000103066	PLA2G15	1.87111e-10	1.30421e-08	0.431066	0	9.8334	#NAME?	3459	3834.02	-0.148506
intron_retention.28717	2	241094276-241094432:241094276-241096438:241095129-241096438	01:01:01	ENSG00000122085	MTERF4	1.93327e-10	1.34099e-08	0.447178	0	7.41804	#NAME?	3495.98	2946.28	0.246803
intron_retention.24644	19	901975-902434:901975-902627:902518-902627	01:01:01	ENSG00000198858	R3HDM4	2.11016e-10	1.45662e-08	0.641227	0	10.4636	#NAME?	8309.94	11840.3	-0.5108
intron_retention.31501	3	15256692-15259020:15256692-15259803:15259760-15259803	01:01:01	ENSG00000224660	SH3BP5-AS1	2.25362e-10	1.54817e-08	0.3484	0	14.8821	#NAME?	11236.3	22225	-0.984016
intron_retention.5756	11	45870329-45870532:45870329-45870934:45870841-45870934	01:01:01	ENSG00000121671	CRY2	2.30053e-10	1.57283e-08	0.949088	0	16.2042	#NAME?	1665.12	1436.22	0.213349
intron_retention.11232	13	102853756-102853872:102853756-102854374:102854287-102854374	01:01:01	ENSG00000134899	ERCC5	2.6742e-10	1.8196e-08	0.140304	7.16651	37.9142	-2.4034	6879.57	5914.26	0.218121
intron_retention.24364	19	54459320-54459520:54459320-54459593:54459576-54459593	01:01:01	ENSG00000167615	LENG8	2.79378e-10	1.89196e-08	-0.117016	37.4842	16.9081	1.14857	35557	39496.8	-0.151602
intron_retention.25454	19	35742463-35742619:35742463-35743904:35743808-35743904	01:01:01	ENSG00000161265	U2AF1L4	2.97028e-10	2.002e-08	0.383108	0	9.71018	#NAME?	1771.21	1851.04	-0.0635974
intron_retention.9380	12	57726964-57727229:57726964-57727582:57727359-57727582	01:01:01	ENSG00000255737	AGAP2-AS1	3.03348e-10	2.035e-08	0.668789	0	16.6142	#NAME?	520.047	516.254	0.0105603
intron_retention.28536	2	189782421-189783123:189782421-189784328:189784268-189784328	01:01:01	ENSG00000128699	ORMDL1	3.14951e-10	2.10296e-08	0.278687	0	14.6507	#NAME?	3275.45	4942.73	-0.593613
intron_retention.38794	7	149293376-149293492:149293376-149293842:149293750-149293842	01:01:01	ENSG00000204946	ZNF783	3.17386e-10	2.10936e-08	0.505755	0	8.50605	#NAME?	3520.9	2966.34	0.247257
intron_retention.30977	22	23838710-23838776:23838710-23839006:23838894-23839006	01:01:01	ENSG00000099958	DERL3	3.20403e-10	2.11956e-08	0.809345	0	36.235	#NAME?	667.527	1681.66	-1.33299
intron_retention.38828	7	150368839-150369013:150368839-150369868:150369670-150369868	01:01:01	ENSG00000214022	REPIN1	3.37686e-10	2.22359e-08	0.606631	0	19.6179	#NAME?	12599.1	14411.6	-0.193911
intron_retention.6098	11	64369698-64369893:64369698-64370384:64370245-64370384	01:01:01	ENSG00000162302	RPS6KA4	3.49986e-10	2.29401e-08	0.392667	0	6.78063	#NAME?	5727.4	4496.2	0.349174
intron_retention.14356	15	72271022-72271287:72271022-72272554:72272392-72272554	01:01:01	ENSG00000137817	PARP6	3.68059e-10	2.40146e-08	0.321391	0	9.91801	#NAME?	7202.57	5194.69	0.471473
intron_retention.22252	19	1042314-1042397:1042314-1042826:1042745-1042826	01:01:01	ENSG00000064687	ABCA7	3.70157e-10	2.40417e-08	0.343152	0	11.5275	#NAME?	5601.36	9723.21	-0.795655
intron_retention.5497	11	2301996-2302222:2301996-2302958:2302843-2302958	01:01:01	ENSG00000064201	TSPAN32	3.81001e-10	2.4634e-08	0.198246	0	18.2642	#NAME?	10531.5	23505.2	-1.15827
intron_retention.41813	9	136993380-136993664:136993380-136993881:136993769-136993881	01:01:01	ENSG00000148362	PAXX	4.07419e-10	2.62235e-08	-0.327659	42.8383	5.48478	2.9654	4644.69	2931.76	0.663818
intron_retention.33635	4	733671-733789:733671-735027:733883-735027	01:01:01	ENSG00000185619	PCGF3	4.149e-10	2.65852e-08	0.274391	0	6.06168	#NAME?	10016.5	6959.64	0.525302
intron_retention.38472	7	99560506-99562494:99560506-99564705:99563862-99564705	01:01:01	ENSG00000197343	ZNF655	5.18942e-10	3.31034e-08	0.624593	0	17.3218	#NAME?	4373.02	5997.67	-0.455771
intron_retention.1318	1	110338505-110342268:110338505-110346633:110346307-110346633	01:01:01	ENSG00000162775	RBM15	6.03303e-10	3.81442e-08	0.486831	0	10.7545	#NAME?	2153.69	2598.05	-0.27062
intron_retention.40423	8	144522581-144524105:144522581-144524278:144524260-144524278	01:01:01	ENSG00000160959	LRRC14	6.74686e-10	4.24695e-08	0.231689	0	11.6585	#NAME?	3321.83	4370.79	-0.395914
intron_retention.3589	1	154171412-154171488:154171412-154172978:154172907-154172978	01:01:01	ENSG00000143549	TPM3	7.1773e-10	4.49809e-08	0.110341	0	6.01133	#NAME?	40618.2	33800.3	0.26509
intron_retention.41570	9	129880112-129880289:129880112-129880518:129880378-129880518	01:01:01	ENSG00000136878	USP20	7.59966e-10	4.72137e-08	0.182365	0	15.13	#NAME?	10356.2	7377.35	0.48932
intron_retention.31815	3	48466229-48466309:48466229-48467645:48466629-48467645	01:01:01	ENSG00000213689	TREX1	7.84918e-10	4.85528e-08	0.472797	2.35345	17.8669	-2.92444	1044.68	1087.63	-0.0581296
intron_retention.8897	12	49631859-49632623:49631859-49632880:49632854-49632880	01:01:01	ENSG00000110844	PRPF40B	8.19565e-10	5.02608e-08	0.636041	0	10.2893	#NAME?	6222.07	4599.9	0.435791
intron_retention.39198	7	72997058-72998790:72997058-72999162:72999054-72999162	01:01:01	ENSG00000174353	STAG3L3	8.29673e-10	5.06632e-08	0.484313	0	15.1915	#NAME?	1464.05	2765.51	-0.917577
intron_retention.25921	19	50798202-50798924:50798202-50799357:50799293-50799357	01:01:01	ENSG00000167747	C19orf48	8.75943e-10	5.32611e-08	0.212407	0	12.2317	#NAME?	4377.34	6380.93	-0.543711
intron_retention.22608	19	7519204-7520001:7519204-7520775:7520085-7520775	01:01:01	ENSG00000198816	ZNF358	9.64212e-10	5.81334e-08	0.123832	0.28192	11.0515	-5.29281	5971.4	3592.57	0.733054
intron_retention.6054	11	64232703-64233980:64232703-64234147:64234072-64234147	01:01:01	ENSG00000110011	DNAJC4	9.77287e-10	5.86742e-08	-0.275276	135.971	52.5477	1.3716	3294.18	2744.36	0.263448
intron_retention.21857	18	11884878-11885043:11884878-11885816:11885675-11885816	01:01:01	ENSG00000141404	GNAL	9.97613e-10	5.96439e-08	0.609389	0	15.6641	#NAME?	1197.57	1281.63	-0.0978691
intron_retention.42413	9	136371894-136372094:136371894-136373644:136373531-136373644	01:01:01	ENSG00000187796	CARD9	1.03375e-09	6.15468e-08	0.657046	0	27.9842	#NAME?	2505.7	5945.51	-1.24658
intron_retention.2782	1	16605405-16607691:16605405-16608779:16608507-16608779	01:01:01	ENSG00000219481	NBPF1	1.20369e-09	7.10726e-08	0.675449	0	7.2363	#NAME?	2025.27	1777.68	0.18812
intron_retention.7326	11	6449305-6450621:6449305-6451060:6450891-6451060	01:01:01	ENSG00000110171	TRIM3	1.26287e-09	7.42601e-08	1	0	13.0606	#NAME?	1629.93	850.245	0.938859
intron_retention.38071	7	26201756-26202609:26201756-26203022:26202970-26203022	01:01:01	ENSG00000122565	CBX3	1.29457e-09	7.58117e-08	0.30326	0	7.45772	#NAME?	16638.2	17698.1	-0.089091
intron_retention.10761	12	109092506-109092787:109092506-109093472:109093246-109093472	01:01:01	ENSG00000189046	ALKBH2	1.41168e-09	8.23327e-08	0.419628	0	5.68139	#NAME?	1117.47	661.138	0.757215
intron_retention.1319	1	110338505-110345649:110338505-110346633:110346307-110346633	01:01:01	ENSG00000162775	RBM15	1.45924e-09	8.47603e-08	0.405043	0	12.1255	#NAME?	2153.69	2598.05	-0.27062
intron_retention.33773	4	6674087-6674637:6674087-6676047:6674992-6676047	01:01:01	ENSG00000170846	AC093323.1	1.54587e-09	8.94289e-08	0.506726	0	9.50581	#NAME?	1349.85	1339.76	0.0108232
intron_retention.43569	X	53936681-53938059:53936681-53939246:53939161-53939246	01:01:01	ENSG00000172943	PHF8	1.57344e-09	9.06569e-08	0.370508	0	8.08333	#NAME?	2302.64	2545.18	-0.144478
intron_retention.1760	1	155611215-155611827:155611215-155612100:155611982-155612100	01:01:01	ENSG00000125459	MSTO1	1.78713e-09	1.02145e-07	-0.130691	5.4018	13.7095	-1.34366	4463.81	2125.19	1.07068
intron_retention.33678	4	1380046-1380747:1380046-1380988:1380879-1380988	01:01:01	ENSG00000163945	UVSSA	1.86304e-09	1.06059e-07	0.672805	0	6.7049	#NAME?	5810.28	3907.32	0.57243
intron_retention.14931	16	1778454-1778612:1778454-1781708:1781357-1781708	01:01:01	ENSG00000197774	EME2	1.99802e-09	1.12845e-07	-0.108026	264.973	118.18	1.16486	17746.4	13268.9	0.419481
intron_retention.10931	12	122518838-122519029:122518838-122520581:122520503-122520581	01:01:01	ENSG00000111011	RSRC2	2.01157e-09	1.13162e-07	0.611347	0	14.794	#NAME?	5819.47	5314.83	0.130866
intron_retention.36590	6	33289595-33289628:33289595-33289920:33289841-33289920	01:01:01	ENSG00000204220	PFDN6	2.0467e-09	1.14688e-07	0.151079	0	10.1006	#NAME?	3422.7	3413.82	0.00374994
intron_retention.10875	12	120215102-120215417:120215102-120215661:120215559-120215661	01:01:01	ENSG00000089159	PXN	2.21613e-09	1.23696e-07	0.263986	0	5.59387	#NAME?	9602.69	7460.88	0.364094
intron_retention.2981	1	32215846-32216281:32215846-32216517:32216383-32216517	01:01:01	ENSG00000160055	TMEM234	2.50576e-09	1.39318e-07	0.306989	0	4.95048	#NAME?	2037.56	948.6	1.10297
intron_retention.25747	19	45641640-45641748:45641640-45642041:45641917-45642041	01:01:01	ENSG00000125746	EML2	2.53622e-09	1.40465e-07	0.400496	0	7.38234	#NAME?	3256.25	3221.79	0.0153503
intron_retention.10987	12	128809395-128809473:128809395-128810053:128809942-128810053	01:01:01	ENSG00000139370	SLC15A4	2.58708e-09	1.42729e-07	0.873836	0	12.2772	#NAME?	1234.9	1470.1	-0.251525
intron_retention.26248	2	27037560-27037702:27037560-27037892:27037814-27037892	01:01:01	ENSG00000119777	TMEM214	2.74136e-09	1.50659e-07	-0.671841	47.5593	1.47846	5.00756	8756.98	7561.57	0.211748
intron_retention.23703	19	41382771-41382921:41382771-41383722:41383714-41383722	01:01:01	ENSG00000142046	TMEM91	2.95401e-09	1.61723e-07	0.300664	0	18.6427	#NAME?	1833.99	4865.9	-1.40772
intron_retention.27989	2	38748578-38748653:38748578-38749173:38748897-38749173	01:01:01	ENSG00000115875	SRSF7	3.40187e-09	1.85532e-07	0.243095	2.53728	19.0817	-2.91084	8801.58	12341.1	-0.487641
intron_retention.28973	20	38446698-38450447:38446698-38450766:38450532-38450766	01:01:01	ENSG00000174365	SNHG11	3.52827e-09	1.90967e-07	0.823808	0	18.3412	#NAME?	635.661	775.605	-0.287065
intron_retention.4062	1	223951478-223952291:223951478-223952442:223952384-223952442	01:01:01	ENSG00000272645	GTF2IP20	3.55535e-09	1.91707e-07	0.63392	0	5.97037	#NAME?	1300.64	938.596	0.470648
intron_retention.5687	11	18400629-18400745:18400629-18400872:18400836-18400872	01:01:01	ENSG00000134333	LDHA	3.66056e-09	1.96183e-07	0.723717	0	13.2523	#NAME?	16245.6	34869.6	-1.10192
intron_retention.15713	16	29696995-29697998:29696995-29698699:29698038-29698699	01:01:01	ENSG00000103485	QPRT	3.66581e-09	1.96183e-07	-0.309665	39.2345	13.1828	1.57347	23737.5	25676.3	-0.113267
intron_retention.43360	X	154444458-154444909:154444458-154445717:154445632-154445717	01:01:01	ENSG00000071859	FAM50A	3.95608e-09	2.10927e-07	0.542452	0	6.29342	#NAME?	11701.8	6608.94	0.824245
intron_retention.19693	17	77213917-77215714:77213917-77215896:77215883-77215896	01:01:01	ENSG00000129657	SEC14L1	4.05386e-09	2.15337e-07	0.288652	1.12604	15.7327	-3.80444	9237.05	14475.5	-0.648105
intron_retention.20840	17	40092792-40093282:40092792-40094122:40093911-40094122	01:01:01	ENSG00000126368	NR1D1	4.28203e-09	2.26615e-07	0.481066	0	9.8401	#NAME?	1787.42	743.871	1.26475
intron_retention.6636	11	72822438-72823797:72822438-72824122:72824059-72824122	01:01:01	ENSG00000168010	ATG16L2	4.829e-09	2.54553e-07	0.23016	0	9.45853	#NAME?	5237.04	8173.97	-0.642285
intron_retention.8208	11	95788498-95788563:95788498-95789561:95789391-95789561	01:01:01	ENSG00000077458	FAM76B	4.86133e-09	2.54553e-07	0.747865	0	15.0758	#NAME?	1960.15	2156.59	-0.137783
intron_retention.9147	12	55729103-55729355:55729103-55730852:55729661-55730852	01:01:01	ENSG00000258056	AC009779.3	4.86339e-09	2.54553e-07	0.439458	0	11.026	#NAME?	575.836	687.772	-0.256273
intron_retention.3635	1	155217239-155218049:155217239-155218479:155218387-155218479	01:01:01	ENSG00000160766	GBAP1	5.09275e-09	2.65585e-07	0.854398	0	4.42578	#NAME?	1318.99	680.132	0.955551
intron_retention.39797	8	22566000-22566193:22566000-22566484:22566344-22566484	01:01:01	ENSG00000120896	SORBS3	5.2232e-09	2.71397e-07	0.292082	0	4.67743	#NAME?	5064.82	2949.17	0.7802
intron_retention.16177	16	58515495-58515880:58515495-58516097:58515952-58516097	01:01:01	ENSG00000103037	SETD6	5.35628e-09	2.77304e-07	0.312406	0	9.15034	#NAME?	2973.16	3239.89	-0.123946
intron_retention.14850	16	790698-791370:790698-792347:792223-792347	01:01:01	ENSG00000127586	CHTF18	5.65638e-09	2.91783e-07	0.171668	0	6.93102	#NAME?	6327.51	7067.62	-0.159586
intron_retention.2770	1	16017073-16017207:16017073-16017852:16017764-16017852	01:01:01	ENSG00000173641	HSPB7	5.76666e-09	2.95628e-07	0.695918	0	6.32875	#NAME?	1179.75	527.773	1.16049
intron_retention.14859	16	1315324-1315669:1315324-1317125:1317026-1317125	01:01:01	ENSG00000103275	UBE2I	5.79298e-09	2.95628e-07	0.211461	0	7.00058	#NAME?	10196.2	11327.7	-0.151835
intron_retention.28021	2	47806751-47808247:47806751-47808427:47808328-47808427	01:01:01	ENSG00000138081	FBXO11	6.06073e-09	3.08192e-07	-0.1383	73.458	25.5846	1.52164	4890.39	5116.7	-0.0652626
intron_retention.6632	11	72822438-72822961:72822438-72824122:72824059-72824122	01:01:01	ENSG00000168010	ATG16L2	6.10649e-09	3.09417e-07	0.406905	0.582624	22.9639	-5.30066	5237.04	8173.97	-0.642285
intron_retention.28990	20	41162451-41162725:41162451-41162992:41162957-41162992	01:01:01	ENSG00000124181	PLCG1	6.65537e-09	3.34854e-07	0.406415	16.013	16.377	-0.0324258	30413.8	10467.8	1.53877
intron_retention.37938	7	852191-852667:852191-852907:852812-852907	01:01:01	ENSG00000164828	SUN1	6.84699e-09	3.43287e-07	0.565086	0	10.7102	#NAME?	12556.6	11632.6	0.110272
intron_retention.19437	17	73205937-73206262:73205937-73206817:73206707-73206817	01:01:01	ENSG00000166685	COG1	7.20259e-09	3.58599e-07	-0.213518	63.9956	12.9708	2.30271	4680.62	2868.74	0.706285
intron_retention.22916	19	13758867-13759010:13758867-13759272:13759099-13759272	01:01:01	ENSG00000104957	CCDC130	7.35524e-09	3.6241e-07	0.171327	17.8382	28.5792	-0.680001	7669.14	3733.73	1.03845
intron_retention.13055	14	101557303-101560025:101557303-101560375:101560251-101560375	01:01:01	ENSG00000258498	DIO3OS	7.49244e-09	3.66642e-07	0.468982	0	12.0402	#NAME?	1225.88	1498.51	-0.289715
intron_retention.14574	15	90966799-90967202:90966799-90969623:90969523-90969623	01:01:01	ENSG00000198901	PRC1	7.6572e-09	3.73426e-07	0.374895	0	10.0804	#NAME?	4853.94	6879.72	-0.503194
intron_retention.36304	6	30914251-30914344:30914251-30915037:30914804-30915037	01:01:01	ENSG00000137411	VARS2	8.11078e-09	3.942e-07	0.309012	0	7.43234	#NAME?	5628.69	5645.98	-0.00442255
intron_retention.41595	9	131508910-131509022:131508910-131509808:131509742-131509808	01:01:01	ENSG00000130714	POMT1	9.10467e-09	4.41006e-07	0.646405	0	5.44567	#NAME?	3894.09	3215.26	0.276351
intron_retention.29455	20	3674063-3674849:3674063-3675105:3675026-3675105	01:01:01	ENSG00000149451	ADAM33	9.6092e-09	4.63695e-07	-0.343434	29.1379	9.39729	1.63258	8358.4	7762.9	0.106631
intron_retention.24585	19	58478086-58480019:58478086-58480619:58480175-58480619	01:01:01	ENSG00000083838	ZNF446	9.638e-09	4.63695e-07	0.408313	0	4.54716	#NAME?	2430.18	1281.5	0.923228
intron_retention.31220	22	50247889-50248859:50247889-50249168:50249102-50249168	01:01:01	ENSG00000100429	HDAC10	1.03232e-08	4.94992e-07	0.15473	0	6.86668	#NAME?	6606.55	6989.98	-0.0813919
intron_retention.21687	17	81936747-81936861:81936747-81937248:81936969-81937248	01:01:01	ENSG00000183010	PYCR1	1.10372e-08	5.27462e-07	0.21571	0	8.52504	#NAME?	14360.1	8137.27	0.819447
intron_retention.42151	9	69718020-69718565:69718020-69718684:69718649-69718684	01:01:01	ENSG00000188647	PTAR1	1.13574e-08	5.40872e-07	0.46622	0	7.78474	#NAME?	3916.45	4762.7	-0.282233
intron_retention.14509	15	84645468-84645836:84645468-84646085:84645972-84646085	01:01:01	ENSG00000177082	WDR73	1.13936e-08	5.40872e-07	0.556459	0	6.4746	#NAME?	3039.64	2563.52	0.245773
intron_retention.31933	3	50578820-50579740:50578820-50579939:50579843-50579939	01:01:01	ENSG00000114735	HEMK1	1.16093e-08	5.49288e-07	0.611009	0	10.6833	#NAME?	2622.46	3292.17	-0.328118
intron_retention.24630	19	651610-651915:651610-652296:652232-652296	01:01:01	ENSG00000070423	RNF126	1.19598e-08	5.62286e-07	0.629128	0	8.86515	#NAME?	4323.17	5403.03	-0.321679
intron_retention.38822	7	149864108-149865261:149864108-149867479:149866418-149867479	01:01:01	ENSG00000106479	ZNF862	1.19938e-08	5.62286e-07	0.366114	0	5.14055	#NAME?	2401.06	1653.97	0.537743
intron_retention.41417	9	127451485-127451669:127451485-127452084:127451928-127452084	01:01:01	ENSG00000148356	LRSAM1	1.20212e-08	5.62286e-07	0.731538	1.97344	19.6521	-3.3159	2811.73	2193.06	0.358513
intron_retention.21383	17	75130472-75130637:75130472-75130867:75130752-75130867	01:01:01	ENSG00000125458	NT5C	1.20608e-08	5.62286e-07	0.526357	0	12.5553	#NAME?	3654.49	3533.52	0.0485658
intron_retention.41273	9	89605011-89605533:89605011-89605880:89605757-89605880	01:01:01	ENSG00000130222	GADD45G	1.20807e-08	5.62286e-07	0.164016	0	7.60285	#NAME?	1446.24	1887.11	-0.383874
intron_retention.28767	20	2656773-2657218:2656773-2657488:2657372-2657488	01:01:01	ENSG00000101361	NOP56	1.23101e-08	5.71103e-07	-0.452982	32.7231	10.7756	1.60255	11212.3	15124.1	-0.431769
intron_retention.21563	17	78795652-78797879:78795652-78798551:78798399-78798551	01:01:01	ENSG00000055483	USP36	1.23695e-08	5.72001e-07	0.769133	0	8.91534	#NAME?	2945.8	3846.77	-0.384988
intron_retention.37305	6	31540321-31540534:31540321-31541729:31541633-31541729	01:01:01	ENSG00000198563	DDX39B	1.25397e-08	5.78001e-07	0.169237	0	6.63857	#NAME?	28605.2	30243.1	-0.0803278
intron_retention.8167	11	85660334-85661749:85660334-85662457:85662388-85662457	01:01:01	ENSG00000137504	CREBZF	1.31033e-08	6.02038e-07	0.175737	0	9.45271	#NAME?	6712.03	8458.28	-0.333617
intron_retention.41226	9	65731629-65731867:65731629-65733122:65732992-65733122	01:01:01	ENSG00000147996	CBWD5	1.33571e-08	6.09777e-07	0.81746	0	30.7752	#NAME?	1023.17	1295.99	-0.341012
intron_retention.20839	17	40034915-40034972:40034915-40035349:40035116-40035349	01:01:01	ENSG00000008838	MED24	1.37269e-08	6.22679e-07	0.551023	0	6.12801	#NAME?	7643.78	8045.03	-0.0738128
intron_retention.39390	7	100574010-100574356:100574010-100575782:100575704-100575782	01:01:01	ENSG00000077454	LRCH4	1.41949e-08	6.41871e-07	0.181311	0	13.772	#NAME?	7069.17	8651.74	-0.29145
intron_retention.15673	16	28954564-28954682:28954564-28956058:28955977-28956058	01:01:01	ENSG00000176953	NFATC2IP	1.43337e-08	6.46102e-07	0.514202	0	29.4705	#NAME?	4657.3	6553.73	-0.49282
intron_retention.21639	17	81665460-81665584:81665460-81666578:81666149-81666578	01:01:01	ENSG00000204237	OXLD1	1.48031e-08	6.65162e-07	0.131299	0	6.39161	#NAME?	2825.01	2831.26	-0.00318569
intron_retention.25803	19	48231659-48231810:48231659-48234543:48234402-48234543	01:01:01	ENSG00000105483	CARD8	1.48578e-08	6.65529e-07	0.529433	0	10.1468	#NAME?	3117.45	5804.57	-0.896824
intron_retention.888	1	44213454-44213527:44213454-44213858:44213748-44213858	01:01:01	ENSG00000178028	DMAP1	1.49243e-08	6.66417e-07	0.221013	0	5.30652	#NAME?	4407.91	3134.67	0.491779
intron_retention.23250	19	21116806-21117850:21116806-21118477:21117934-21118477	01:01:01	ENSG00000160352	ZNF714	1.50123e-08	6.66542e-07	0.199101	0	8.10273	#NAME?	3029.38	2973.31	0.0269527
intron_retention.9796	12	122980720-122981266:122980720-122981879:122981594-122981879	01:01:01	ENSG00000182196	ARL6IP4	1.50204e-08	6.66542e-07	0.214004	96.3798	151.503	-0.652547	13241.3	12688.8	0.0614813
intron_retention.25457	19	35742526-35743205:35742526-35743345:35743295-35743345	01:01:01	ENSG00000161265	U2AF1L4	1.53909e-08	6.8087e-07	-0.236458	23.7087	5.53626	2.09843	1771.21	1851.04	-0.0635974
intron_retention.21499	17	76089174-76089320:76089174-76091235:76091142-76091235	01:01:01	ENSG00000182473	EXOC7	1.59993e-08	7.056e-07	0.306929	0	4.54119	#NAME?	18241.8	11602.9	0.65276
intron_retention.19658	17	76384649-76385169:76384649-76385654:76385450-76385654	01:01:01	ENSG00000176170	SPHK1	1.6477e-08	7.2221e-07	0.570511	0	8.05579	#NAME?	2162.08	1285.57	0.750008
intron_retention.4120	1	228108113-228109021:228108113-228109290:228109260-228109290	01:01:01	ENSG00000162910	MRPL55	1.66276e-08	7.26582e-07	0.220832	0	11.2481	#NAME?	4024.11	2548.5	0.659019
intron_retention.949	1	44811679-44812098:44811679-44812490:44812457-44812490	01:01:01	ENSG00000222009	BTBD19	2.0407e-08	8.86307e-07	0.305572	0	6.1492	#NAME?	4625.5	4447.81	0.0565146
intron_retention.20458	17	8206490-8206934:8206490-8207367:8207317-8207367	01:01:01	ENSG00000178999	AURKB	2.22373e-08	9.59966e-07	0.233255	0	14.7478	#NAME?	2243.41	3807.05	-0.762975
intron_retention.25063	19	11381055-11381313:11381055-11381849:11381691-11381849	01:01:01	ENSG00000187266	EPOR	2.25632e-08	9.711e-07	0.459751	0	6.54563	#NAME?	3282.94	3555.55	-0.115085
intron_retention.34794	5	69369805-69370284:69369805-69371171:69371034-69371171	01:01:01	ENSG00000152942	RAD17	2.33045e-08	9.99994e-07	0.675052	0	5.86854	#NAME?	3048.22	2091.98	0.543097
intron_retention.5239	10	121959323-121959410:121959323-121959595:121959500-121959595	01:01:01	ENSG00000107672	NSMCE4A	2.40414e-08	1.02852e-06	0.829418	0	35.3972	#NAME?	666.836	2978.79	-2.15932
intron_retention.1576	1	153658702-153658886:153658702-153659566:153659447-153659566	01:01:01	ENSG00000143553	SNAPIN	2.50453e-08	1.06828e-06	0.373331	0	9.88885	#NAME?	2936.69	2030.94	0.532041
intron_retention.2694	1	6462862-6462970:6462862-6464453:6464374-6464453	01:01:01	ENSG00000215788	TNFRSF25	2.66686e-08	1.13413e-06	0.222758	0	3.9335	#NAME?	5137.65	2776.14	0.888027
intron_retention.25903	19	50311936-50314990:50311936-50316091:50316032-50316091	01:01:01	ENSG00000131398	KCNC3	2.73811e-08	1.16097e-06	-0.6666	21.7711	1.29366	4.07289	2122.41	2205.71	-0.055538
intron_retention.31436	3	9940849-9941016:9940849-9941206:9941110-9941206	01:01:01	ENSG00000163703	CRELD1	3.53242e-08	1.49037e-06	0.560471	0	10.554	#NAME?	3543.45	3016.75	0.23216
intron_retention.22521	19	3611199-3611265:3611199-3612303:3611765-3612303	01:01:01	ENSG00000226800	CACTIN-AS1	3.59562e-08	1.51111e-06	0.134884	0	6.99823	#NAME?	2723.6	2420.17	0.170405
intron_retention.23660	19	40212804-40213188:40212804-40214221:40213516-40214221	01:01:01	ENSG00000130758	MAP3K10	3.64255e-08	1.52635e-06	-0.606487	39.1555	2.59491	3.91545	3044.76	1655.78	0.87882
intron_retention.22954	19	14074324-14074463:14074324-14074978:14074705-14074978	01:01:01	ENSG00000141854	MISP3	3.65441e-08	1.52684e-06	0.815388	0	13.2455	#NAME?	303.55	252.894	0.263399
intron_retention.6363	11	66857117-66857296:66857117-66857790:66857734-66857790	01:01:01	ENSG00000173621	LRFN4	3.67766e-08	1.53207e-06	0.277504	0	10.2691	#NAME?	3754.64	2960.73	0.342718
intron_retention.33587	3	196937509-196937631:196937509-196939432:196939392-196939432	01:01:01	ENSG00000114503	NCBP2	3.99354e-08	1.65883e-06	0.290895	0	11.2162	#NAME?	6945.21	7581.6	-0.126484
intron_retention.19143	17	48549888-48549946:48549888-48550402:48550339-48550402	01:01:01	ENSG00000230148	HOXB-AS1	4.05682e-08	1.68023e-06	0.37282	2.53728	17.1507	-2.75691	3163.44	1117.84	1.50078
intron_retention.29651	20	45843526-45843772:45843526-45844420:45844262-45844420	01:01:01	ENSG00000101473	ACOT8	4.13426e-08	1.7033e-06	0.57204	0	8.1058	#NAME?	1926.32	1893.44	0.0248396
intron_retention.40189	8	143274703-143274802:143274703-143275751:143274977-143275751	01:01:01	ENSG00000250571	GLI4	4.19816e-08	1.72378e-06	0.57674	0	8.32665	#NAME?	1993.51	1612.13	0.306338
intron_retention.2580	1	1734689-1734835:1734689-1735620:1735203-1735620	01:01:01	ENSG00000215790	SLC35E2A	4.23131e-08	1.73241e-06	0.536322	0	5.15613	#NAME?	3798.04	3420.19	0.151181
intron_retention.24763	19	3610644-3610971:3610644-3612413:3611903-3612413	01:01:01	ENSG00000105298	CACTIN	4.26968e-08	1.73816e-06	0.102735	0	5.40834	#NAME?	4967.72	4688.05	0.0835946
intron_retention.8823	12	42442640-42442741:42442640-42446290:42445972-42446290	01:01:01	ENSG00000134283	PPHLN1	4.393e-08	1.78328e-06	0.453216	0	8.63397	#NAME?	4898.44	7894.78	-0.688576
intron_retention.17932	17	4536075-4536174:4536075-4536946:4536899-4536946	01:01:01	ENSG00000183018	SPNS2	4.43683e-08	1.79358e-06	0.278096	0	7.40552	#NAME?	4456.69	4437.7	0.00615894
intron_retention.6396	11	67301281-67301398:67301281-67301651:67301487-67301651	01:01:01	ENSG00000172932	ANKRD13D	4.44346e-08	1.79358e-06	-0.132907	211.972	101.16	1.06723	6904.82	8345.17	-0.273337
intron_retention.29662	20	46355072-46355178:46355072-46355874:46355801-46355874	01:01:01	ENSG00000080189	SLC35C2	4.51066e-08	1.81557e-06	-0.415003	19.4116	2.61447	2.89233	6622.46	5975.68	0.148264
intron_retention.1703	1	155283973-155284757:155283973-155285311:155285164-155285311	01:01:01	ENSG00000143630	HCN3	4.89081e-08	1.96306e-06	0.64252	0	7.77714	#NAME?	769.562	831.548	-0.111763
intron_retention.36364	6	31628639-31629334:31628639-31629768:31629553-31629768	01:01:01	ENSG00000204469	PRRC2A	5.52809e-08	2.21263e-06	0.255239	0	5.84899	#NAME?	32991.5	36843.8	-0.159327
intron_retention.34847	5	79612572-79612769:79612572-79613075:79613010-79613075	01:01:01	ENSG00000164329	TENT2	5.69601e-08	2.27347e-06	0.136053	0	5.51451	#NAME?	3926.04	3639.55	0.109314
intron_retention.22776	19	10293697-10295612:10293697-10296776:10296338-10296776	01:01:01	ENSG00000105376	ICAM5	5.73202e-08	2.27739e-06	0.284141	0	15.8108	#NAME?	2631.74	4442.14	-0.755237
intron_retention.35575	5	88197668-88197765:88197668-88199069:88198975-88199069	01:01:01	ENSG00000164180	TMEM161B	5.73771e-08	2.27739e-06	0.794356	0	18.823	#NAME?	1228.73	1515.39	-0.302521
intron_retention.14511	15	84645972-84646085:84645972-84646348:84646183-84646348	01:01:01	ENSG00000177082	WDR73	5.90168e-08	2.33599e-06	0.398874	0	5.43081	#NAME?	3039.64	2563.52	0.245773
intron_retention.27869	2	24819168-24820114:24819168-24820848:24820723-24820848	01:01:01	ENSG00000138031	ADCY3	5.95022e-08	2.34869e-06	0.33198	0	13.9254	#NAME?	2891.43	3681.71	-0.348591
intron_retention.19608	17	75624174-75624249:75624174-75624447:75624369-75624447	01:01:01	ENSG00000266714	MYO15B	6.01892e-08	2.36927e-06	0.281428	0	5.45853	#NAME?	24727.1	24347.7	0.0223055
intron_retention.19935	17	78138348-78138732:78138348-78139240:78139161-78139240	01:01:01	ENSG00000167895	TMC8	6.05874e-08	2.37839e-06	0.751211	0	44.552	#NAME?	1120.44	7177.76	-2.67947
intron_retention.13872	15	84639507-84645836:84639507-84646085:84645972-84646085	01:01:01	ENSG00000176700	SCAND2P	6.44664e-08	2.52373e-06	0.556459	0	6.4746	#NAME?	2653.15	2333.54	0.185187
intron_retention.21688	17	81936747-81936861:81936747-81937239:81937179-81937239	01:01:01	ENSG00000183010	PYCR1	6.62191e-08	2.58526e-06	-0.226836	17.2506	1.66327	3.37455	14360.1	8137.27	0.819447
intron_retention.40317	8	144260906-144261041:144260906-144261216:144261178-144261216	01:01:01	ENSG00000179832	MROH1	7.10889e-08	2.76782e-06	0.108102	0	5.09689	#NAME?	7501.17	7171.66	0.0648082
intron_retention.29625	20	38420532-38421098:38420532-38422241:38422086-38422241	01:01:01	ENSG00000196756	SNHG17	7.20892e-08	2.79914e-06	0.459991	0	9.7466	#NAME?	1521.23	1662.97	-0.12853
intron_retention.24106	19	49679871-49679927:49679871-49680238:49680136-49680238	01:01:01	ENSG00000126457	PRMT1	7.31249e-08	2.83166e-06	0.741813	0	6.02782	#NAME?	11728.7	13832.4	-0.238007
intron_retention.28306	2	99173413-99173502:99173413-99174016:99173914-99174016	01:01:01	ENSG00000158411	MITD1	7.72525e-08	2.97537e-06	0.688541	0	7.43234	#NAME?	1916.69	1745.59	0.134902
intron_retention.25555	19	38419859-38420013:38419859-38420262:38420130-38420262	01:01:01	ENSG00000171777	RASGRP4	8.21637e-08	3.15602e-06	0.822511	0	50.3152	#NAME?	1139.58	3888.9	-1.77086
intron_retention.31100	22	38115526-38115849:38115526-38116211:38116074-38116211	01:01:01	ENSG00000184381	PLA2G6	8.82712e-08	3.38152e-06	-0.20524	23.7343	4.78814	2.30944	3392.53	2430.52	0.481095
intron_retention.6374	11	67283127-67283228:67283127-67283949:67283853-67283949	01:01:01	ENSG00000173020	GRK2	8.92609e-08	3.41029e-06	0.197568	0	9.61036	#NAME?	10038.2	20978.5	-1.06341
intron_retention.38067	7	26201744-26201830:26201744-26203022:26202970-26203022	01:01:01	ENSG00000122565	CBX3	9.12138e-08	3.47561e-06	0.174442	0	5.83412	#NAME?	16638.2	17698.1	-0.089091
intron_retention.10914	12	121799846-121799956:121799846-121802784:121801571-121802784	01:01:01	ENSG00000139725	RHOF	9.21431e-08	3.50168e-06	0.215896	0	10.9932	#NAME?	5390.04	9135.28	-0.761153
intron_retention.20187	17	1711970-1712399:1711970-1714014:1713855-1714014	01:01:01	ENSG00000186594	MIR22HG	9.57259e-08	3.62819e-06	0.122148	0	3.5213	#NAME?	3642.57	1510.23	1.27019
intron_retention.27871	2	24820245-24820848:24820245-24821640:24821516-24821640	01:01:01	ENSG00000138031	ADCY3	9.69103e-08	3.65963e-06	0.378929	0	14.1887	#NAME?	2891.43	3681.71	-0.348591
intron_retention.1123	1	75786698-75787604:75786698-75790274:75789951-75790274	01:01:01	ENSG00000137955	RABGGTB	9.70676e-08	3.65963e-06	0.187864	0	8.93853	#NAME?	5716.76	8202.3	-0.52083
intron_retention.17981	17	4892148-4892234:4892148-4892768:4892655-4892768	01:01:01	ENSG00000141503	MINK1	9.95694e-08	3.74407e-06	0.170532	0	5.11573	#NAME?	12917.6	12494.5	0.0480524
intron_retention.26232	2	24819353-24820114:24819353-24820848:24820723-24820848	01:01:01	ENSG00000138092	CENPO	1.0539e-07	3.94075e-06	0.33198	0	13.9254	#NAME?	2754.97	3517.96	-0.352703
intron_retention.10916	12	121801571-121801608:121801571-121801808:121801706-121801808	01:01:01	ENSG00000212694	LINC01089	1.05482e-07	3.94075e-06	0.298947	0	11.6375	#NAME?	3706.98	5821.5	-0.651148
intron_retention.26078	19	57697366-57697841:57697366-57701145:57700987-57701145	01:01:01	ENSG00000179909	ZNF154	1.05627e-07	3.94075e-06	0.35287	0	6.53893	#NAME?	2098.18	2273.12	-0.115535
intron_retention.19069	17	46555151-46555424:46555151-46555643:46555530-46555643	01:01:01	ENSG00000238083	LRRC37A2	1.07742e-07	4.00917e-06	-0.133764	58.4166	16.1308	1.85656	1388.28	1189.5	0.222944
intron_retention.1215	1	100140407-100140514:100140407-100141019:100140851-100141019	01:01:01	ENSG00000122435	TRMT13	1.08445e-07	4.02487e-06	0.905022	0	12.9244	#NAME?	1085.08	1255.01	-0.209905
intron_retention.9899	12	131929275-131929546:131929275-131929796:131929591-131929796	01:01:01	ENSG00000177192	PUS1	1.10481e-07	4.08981e-06	0.252272	0	8.49716	#NAME?	2292.35	3950.21	-0.785102
intron_retention.41400	9	125200541-125200577:125200541-125200906:125200779-125200906	01:01:01	ENSG00000136933	RABEPK	1.14194e-07	4.19467e-06	0.310344	0	6.16115	#NAME?	1805.88	1722.24	0.068417
intron_retention.34268	4	2744386-2744506:2744386-2745535:2745445-2745535	01:01:01	ENSG00000168884	TNIP2	1.16797e-07	4.27927e-06	0.189487	0	5.98758	#NAME?	4261.28	4441.33	-0.0597036
intron_retention.12616	14	23561511-23561635:23561511-23562406:23562287-23562406	01:01:01	ENSG00000213983	AP1G2	1.17203e-07	4.28315e-06	0.219554	0	18.4843	#NAME?	14603.6	14825.4	-0.0217521
intron_retention.26593	2	85355074-85355170:85355074-85355598:85355554-85355598	01:01:01	ENSG00000115459	ELMOD3	1.17587e-07	4.28624e-06	0.5185	0	6.11913	#NAME?	2267.77	2148	0.0782851
intron_retention.9199	12	56001738-56001948:56001738-56002271:56002211-56002271	01:01:01	ENSG00000139531	SUOX	1.18834e-07	4.32065e-06	0.669766	0	5.5551	#NAME?	2930.66	2305.59	0.346091
intron_retention.34341	4	56655856-56656012:56655856-56656516:56656343-56656516	01:01:01	ENSG00000171476	HOPX	1.2292e-07	4.45788e-06	0.751768	0	25.1932	#NAME?	642.557	956.739	-0.574301
intron_retention.20444	17	8149970-8150125:8149970-8150317:8150218-8150317	01:01:01	ENSG00000179094	PER1	1.23764e-07	4.47713e-06	0.859409	0	16.4386	#NAME?	2716	2855.48	-0.0722482
intron_retention.14430	15	75359902-75359988:75359902-75360126:75360089-75360126	01:01:01	ENSG00000140400	MAN2C1	1.27395e-07	4.59685e-06	-0.159838	21.6089	91.8802	-2.08812	10672.3	11581.7	-0.117983
intron_retention.15639	16	28835548-28836176:28835548-28837232:28836750-28837232	01:01:01	ENSG00000168488	ATXN2L	1.3127e-07	4.72473e-06	0.125411	0	12.9175	#NAME?	13177.5	17528.6	-0.411634
intron_retention.11984	14	69768797-69769251:69768797-69769594:69769510-69769594	01:01:01	ENSG00000100650	SRSF5	1.38997e-07	4.97777e-06	0.101377	0	7.68981	#NAME?	15038.1	21245.6	-0.498545
intron_retention.701	1	36321055-36322725:36321055-36323636:36323458-36323636	01:01:01	ENSG00000214193	SH3D21	1.39512e-07	4.98371e-06	-0.244662	68.9827	12.0154	2.52135	13238.4	6615.77	1.00074
intron_retention.20516	17	15976559-15977092:15976559-15977700:15977578-15977700	01:01:01	ENSG00000214941	ZSWIM7	1.4117e-07	5.03038e-06	0.695311	0	17.5386	#NAME?	1328.85	1558.57	-0.230045
intron_retention.16235	16	67192154-67192362:67192154-67192664:67192487-67192664	01:01:01	ENSG00000205250	E2F4	1.44678e-07	5.14255e-06	0.549713	0	7.7445	#NAME?	9946.5	8366.19	0.249618
intron_retention.4215	1	248857233-248857436:248857233-248857859:248857827-248857859	01:01:01	ENSG00000171163	ZNF692	1.45557e-07	5.15042e-06	0.160724	0.563839	6.43257	-3.51204	5624.71	4498.94	0.322195
intron_retention.35689	5	138165827-138166610:138165827-138168078:138167933-138168078	01:01:01	ENSG00000112983	BRD8	1.58444e-07	5.57883e-06	0.252684	0	4.91606	#NAME?	5536.43	4832.88	0.196071
intron_retention.20646	17	28577564-28577770:28577564-28578292:28578009-28578292	01:01:01	ENSG00000076382	SPAG5	1.58514e-07	5.57883e-06	0.313843	15.122	53.3262	-1.8182	4310.82	5609.25	-0.379846
intron_retention.35097	5	140671321-140671750:140671321-140674124:140672444-140674124	01:01:01	ENSG00000120314	WDR55	1.71527e-07	6.022e-06	0.224081	0	4.15201	#NAME?	5115.54	3803.97	0.42738
intron_retention.26234	2	24819353-24820848:24819353-24822373:24821516-24822373	01:01:01	ENSG00000138092	CENPO	1.72301e-07	6.03432e-06	0.378929	0	14.1887	#NAME?	2754.97	3517.96	-0.352703
intron_retention.25585	19	38867829-38869166:38867829-38869410:38869246-38869410	01:01:01	ENSG00000187994	RINL	1.77324e-07	6.19506e-06	0.83476	0	20.2379	#NAME?	506.182	1859.35	-1.87707
intron_retention.43507	X	48934463-48934612:48934463-48934867:48934695-48934867	01:01:01	ENSG00000068308	OTUD5	1.78263e-07	6.21267e-06	0.185497	0	4.82312	#NAME?	11732	11329.5	0.0503663
intron_retention.13874	15	84645972-84646085:84645972-84647478:84646183-84647478	01:01:01	ENSG00000176700	SCAND2P	1.84006e-07	6.38172e-06	0.398874	0	5.43081	#NAME?	2653.15	2333.54	0.185187
intron_retention.2232	1	207723617-207724708:207723617-207738416:207738403-207738416	01:01:01	ENSG00000197721	CR1L	1.88725e-07	6.52952e-06	-0.217285	34.216	41.1112	-0.264858	8588.31	22177.2	-1.36863
intron_retention.39483	7	111561850-111561923:111561850-111562504:111562463-111562504	01:01:01	ENSG00000184903	IMMP2L	1.89509e-07	6.5408e-06	0.803184	0	14.3144	#NAME?	695.386	615.94	0.175023
intron_retention.40985	8	144463816-144465096:144463816-144465648:144465570-144465648	01:01:01	ENSG00000187954	CYHR1	1.96102e-07	6.75204e-06	0.266812	0	8.57326	#NAME?	7460.66	5734.6	0.37961
intron_retention.9984	12	6450340-6450980:6450340-6451519:6451468-6451519	01:01:01	ENSG00000215039	CD27-AS1	1.9707e-07	6.76906e-06	0.638626	0	10.7936	#NAME?	1758.59	1912.82	-0.121285
intron_retention.30049	21	32601666-32601973:32601666-32603292:32603160-32603292	01:01:01	ENSG00000159079	CFAP298	2.06489e-07	7.07559e-06	0.356923	0	6.4603	#NAME?	2348.78	2710.11	-0.206439
intron_retention.39646	7	151078841-151079021:151078841-151080842:151080684-151080842	01:01:01	ENSG00000164896	FASTK	2.07431e-07	7.09086e-06	0.148957	0	8.73667	#NAME?	10582	6222.65	0.766007
intron_retention.4113	1	228108234-228108474:228108234-228109021:228108954-228109021	01:01:01	ENSG00000162910	MRPL55	2.09851e-07	7.15646e-06	0.322572	0	12.4086	#NAME?	4024.11	2548.5	0.659019
intron_retention.40231	8	143691072-143691232:143691072-143691694:143691599-143691694	01:01:01	ENSG00000181135	ZNF707	2.11583e-07	7.19836e-06	0.806461	0	11.5292	#NAME?	981.672	1241.81	-0.339126
intron_retention.12779	14	24441673-24441795:24441673-24442452:24442345-24442452	01:01:01	ENSG00000100445	SDR39U1	2.13891e-07	7.25959e-06	0.15242	0	5.19437	#NAME?	5417.66	5265.49	0.0411032
intron_retention.33516	3	183983752-183985378:183983752-183987917:183987769-183987917	01:01:01	ENSG00000114770	ABCC5	2.19583e-07	7.43514e-06	-0.748515	79.44	4.59736	4.11099	5246.75	5398.92	-0.0412466
intron_retention.35424	5	181234173-181234995:181234173-181235397:181235353-181235397	01:01:01	ENSG00000146063	TRIM41	2.23503e-07	7.54996e-06	0.162742	0	6.34815	#NAME?	3735.91	3883.62	-0.0559433
intron_retention.42799	X	48521868-48521907:48521868-48522252:48522192-48522252	01:01:01	ENSG00000147155	EBP	2.41793e-07	8.14853e-06	0.384287	0	10.1254	#NAME?	3848.1	7939.28	-1.04486
intron_retention.5160	10	100488857-100488974:100488857-100489398:100489251-100489398	01:01:01	ENSG00000075826	SEC31B	2.73504e-07	9.17395e-06	0.447754	0	9.66871	#NAME?	2734.13	3020.75	-0.143824
intron_retention.11270	13	110634544-110634776:110634544-110635588:110635472-110635588	01:01:01	ENSG00000213995	NAXD	2.92104e-07	9.77488e-06	0.356662	0	5.34022	#NAME?	4441.46	3436.5	0.370092
intron_retention.26126	19	58570343-58571429:58570343-58572737:58572549-58572737	01:01:01	ENSG00000099326	MZF1	2.98453e-07	9.96402e-06	0.495374	0	4.88762	#NAME?	4149.21	3457.44	0.263135
intron_retention.12886	14	64746282-64749473:64746282-64749696:64749653-64749696	01:01:01	ENSG00000070182	SPTB	3.02978e-07	1.00894e-05	0.452483	0	3.63201	#NAME?	3646.21	2290.79	0.670552
intron_retention.24107	19	49679871-49679929:49679871-49680238:49680139-49680238	01:01:01	ENSG00000126457	PRMT1	3.03621e-07	1.00894e-05	0.726845	0	5.41125	#NAME?	11728.7	13832.4	-0.238007
intron_retention.37558	6	41158505-41158780:41158505-41159106:41158872-41159106	01:01:01	ENSG00000095970	TREM2	3.21734e-07	1.06665e-05	0.897588	0	93.382	#NAME?	227.389	2176.18	-3.25856
intron_retention.174	1	2394004-2394728:2394004-2395871:2395783-2395871	01:01:01	ENSG00000157916	RER1	3.44141e-07	1.1383e-05	0.227046	0	4.50151	#NAME?	10786.1	9397.09	0.198892
intron_retention.4470	10	73228059-73228160:73228059-73230525:73230421-73230525	01:01:01	ENSG00000138286	FAM149B1	3.49782e-07	1.15428e-05	0.711722	0	10.3073	#NAME?	3957.44	5214.31	-0.397911
intron_retention.30034	21	29008239-29008307:29008239-29008621:29008394-29008621	01:01:01	ENSG00000156253	RWDD2B	3.73551e-07	1.22705e-05	0.863946	0	7.63001	#NAME?	732.791	549.157	0.416182
intron_retention.43909	X	154487305-154488496:154487305-154489082:154488583-154489082	01:01:01	ENSG00000126903	SLC10A3	3.77762e-07	1.23804e-05	0.185419	0	16.6706	#NAME?	2343.79	3709.96	-0.66256
intron_retention.17776	16	88655655-88656304:88655655-88657247:88657145-88657247	01:01:01	ENSG00000167508	MVD	3.78848e-07	1.23876e-05	0.199155	0	6.93246	#NAME?	8870.51	13760.7	-0.633469
intron_retention.6519	11	68052092-68053085:68052092-68053762:68053361-68053762	01:01:01	ENSG00000255031	AP002807.1	4.12886e-07	1.34697e-05	0.118396	0	12.6378	#NAME?	2331.54	2797.31	-0.26276
intron_retention.19056	17	45267112-45267198:45267112-45267466:45267405-45267466	01:01:01	ENSG00000267278	MAP3K14-AS1	4.52564e-07	1.47305e-05	0.594851	0	6.94006	#NAME?	461.127	528.309	-0.196218
intron_retention.40845	8	143795037-143795112:143795037-143795333:143795276-143795333	01:01:01	ENSG00000180900	SCRIB	4.55315e-07	1.47864e-05	0.141133	29.0231	96.1634	-1.72829	11428.5	10388.2	0.137683
intron_retention.23512	19	36102947-36103207:36102947-36103981:36103342-36103981	01:01:01	ENSG00000075702	WDR62	4.73117e-07	1.52953e-05	-0.161674	47.6154	18.4157	1.37049	1304.94	2219	-0.765924
intron_retention.4516	10	73791858-73792553:73791858-73792852:73792655-73792852	01:01:01	ENSG00000214655	ZSWIM8	4.73129e-07	1.52953e-05	0.127598	0	6.63152	#NAME?	10567.6	8549.18	0.305796
intron_retention.3569	1	153954254-153954989:153954254-153955166:153955064-153955166	01:01:01	ENSG00000160741	CRTC2	4.84002e-07	1.56115e-05	0.18346	30.9275	64.795	-1.06699	4723.85	3577.37	0.401063
intron_retention.41822	9	137077516-137077821:137077516-137078254:137078049-137078254	01:01:01	ENSG00000197355	UAP1L1	5.00392e-07	1.61038e-05	-0.18484	20.2275	8.93853	1.17821	1359.29	2796.06	-1.04054
intron_retention.102	1	1616273-1616614:1616273-1617323:1617077-1617323	01:01:01	ENSG00000197530	MIB2	5.19684e-07	1.66871e-05	0.506506	0	12.0052	#NAME?	15151.5	9046.82	0.743975
intron_retention.26595	2	85355075-85355598:85355075-85357025:85356966-85357025	01:01:01	ENSG00000115459	ELMOD3	5.23471e-07	1.6771e-05	0.498112	0	8.6865	#NAME?	2267.77	2148	0.0782851
intron_retention.27665	2	240595023-240596521:240595023-240596942:240596849-240596942	01:01:01	ENSG00000142330	CAPN10	5.43521e-07	1.73357e-05	0.113131	0	4.48793	#NAME?	3851.16	3507.98	0.134651
intron_retention.9084	12	53295838-53295941:53295838-53296551:53296453-53296551	01:01:01	ENSG00000123349	PFDN5	5.54969e-07	1.76614e-05	-0.11161	13.4051	2.11152	2.66643	9177.86	8360.48	0.134572
intron_retention.40305	8	144239613-144239755:144239613-144240153:144240100-144240153	01:01:01	ENSG00000179832	MROH1	5.57566e-07	1.77046e-05	-0.147605	7.64983	21.92	-1.51875	7501.17	7171.66	0.0648082
intron_retention.32111	3	56615868-56617605:56615868-56618212:56618171-56618212	01:01:01	ENSG00000180376	CCDC66	5.84787e-07	1.85278e-05	0.641017	0	17.0681	#NAME?	1306.26	1531.87	-0.229855
intron_retention.11751	14	24139729-24139854:24139729-24140444:24140246-24140444	01:01:01	ENSG00000259321	AL136295.2	5.89318e-07	1.863e-05	0.729732	0	4.37124	#NAME?	168.774	83.2497	1.01958
intron_retention.22349	19	1391841-1393606:1391841-1394357:1393887-1394357	01:01:01	ENSG00000115286	NDUFS7	6.1629e-07	1.93969e-05	0.372361	0	5.57303	#NAME?	5889.96	6605.26	-0.165359
intron_retention.38523	7	100351251-100351410:100351251-100352478:100352261-100352478	01:01:01	ENSG00000272752	STAG3L5P-PVRIG2P-PILRB	6.28985e-07	1.97529e-05	0.128117	1.12768	6.03451	-2.41988	9156.93	5863.45	0.643115
intron_retention.32504	3	184315407-184315856:184315407-184316218:184316135-184316218	01:01:01	ENSG00000114867	EIF4G1	6.59059e-07	2.0652e-05	0.376401	0	4.71241	#NAME?	39885.9	42416.7	-0.0887526
intron_retention.17387	16	30759341-30760453:30759341-30760668:30760605-30760668	01:01:01	ENSG00000196118	CCDC189	6.63911e-07	2.07585e-05	0.433646	1.12768	17.0034	-3.91439	1194.14	1233.86	-0.0472142
intron_retention.20463	17	8229141-8229206:8229141-8229446:8229301-8229446	01:01:01	ENSG00000178971	CTC1	6.75215e-07	2.10658e-05	0.366588	0	5.99355	#NAME?	2049.17	1828.65	0.164259
intron_retention.7088	11	124876465-124878131:124876465-124878436:124878297-124878436	01:01:01	ENSG00000154134	ROBO3	6.77388e-07	2.10876e-05	0.738397	0	9.89918	#NAME?	803.152	794.386	0.0158324
intron_retention.25780	19	46716130-46716535:46716130-46717127:46716814-46717127	01:01:01	ENSG00000105287	PRKD2	6.83444e-07	2.12299e-05	0.246285	0	4.70118	#NAME?	4195.88	4008.3	0.0659858
intron_retention.27388	2	218658763-218658876:218658763-218659173:218658979-218659173	01:01:01	ENSG00000074582	BCS1L	6.97099e-07	2.15865e-05	0.7329	0	5.10684	#NAME?	2998.28	3133.27	-0.0635349
intron_retention.20676	17	28703196-28704435:28703196-28704843:28704707-28704843	01:01:01	ENSG00000167525	PROCA1	7.19485e-07	2.21567e-05	0.78923	0	15.2698	#NAME?	657.941	978.267	-0.572269
intron_retention.25882	19	49812446-49812736:49812446-49813235:49813132-49813235	01:01:01	ENSG00000010361	FUZ	7.37111e-07	2.26507e-05	0.286951	0	6.25772	#NAME?	1969.12	2040.79	-0.0515775
intron_retention.2150	1	203795653-203796496:203795653-203801628:203801574-203801628	01:01:01	ENSG00000058673	ZC3H11A	7.39161e-07	2.2665e-05	0.338664	0	8.96278	#NAME?	16886.8	15775.2	0.0982456
intron_retention.26344	2	37241577-37241791:37241577-37242693:37242634-37242693	01:01:01	ENSG00000003509	NDUFAF7	7.45066e-07	2.27971e-05	0.533743	0	7.78944	#NAME?	1600.6	1315.07	0.283473
intron_retention.7818	11	64742009-64742937:64742009-64744122:64744002-64744122	01:01:01	ENSG00000068831	RASGRP2	7.46954e-07	2.28061e-05	0.337946	0	23.5164	#NAME?	3069.08	12230.8	-1.99465
intron_retention.40236	8	143717693-143717792:143717693-143718076:143718046-143718076	01:01:01	ENSG00000181085	MAPK15	7.73109e-07	2.35543e-05	0.999214	0	9.50853	#NAME?	1126.09	1019.6	0.143312
intron_retention.17847	16	89782858-89782918:89782858-89783102:89783006-89783102	01:01:01	ENSG00000187741	FANCA	7.86651e-07	2.39159e-05	-0.164718	2.91312	15.0451	-2.36866	5440.96	6465.75	-0.248957
intron_retention.27698	2	241572296-241572832:241572296-241572882:241572872-241572882	01:01:01	ENSG00000176720	BOK	7.93617e-07	2.40764e-05	0.333379	1.15586	5.51016	-2.25313	4357.13	2186.23	0.994932
intron_retention.19509	17	75492275-75492789:75492275-75492983:75492928-75492983	01:01:01	ENSG00000177728	TMEM94	8.02089e-07	2.42819e-05	0.579601	6.66349	47.5903	-2.83632	10240	9434.03	0.118264
intron_retention.9163	12	55834850-55836037:55834850-55836246:55836125-55836246	01:01:01	ENSG00000182796	TMEM198B	8.73976e-07	2.63465e-05	0.217966	0	6.99623	#NAME?	2425.8	3160.22	-0.381566
intron_retention.26015	19	55013704-55015165:55013704-55015733:55015678-55015733	01:01:01	ENSG00000088053	GP6	9.27139e-07	2.78903e-05	0.345133	0	9.41594	#NAME?	2683.82	5919.14	-1.1411
intron_retention.36410	6	31743903-31744025:31743903-31744234:31744189-31744234	01:01:01	ENSG00000204410	MSH5	9.59403e-07	2.88002e-05	0.658248	0	10.6761	#NAME?	1771.11	3138.03	-0.825205
intron_retention.474	1	25820827-25823323:25820827-25823748:25823643-25823748	01:01:01	ENSG00000117640	MTFR1L	1.03416e-06	3.09791e-05	0.252547	0	4.29423	#NAME?	6058.47	5545.4	0.127662
intron_retention.14432	15	75359902-75360688:75359902-75361191:75361045-75361191	01:01:01	ENSG00000140400	MAN2C1	1.07893e-06	3.21853e-05	0.271704	26.2216	83.1632	-1.66519	10672.3	11581.7	-0.117983
intron_retention.25111	19	12701597-12701644:12701597-12701851:12701751-12701851	01:01:01	ENSG00000105576	TNPO2	1.14685e-06	3.41404e-05	0.158594	0	4.50983	#NAME?	8037.54	7593.77	0.0819367
intron_retention.41695	9	136716293-136717711:136716293-136722028:136721965-136722028	01:01:01	ENSG00000165716	DIPK1B	1.15214e-06	3.42264e-05	0.195054	0	11.9696	#NAME?	11788.8	25001.5	-1.0846
intron_retention.20552	17	17817547-17817591:17817547-17817916:17817695-17817916	01:01:01	ENSG00000072310	SREBF1	1.16817e-06	3.46307e-05	0.362843	0	7.68583	#NAME?	8309.85	16775.1	-1.01343
intron_retention.19049	17	45240475-45242146:45240475-45242465:45242340-45242465	01:01:01	ENSG00000184922	FMNL1	1.18165e-06	3.49578e-05	0.951726	0	41.086	#NAME?	1067.39	7431.31	-2.79953
intron_retention.18004	17	4899535-4901625:4899535-4902087:4901931-4902087	01:01:01	ENSG00000205710	C17orf107	1.23297e-06	3.64007e-05	0.400375	0	3.7487	#NAME?	1529.15	708.264	1.11037
intron_retention.38972	7	2537880-2538764:2537880-2541484:2539543-2541484	01:01:01	ENSG00000106009	BRAT1	1.28744e-06	3.78579e-05	0.166064	0	4.52235	#NAME?	6213.56	6326.59	-0.0260082
intron_retention.11954	14	64742981-64749473:64742981-64749696:64749653-64749696	01:01:01	ENSG00000126822	PLEKHG3	1.28763e-06	3.78579e-05	0.452483	0	3.63201	#NAME?	7672.29	5301.41	0.533281
intron_retention.22366	19	1433738-1433827:1433738-1435687:1434739-1435687	01:01:01	ENSG00000071626	DAZAP1	1.34077e-06	3.91786e-05	0.505469	0	6.09901	#NAME?	10808.3	15923.3	-0.559001
intron_retention.8786	12	32106846-32107544:32106846-32107673:32107661-32107673	01:01:01	ENSG00000151746	BICD1	1.36202e-06	3.96373e-05	0.73303	0	5.31703	#NAME?	1695.32	1777.61	-0.0683796
intron_retention.28382	2	127289336-127289824:127289336-127290273:127290223-127290273	01:01:01	ENSG00000163161	ERCC3	1.43219e-06	4.15946e-05	0.136253	15.0896	34.2811	-1.18386	5098.87	4926.64	0.0495727
intron_retention.13929	15	90879221-90879284:90879221-90879544:90879443-90879544	01:01:01	ENSG00000140564	FURIN	1.44563e-06	4.18999e-05	0.336753	0	3.7824	#NAME?	27264	22908.8	0.251095
intron_retention.22084	18	35989823-35990595:35989823-35993300:35993101-35993300	01:01:01	ENSG00000141425	RPRD1A	1.46236e-06	4.22988e-05	0.142395	0	4.14676	#NAME?	5012.53	4440.63	0.174776
intron_retention.31121	22	38700281-38700618:38700281-38700942:38700799-38700942	01:01:01	ENSG00000100221	JOSD1	1.53032e-06	4.41752e-05	-0.20283	27.2309	5.43969	2.32365	6117.77	4000.82	0.612711
intron_retention.14679	16	540104-540371:540104-548031:546816-548031	01:01:01	ENSG00000103326	CAPN15	1.54949e-06	4.46383e-05	0.32675	0	7.2894	#NAME?	7340.45	12940	-0.817898
intron_retention.14564	15	90930917-90931944:90930917-90932110:90932054-90932110	01:01:01	ENSG00000184508	HDDC3	1.55587e-06	4.46423e-05	0.138326	28.051	61.4516	-1.1314	1423.07	1231.28	0.208838
intron_retention.31849	3	49014824-49015707:49014824-49015945:49015803-49015945	01:01:01	ENSG00000178252	WDR6	1.67285e-06	4.79024e-05	-0.194307	89.1589	15.9803	2.48009	22003.5	17312.1	0.345953
intron_retention.2239	1	207767012-207767195:207767012-207770362:207770320-207770362	01:01:01	ENSG00000117335	CD46	1.75243e-06	5.00809e-05	0.121091	34.7561	62.7747	-0.852916	26485.3	25216.1	0.0708481
intron_retention.8165	11	85660334-85660597:85660334-85661749:85661636-85661749	01:01:01	ENSG00000137504	CREBZF	1.76558e-06	5.0356e-05	0.143062	0	8.64429	#NAME?	6712.03	8458.28	-0.333617
intron_retention.38288	7	72948327-72950196:72948327-72950444:72950285-72950444	01:01:01	ENSG00000196313	POM121	1.86614e-06	5.30124e-05	0.19071	0	4.4506	#NAME?	11672	11748.6	-0.00943309
intron_retention.7297	11	3357926-3360565:3357926-3360788:3360719-3360788	01:01:01	ENSG00000005801	ZNF195	1.96969e-06	5.58431e-05	0.751032	0	11.7621	#NAME?	3463.57	2984.8	0.214628
intron_retention.40714	8	100952849-100953057:100952849-100953388:100953268-100953388	01:01:01	ENSG00000164924	YWHAZ	1.98965e-06	5.62974e-05	0.321976	0	3.78547	#NAME?	64452.4	52933.1	0.284066
intron_retention.34938	5	113591995-113593550:113591995-113595284:113593810-113595284	01:01:01	ENSG00000047188	YTHDC2	2.04096e-06	5.75212e-05	0.187006	0	6.24648	#NAME?	3222.27	4145.04	-0.363307
intron_retention.41415	9	127428551-127428660:127428551-127428920:127428831-127428920	01:01:01	ENSG00000196152	ZNF79	2.05469e-06	5.77943e-05	0.590492	0	7.74291	#NAME?	979.763	578.416	0.760324
intron_retention.22115	18	50268840-50269818:50268840-50271540:50271468-50271540	01:01:01	ENSG00000141644	MBD1	2.07068e-06	5.81295e-05	-0.364501	65.7638	15.5327	2.08198	8206.96	7041.99	0.220866
intron_retention.23256	19	21185943-21186287:21185943-21189998:21189864-21189998	01:01:01	ENSG00000196705	ZNF431	2.09101e-06	5.84915e-05	0.543547	0	13.5219	#NAME?	3352.96	4327.62	-0.368139
intron_retention.1079	1	66984571-66984592:66984571-66986670:66986402-66986670	01:01:01	ENSG00000198160	MIER1	2.0992e-06	5.8585e-05	0.193403	0	4.30312	#NAME?	2738.18	2566.33	0.0935109
intron_retention.16732	16	89994692-89995277:89994692-89995993:89995909-89995993	01:01:01	ENSG00000223959	AFG3L1P	2.1274e-06	5.92562e-05	0.259896	0	6.22402	#NAME?	1375.53	1848.86	-0.426642
intron_retention.29348	20	63733586-63733712:63733586-63734824:63734704-63734824	01:01:01	ENSG00000197114	ZGPAT	2.21955e-06	6.17027e-05	0.18154	0	3.28849	#NAME?	4977.58	3383.98	0.556726
intron_retention.19769	17	77213917-77215844:77213917-77215958:77215935-77215958	01:01:01	ENSG00000129657	SEC14L1	2.23988e-06	6.21468e-05	0.16192	0	6.05861	#NAME?	9237.05	14475.5	-0.648105
intron_retention.1020	1	47225796-47225889:47225796-47230750:47229455-47230750	01:01:01	ENSG00000226252	AL135960.1	2.25262e-06	6.23793e-05	0.248238	0	8.27339	#NAME?	3512.59	6814.01	-0.955969
intron_retention.3512	1	151368999-151369189:151368999-151369554:151369441-151369554	01:01:01	ENSG00000143416	SELENBP1	2.28786e-06	6.31478e-05	0.174267	82.3962	89.7027	-0.122574	8417.4	3959.61	1.08802
intron_retention.20517	17	15976559-15977092:15976559-15978163:15978043-15978163	01:01:01	ENSG00000214941	ZSWIM7	2.28921e-06	6.31478e-05	0.421059	0	8.82491	#NAME?	1328.85	1558.57	-0.230045
intron_retention.7685	11	62603943-62604041:62603943-62604201:62604112-62604201	01:01:01	ENSG00000149499	EML3	2.34723e-06	6.46234e-05	0.377396	24.0772	96.997	-2.01027	6496.29	8481.36	-0.38468
intron_retention.41416	9	127428551-127428682:127428551-127428920:127428831-127428920	01:01:01	ENSG00000196152	ZNF79	2.36045e-06	6.48625e-05	0.71046	0	6.9533	#NAME?	979.763	578.416	0.760324
intron_retention.40312	8	144260185-144260374:144260185-144260544:144260482-144260544	01:01:01	ENSG00000179832	MROH1	2.38242e-06	6.52152e-05	0.206282	0	6.92739	#NAME?	7501.17	7171.66	0.0648082
intron_retention.6680	11	74455347-74455772:74455347-74456825:74456641-74456825	01:01:01	ENSG00000254928	AP001372.3	2.46714e-06	6.74054e-05	0.130725	0	7.15622	#NAME?	1718.04	2235.89	-0.380083
intron_retention.10658	12	71613334-71614700:71613334-71614938:71614833-71614938	01:01:01	ENSG00000133858	ZFC3H1	2.49799e-06	6.81179e-05	0.347412	2.91312	34.1415	-3.55089	5708.25	6769.92	-0.24609
intron_retention.25288	19	17838269-17838390:17838269-17839293:17839179-17839293	01:01:01	ENSG00000105639	JAK3	2.71769e-06	7.36869e-05	0.469234	0	9.87452	#NAME?	5324.04	9568.45	-0.845765
intron_retention.12893	14	65075123-65076663:65075123-65077428:65077327-65077428	01:01:01	ENSG00000125952	MAX	2.72329e-06	7.36989e-05	0.290576	0	9.0523	#NAME?	7980.25	19775.7	-1.30922
intron_retention.1404	1	145826453-145826492:145826453-145826709:145826605-145826709	01:01:01	ENSG00000186141	POLR3C	2.81606e-06	7.59222e-05	0.200833	0	6.73279	#NAME?	1655.47	2356.27	-0.509265
intron_retention.27237	2	191682491-191682595:191682491-191683804:191683728-191683804	01:01:01	ENSG00000173559	NABP1	2.86025e-06	7.69681e-05	0.287501	0	8.43558	#NAME?	3617.83	5207.42	-0.525446
intron_retention.24676	19	1392169-1393606:1392169-1394357:1393887-1394357	01:01:01	ENSG00000248015	AC005329.1	3.11375e-06	8.36322e-05	0.372361	0	5.57303	#NAME?	1665.75	2009.94	-0.270979
intron_retention.11498	13	113177538-113178008:113177538-113178287:113178173-113178287	01:01:01	ENSG00000126226	PCID2	3.38236e-06	9.05067e-05	0.179018	0	11.6788	#NAME?	2492.94	3680.16	-0.561919
intron_retention.41919	9	137612451-137613006:137612451-137613510:137613412-137613510	01:01:01	ENSG00000197070	ARRDC1	3.58438e-06	9.53766e-05	0.22283	0	6.56575	#NAME?	2803.38	4300.99	-0.617503
intron_retention.2223	1	207723617-207723641:207723617-207724708:207724632-207724708	01:01:01	ENSG00000197721	CR1L	3.71143e-06	9.85736e-05	-0.335679	51.0463	29.96	0.768767	8588.31	22177.2	-1.36863
intron_retention.19680	17	76737694-76737976:76737694-76738448:76738281-76738448	01:01:01	ENSG00000092931	MFSD11	3.75401e-06	9.95196e-05	0.265303	0	6.18888	#NAME?	10738	17798.4	-0.729015
intron_retention.23702	19	41382771-41382921:41382771-41383632:41383560-41383632	01:01:01	ENSG00000142046	TMEM91	3.9799e-06	0.000105313	0.177581	0	10.8832	#NAME?	1833.99	4865.9	-1.40772
intron_retention.31204	22	50226049-50226189:50226049-50226378:50226286-50226378	01:01:01	ENSG00000128159	TUBGCP6	4.01271e-06	0.000105789	-0.17327	6.30555	41.0689	-2.70335	11927.1	8455.95	0.496203
intron_retention.25458	19	35743154-35743208:35743154-35743345:35743295-35743345	01:01:01	ENSG00000161265	U2AF1L4	4.1187e-06	0.000108383	0.375538	0	4.35403	#NAME?	1771.21	1851.04	-0.0635974
intron_retention.1507	1	150556620-150557050:150556620-150557335:150557149-150557335	01:01:01	ENSG00000143382	ADAMTSL4	4.14056e-06	0.000108758	-0.149959	38.9621	22.6337	0.783601	3337.25	5286.74	-0.663718
intron_retention.39094	7	44073782-44074233:44073782-44074530:44074397-44074530	01:01:01	ENSG00000122678	POLM	4.16154e-06	0.000109109	0.34949	0	9.2491	#NAME?	2323.48	1671.7	0.474972
intron_retention.10601	12	57726973-57727229:57726973-57727582:57727359-57727582	01:01:01	ENSG00000135439	AGAP2	4.199e-06	0.000109869	0.668789	0	16.6142	#NAME?	800.063	1438.56	-0.846439
intron_retention.42496	9	137042869-137043073:137042869-137046179:137045877-137046179	01:01:01	ENSG00000107281	NPDC1	4.23535e-06	0.000110436	0.286966	15.1469	41.8535	-1.46633	4703.19	3799.14	0.307965
intron_retention.20384	17	7314487-7315119:7314487-7315293:7315251-7315293	01:01:01	ENSG00000132522	GPS2	4.28808e-06	0.000111607	-0.147836	32.7681	14.4396	1.18226	7635.13	8934.69	-0.226765
intron_retention.33825	4	26857927-26858347:26857927-26858919:26858612-26858919	01:01:01	ENSG00000109689	STIM2	4.31239e-06	0.000112036	0.422932	0	9.10719	#NAME?	1859.57	1793.78	0.0519674
intron_retention.5212	10	110901025-110901122:110901025-110901612:110901537-110901612	01:01:01	ENSG00000214413	BBIP1	4.34e-06	0.000112549	0.655431	0	3.52421	#NAME?	1691.84	1438.4	0.234125
intron_retention.12460	14	20451256-20451452:20451256-20452149:20451973-20452149	01:01:01	ENSG00000092094	OSGEP	4.42614e-06	0.000114367	0.272788	0	6.60415	#NAME?	3562.44	6007.32	-0.753857
intron_retention.26708	2	96549752-96549805:96549752-96550285:96550028-96550285	01:01:01	ENSG00000196843	ARID5A	4.43813e-06	0.00011447	0.426031	0	7.40624	#NAME?	1760.25	3537.3	-1.00687
intron_retention.10221	12	47790376-47790463:47790376-47791308:47791258-47791308	01:01:01	ENSG00000061273	HDAC7	4.5208e-06	0.000116392	0.296686	0	3.05875	#NAME?	12068.8	9146.2	0.400039
intron_retention.28677	2	229858771-229858831:229858771-229859282:229858918-229859282	01:01:01	ENSG00000153827	TRIP12	4.55697e-06	0.000117113	0.129535	0	9.78734	#NAME?	14085.7	16445.7	-0.223477
intron_retention.2878	1	23796150-23796265:23796150-23796782:23796696-23796782	01:01:01	ENSG00000117308	GALE	4.71466e-06	0.000120948	0.225358	0	7.05296	#NAME?	3731.48	3766.97	-0.0136543
intron_retention.35226	5	154858218-154858525:154858218-154858768:154858638-154858768	01:01:01	ENSG00000155508	CNOT8	4.75655e-06	0.000121804	0.807287	0	10.4601	#NAME?	4222.66	4944.91	-0.227794
intron_retention.30457	22	27922017-27922178:27922017-27924963:27924346-27924963	01:01:01	ENSG00000235954	TTC28-AS1	4.79251e-06	0.000122505	0.47566	2.8192	15.8802	-2.49387	1665.09	1756.32	-0.0769609
intron_retention.5999	11	63908876-63909385:63908876-63909484:63909425-63909484	01:01:01	ENSG00000072518	MARK2	4.90462e-06	0.000124701	0.23027	0	11.2124	#NAME?	2396.09	4444.56	-0.891356
intron_retention.6495	11	68042945-68043031:68042945-68043497:68043370-68043497	01:01:01	ENSG00000110719	TCIRG1	5.07555e-06	0.00012859	-0.328595	86.8438	78.9764	0.137002	13694.8	22359.9	-0.70728
intron_retention.28599	2	218658700-218658876:218658700-218659035:218658979-218659035	01:01:01	ENSG00000115568	ZNF142	5.12723e-06	0.00012944	0.7329	0	5.10684	#NAME?	1959.91	2260.24	-0.205687
intron_retention.9593	12	110027704-110027766:110027704-110028642:110028511-110028642	01:01:01	ENSG00000076513	ANKRD13A	5.17383e-06	0.000130386	0.611773	2.8192	45.9133	-4.02556	1516.29	4264.34	-1.49178
intron_retention.16596	16	89226693-89229265:89226693-89229477:89229371-89229477	01:01:01	ENSG00000170100	ZNF778	5.26488e-06	0.000132214	0.406678	0	6.02128	#NAME?	1204.85	1654.15	-0.457235
intron_retention.11689	14	23565455-23567784:23565455-23568073:23567907-23568073	01:01:01	ENSG00000258727	AL135999.1	5.27829e-06	0.000132318	0.420293	0	11.7284	#NAME?	9781.48	11159.6	-0.190156
intron_retention.27893	2	27133116-27133337:27133116-27133654:27133531-27133654	01:01:01	ENSG00000138073	PREB	5.29133e-06	0.000132413	0.270536	37.0929	61.7187	-0.734564	5592.79	5155.92	0.117339
intron_retention.19402	17	64530925-64531022:64530925-64531912:64531889-64531912	01:01:01	ENSG00000258890	CEP95	5.32876e-06	0.000133117	0.503898	0	3.91629	#NAME?	2576.48	2584.2	-0.00431611
intron_retention.30628	22	38656635-38656750:38656635-38657143:38656955-38657143	01:01:01	ENSG00000100211	CBY1	5.48155e-06	0.000136694	0.326011	0	3.42474	#NAME?	1967.82	1077.8	0.868505
intron_retention.39460	7	103312288-103312643:103312288-103313101:103312946-103313101	01:01:01	ENSG00000105821	DNAJC2	5.73915e-06	0.000142869	-0.115076	49.3861	19.6021	1.3331	2461.9	2526.43	-0.0373278
intron_retention.35954	5	178222354-178222492:178222354-178222934:178222851-178222934	01:01:01	ENSG00000175309	PHYKPL	5.78808e-06	0.000143836	0.326358	0	11.4496	#NAME?	5199.59	6911.54	-0.41061
intron_retention.2069	1	186419008-186419077:186419008-186421375:186420087-186421375	01:01:01	ENSG00000157181	ODR4	5.80404e-06	0.000143983	0.219369	0	3.32291	#NAME?	2255.95	1678.36	0.426684
intron_retention.37257	6	30688046-30689452:30688046-30690243:30690024-30690243	01:01:01	ENSG00000137404	NRM	5.89146e-06	0.000145898	0.642597	0	7.79307	#NAME?	1725.74	2349.03	-0.444849
intron_retention.42156	9	72363469-72363606:72363469-72364626:72364461-72364626	01:01:01	ENSG00000107372	ZFAND5	6.04478e-06	0.000149436	0.147915	0	3.27363	#NAME?	14063.8	10847.8	0.374589
intron_retention.26796	2	102355928-102356138:102355928-102356400:102356282-102356400	01:01:01	ENSG00000115604	IL18R1	6.15934e-06	0.000152005	0.410552	0	4.62871	#NAME?	1557.27	1402.1	0.15143
intron_retention.36404	6	31724586-31724627:31724586-31724844:31724764-31724844	01:01:01	ENSG00000204420	MPIG6B	6.17637e-06	0.000152162	-0.554562	37.4968	38.8683	-0.0518269	3360.35	13161.5	-1.96964
intron_retention.16832	16	724321-724989:724321-725145:725077-725145	01:01:01	ENSG00000162004	CCDC78	6.34226e-06	0.00015598	0.441045	0	8.90717	#NAME?	792.287	955.013	-0.269497
intron_retention.20931	17	42702876-42702961:42702876-42703820:42703739-42703820	01:01:01	ENSG00000108799	EZH1	6.37491e-06	0.000156489	0.445374	0	5.19346	#NAME?	1984.62	1788.03	0.150496
intron_retention.14926	16	1776067-1777872:1776067-1778018:1777945-1778018	01:01:01	ENSG00000197774	EME2	6.38485e-06	0.000156489	-0.303847	249.314	103.438	1.26919	17746.4	13268.9	0.419481
intron_retention.11869	14	45096102-45096492:45096102-45096758:45096595-45096758	01:01:01	ENSG00000185246	PRPF39	6.47563e-06	0.000158442	0.142594	0	3.63799	#NAME?	5249.2	4825.9	0.121299
intron_retention.1272	1	109626725-109626914:109626725-109627251:109627173-109627251	01:01:01	ENSG00000116337	AMPD2	6.58135e-06	0.000160754	0.130032	0	3.07759	#NAME?	14550.7	9312.49	0.643847
intron_retention.3168	1	47229195-47229351:47229195-47231218:47231046-47231218	01:01:01	ENSG00000162367	TAL1	6.88068e-06	0.000167778	-0.160548	64.3059	65.8281	-0.0337525	16263.5	37663.8	-1.21154
intron_retention.4913	10	3775995-3780229:3775995-3782214:3781640-3782214	01:01:01	ENSG00000067082	KLF6	6.96571e-06	0.000169562	0.26206	14.0976	46.9144	-1.73458	8353.23	6483.27	0.365613
intron_retention.5696	11	20363684-20363749:20363684-20364432:20364236-20364432	01:01:01	ENSG00000109854	HTATIP2	7.1611e-06	0.000174022	0.189238	0	3.85578	#NAME?	2207.38	1880.05	0.231564
intron_retention.32839	3	48187777-48188215:48187777-48188402:48188369-48188402	01:01:01	ENSG00000164045	CDC25A	7.28599e-06	0.000176756	0.458224	0	19.6554	#NAME?	1549.27	3813.91	-1.29968
intron_retention.23254	19	21184491-21184597:21184491-21186287:21186005-21186287	01:01:01	ENSG00000196705	ZNF431	7.34302e-06	0.000177838	0.352716	0	7.65773	#NAME?	3352.96	4327.62	-0.368139
intron_retention.35893	5	177301924-177301987:177301924-177302178:177302127-177302178	01:01:01	ENSG00000213347	MXD3	7.58032e-06	0.000183274	0.100897	143.836	83.0849	0.791761	10317	9440.23	0.128129
intron_retention.32962	3	49103344-49103431:49103344-49103706:49103630-49103706	01:01:01	ENSG00000172053	QARS1	7.69685e-06	0.000185778	0.102692	0	3.64162	#NAME?	17623	17984.7	-0.0293111
intron_retention.34946	5	119133131-119134178:119133131-119134389:119134267-119134389	01:01:01	ENSG00000172869	DMXL1	8.26891e-06	0.000199249	0.841499	0	7.14136	#NAME?	2948.84	4174.41	-0.501426
intron_retention.23435	19	35632935-35633001:35632935-35633252:35633097-35633252	01:01:01	ENSG00000126254	RBM42	8.29073e-06	0.000199438	0.147335	0	4.46709	#NAME?	6697.12	6904.91	-0.0440816
intron_retention.12897	14	65077286-65077428:65077286-65078036:65077912-65078036	01:01:01	ENSG00000125952	MAX	8.3259e-06	0.000199947	0.197184	1.97344	23.3539	-3.56488	7980.25	19775.7	-1.30922
intron_retention.29192	20	58993448-58993675:58993448-58994191:58994109-58994191	01:01:01	ENSG00000101158	NELFCD	8.69043e-06	0.000208352	0.204403	0	8.53051	#NAME?	4825.56	5277.81	-0.129241
intron_retention.35733	5	140561586-140561701:140561586-140561849:140561843-140561849	01:01:01	ENSG00000113108	APBB3	9.43338e-06	0.000225785	0.22503	0	12.7896	#NAME?	2316.93	5140.73	-1.14976
intron_retention.24701	19	1615284-1615485:1615284-1615798:1615685-1615798	01:01:01	ENSG00000071564	TCF3	9.94117e-06	0.000237144	0.206128	0	5.64625	#NAME?	14564.7	9593.84	0.602297
intron_retention.41763	9	136855430-136855619:136855430-136855848:136855731-136855848	01:01:01	ENSG00000177943	MAMDC4	9.9776e-06	0.000237617	-0.190852	35.2453	7.0763	2.31636	3956.17	2774	0.512133
intron_retention.24618	19	436379-436431:436379-436683:436629-436683	01:01:01	ENSG00000129946	SHC2	1.00003e-05	0.000237688	0.278928	36.9821	57.7776	-0.643681	12228.7	5607.2	1.12492
intron_retention.2823	1	19230843-19230963:19230843-19231422:19231260-19231422	01:01:01	ENSG00000127463	EMC1	1.00139e-05	0.000237688	0.123272	79.414	21.4929	1.88553	5966.15	5509.82	0.114795
intron_retention.28032	2	55287847-55288355:55287847-55291775:55291675-55291775	01:01:01	ENSG00000115355	CCDC88A	1.01098e-05	0.000239568	0.301546	0	12.661	#NAME?	4126.56	8812.96	-1.09469
intron_retention.38470	7	99560506-99561973:99560506-99562494:99562367-99562494	01:01:01	ENSG00000197343	ZNF655	1.0573e-05	0.000250127	0.426633	0	14.1371	#NAME?	4373.02	5997.67	-0.455771
intron_retention.4073	1	225865896-225865967:225865896-225866682:225866573-225866682	01:01:01	ENSG00000196187	TMEM63A	1.08086e-05	0.000255279	0.20468	41.955	76.3904	-0.864549	15362.1	14435.2	0.0897881
intron_retention.22269	19	1056906-1058269:1056906-1058732:1058617-1058732	01:01:01	ENSG00000064687	ABCA7	1.10588e-05	0.000260758	-0.116953	73.0904	31.7121	1.20465	5601.36	9723.21	-0.795655
intron_retention.42032	9	35079440-35079535:35079440-35079942:35079730-35079942	01:01:01	ENSG00000221829	FANCG	1.17638e-05	0.00027593	0.182413	0	5.85731	#NAME?	2226.14	2753.76	-0.306861
intron_retention.33918	4	74160054-74160088:74160054-74162106:74161779-74162106	01:01:01	ENSG00000163738	MTHFD2L	1.17795e-05	0.00027593	0.172073	0	5.6051	#NAME?	1604.52	2257.13	-0.492351
intron_retention.28285	2	97423176-97423261:97423176-97423918:97423801-97423918	01:01:01	ENSG00000230606	AC092683.1	1.18854e-05	0.000277616	-0.583732	23.2376	1.08275	4.42369	2756.66	869.067	1.66538
intron_retention.42907	X	52897399-52898726:52897399-52899541:52899467-52899541	01:01:01	ENSG00000179304	FAM156B	1.18903e-05	0.000277616	0.110722	0	3.28486	#NAME?	4009.72	3018.04	0.409889
intron_retention.5823	11	47261240-47261449:47261240-47261974:47261918-47261974	01:01:01	ENSG00000025434	NR1H3	1.20787e-05	0.000281555	0.14095	0	3.51823	#NAME?	1857.17	1872.42	-0.0117993
intron_retention.18138	17	7224320-7224552:7224320-7224714:7224661-7224714	01:01:01	ENSG00000072778	ACADVL	1.22174e-05	0.000284324	-0.131461	40.5287	3.36024	3.59231	42701.5	27228.9	0.649151
intron_retention.3387	1	113758658-113758848:113758658-113759476:113759022-113759476	01:01:01	ENSG00000116793	PHTF1	1.31093e-05	0.00030409	0.392251	0	8.91784	#NAME?	3166.89	3961.52	-0.322989
intron_retention.9325	12	57516434-57516564:57516434-57517569:57517282-57517569	01:01:01	ENSG00000166986	MARS1	1.32845e-05	0.000307653	0.134677	0	4.66983	#NAME?	12297.1	16465.2	-0.421097
intron_retention.13736	15	75338060-75338133:75338060-75338685:75338645-75338685	01:01:01	ENSG00000140365	COMMD4	1.4118e-05	0.000324851	0.130268	0	6.60721	#NAME?	3787.69	4125.79	-0.123351
intron_retention.32924	3	49015487-49015707:49015487-49015872:49015803-49015872	01:01:01	ENSG00000178149	DALRD3	1.4118e-05	0.000324851	-0.194307	89.1589	15.9803	2.48009	5243.51	4688.03	0.161551
intron_retention.27868	2	24819368-24820114:24819368-24820451:24820383-24820451	01:01:01	ENSG00000138031	ADCY3	1.42679e-05	0.000327772	0.164089	0	4.31961	#NAME?	2891.43	3681.71	-0.348591
intron_retention.33155	3	51395866-51397124:51395866-51398827:51398734-51398827	01:01:01	ENSG00000145041	DCAF1	1.4664e-05	0.00033633	0.293554	0	7.83872	#NAME?	3019.65	3781.2	-0.324461
intron_retention.36152	6	26367974-26368050:26367974-26368267:26368177-26368267	01:01:01	ENSG00000186470	BTN3A2	1.47978e-05	0.000338854	0.956586	0	16.5733	#NAME?	1351.39	1477.25	-0.128474
intron_retention.40204	8	143559776-143560375:143559776-143560653:143560602-143560653	01:01:01	ENSG00000104518	GSDMD	1.55781e-05	0.000356154	0.103759	0	4.24858	#NAME?	5211.24	6157.94	-0.240821
intron_retention.1218	1	100974809-100974902:100974809-100981753:100975218-100981753	01:01:01	ENSG00000162695	SLC30A7	1.57498e-05	0.000359502	0.291924	0	3.46967	#NAME?	2467.31	2119.97	0.218894
intron_retention.23734	19	41896376-41896803:41896376-41896878:41896841-41896878	01:01:01	ENSG00000076928	ARHGEF1	1.60384e-05	0.000364925	0.492179	0.291312	5.17788	-4.15172	14145.6	16005.8	-0.178234
intron_retention.14576	15	90966189-90969120:90966189-90969623:90969523-90969623	01:01:01	ENSG00000284946	AC068831.8	1.68373e-05	0.000381885	0.219289	0	4.60696	#NAME?	5904.47	7853.96	-0.411612
intron_retention.35751	5	140670793-140671750:140670793-140672906:140672444-140672906	01:01:01	ENSG00000256453	DND1	1.72228e-05	0.00039001	0.224081	0	4.15201	#NAME?	1477.53	1364.43	0.114886
intron_retention.5870	11	59144778-59144896:59144778-59145856:59145826-59145856	01:01:01	ENSG00000166801	FAM111A	1.73171e-05	0.000391526	0.379061	0	7.16583	#NAME?	2145.74	3196.27	-0.574915
intron_retention.27291	2	207597347-207597483:207597347-207599182:207599079-207599182	01:01:01	ENSG00000118260	CREB1	1.75186e-05	0.000395455	0.230158	0	3.79961	#NAME?	3593.9	3987.85	-0.15006
intron_retention.38475	7	99570198-99571792:99570198-99575536:99572244-99575536	01:01:01	ENSG00000197343	ZNF655	1.94652e-05	0.000438704	0.466309	0	15.0765	#NAME?	4373.02	5997.67	-0.455771
intron_retention.7694	11	62610878-62610954:62610878-62611344:62611086-62611344	01:01:01	ENSG00000149499	EML3	1.9764e-05	0.000444736	0.162924	0	4.38773	#NAME?	6496.29	8481.36	-0.38468
intron_retention.42860	X	49061958-49062117:49061958-49062289:49062234-49062289	01:01:01	ENSG00000147144	CCDC120	2.09264e-05	0.00046868	0.711274	0	5.32138	#NAME?	1015.33	1027.22	-0.0167873
intron_retention.12461	14	20451977-20452149:20451977-20452448:20452275-20452448	01:01:01	ENSG00000092094	OSGEP	2.13514e-05	0.000475485	0.353111	0	5.38587	#NAME?	3562.44	6007.32	-0.753857
intron_retention.34241	4	965490-966301:965490-966527:966465-966527	01:01:01	ENSG00000145214	DGKQ	2.13634e-05	0.000475485	0.391738	0	3.5811	#NAME?	4347.62	4434.72	-0.0286152
intron_retention.3157	1	46585873-46585974:46585873-46586259:46586233-46586259	01:01:01	ENSG00000079277	MKNK1	2.26287e-05	0.000502863	0.674624	0	7.22143	#NAME?	2480.53	5502.72	-1.1495
intron_retention.26295	2	27357187-27357372:27357187-27357902:27357807-27357902	01:01:01	ENSG00000234072	AC074117.1	2.28754e-05	0.00050755	0.250423	0	4.32487	#NAME?	2169.31	1968.38	0.14023
intron_retention.26231	2	24819353-24820114:24819353-24820451:24820383-24820451	01:01:01	ENSG00000138092	CENPO	2.2924e-05	0.00050755	0.164089	0	4.31961	#NAME?	2754.97	3517.96	-0.352703
intron_retention.6182	11	65455257-65455331:65455257-65455581:65455436-65455581	01:01:01	ENSG00000173727	AP000769.1	2.29461e-05	0.00050755	0.685347	0	14.0316	#NAME?	469.06	536.59	-0.194046
intron_retention.1317	1	110338505-110342268:110338505-110345649:110345538-110345649	01:01:01	ENSG00000162775	RBM15	2.36984e-05	0.000522441	0.397745	0	7.62929	#NAME?	2153.69	2598.05	-0.27062
intron_retention.34767	5	66153462-66153596:66153462-66157738:66156064-66157738	01:01:01	ENSG00000153914	SREK1	2.3754e-05	0.000522441	0.342365	0	6.7913	#NAME?	8463.13	9300.67	-0.136143
intron_retention.35768	5	141641701-141641757:141641701-141642503:141642396-141642503	01:01:01	ENSG00000197948	FCHSD1	2.37656e-05	0.000522441	0.496299	0	2.90401	#NAME?	4558.87	3185.17	0.517307
intron_retention.5818	11	47257970-47259259:47257970-47259823:47259790-47259823	01:01:01	ENSG00000025434	NR1H3	2.46326e-05	0.00054067	-0.200376	23.6629	10.9843	1.10719	1857.17	1872.42	-0.0117993
intron_retention.17457	16	54920297-54920327:54920297-54923650:54923584-54923650	01:01:01	ENSG00000245694	CRNDE	2.49619e-05	0.000547056	-0.417381	61.0513	15.5782	1.97049	986.632	1933.65	-0.970741
intron_retention.36252	6	30345130-30345398:30345130-30345573:30345466-30345573	01:01:01	ENSG00000241370	RPP21	2.5254e-05	0.000552609	0.261613	0	2.68913	#NAME?	1953.24	1424.98	0.454927
intron_retention.41449	9	128222792-128222860:128222792-128224389:128224250-128224389	01:01:01	ENSG00000106976	DNM1	2.52998e-05	0.000552765	0.127542	2.61494	6.65036	-1.34665	13023.3	7590.88	0.778753
intron_retention.17352	16	30204315-30204686:30204315-30204890:30204826-30204890	01:01:01	ENSG00000258130	AC106782.1	2.58209e-05	0.000563289	0.479781	0	3.97916	#NAME?	468.414	211.522	1.14698
intron_retention.36319	6	31158546-31158722:31158546-31159035:31158896-31159035	01:01:01	ENSG00000137310	TCF19	2.60288e-05	0.000566959	0.447593	0	8.7597	#NAME?	1425.16	3039.14	-1.09254
intron_retention.17945	17	4720392-4720472:4720392-4720640:4720549-4720640	01:01:01	ENSG00000141480	ARRB2	2.63936e-05	0.000573158	0.550696	0	19.1083	#NAME?	2090.52	9990.03	-2.25663
intron_retention.10747	12	103956303-103956748:103956303-103957213:103957068-103957213	01:01:01	ENSG00000204954	C12orf73	2.82248e-05	0.000611995	0.253854	4.67008	15.3974	-1.72117	9841	7758.15	0.343093
intron_retention.16241	16	67192760-67192870:67192760-67193170:67193008-67193170	01:01:01	ENSG00000205250	E2F4	2.88632e-05	0.000623944	0.20955	87.634	132.717	-0.598789	9946.5	8366.19	0.249618
intron_retention.14128	15	40296295-40296634:40296295-40296908:40296757-40296908	01:01:01	ENSG00000137841	PLCB2	2.89111e-05	0.000624034	0.350471	0.845759	15.8869	-4.23145	8605.95	20796.4	-1.27293
intron_retention.23251	19	21116806-21118885:21116806-21125094:21124960-21125094	01:01:01	ENSG00000160352	ZNF714	2.97018e-05	0.000640134	0.345387	0	7.07865	#NAME?	3029.38	2973.31	0.0269527
intron_retention.39233	7	74882162-74883463:74882162-74883835:74883727-74883835	01:01:01	ENSG00000277072	STAG3L2	3.0802e-05	0.000659864	0.632341	0	13.793	#NAME?	761.439	1081.16	-0.505782
intron_retention.33379	3	129436442-129437308:129436442-129437950:129437719-129437950	01:01:01	ENSG00000129071	MBD4	3.09408e-05	0.000661846	0.298021	2.8192	64.7921	-4.52246	2176.69	3173.45	-0.543918
intron_retention.1925	1	161163554-161164942:161163554-161165143:161165028-161165143	01:01:01	ENSG00000143258	USP21	3.21476e-05	0.000686633	-0.148088	151.745	39.3667	1.9466	4797.25	3119.32	0.620974
intron_retention.11256	13	108269628-108270234:108269628-108270424:108270339-108270424	01:01:01	ENSG00000102524	TNFSF13B	3.32499e-05	0.00070806	0.572895	0	6.79186	#NAME?	169.505	269.325	-0.668019
intron_retention.1755	1	155610619-155611291:155610619-155611603:155611548-155611603	01:01:01	ENSG00000125459	MSTO1	3.33919e-05	0.000709746	0.364223	0.844118	3.55266	-2.07338	4463.81	2125.19	1.07068
intron_retention.5455	11	830249-831032:830249-831295:831223-831295	01:01:01	ENSG00000177685	CRACR2B	3.34284e-05	0.000709746	0.831324	0	17.9258	#NAME?	417.138	947.662	-1.18385
intron_retention.32829	3	47244790-47244924:47244790-47245511:47245420-47245511	01:01:01	ENSG00000088727	KIF9	3.40366e-05	0.000721585	0.35465	0	4.17755	#NAME?	702.019	823.292	-0.229895
intron_retention.2654	1	3735610-3737854:3735610-3740387:3740232-3740387	01:01:01	ENSG00000227372	TP73-AS1	3.42833e-05	0.000723596	0.127054	0	2.83661	#NAME?	4021.76	2975.95	0.434477
intron_retention.21248	17	63702818-63704047:63702818-63704582:63704431-63704582	01:01:01	ENSG00000266173	STRADA	3.67764e-05	0.000775071	0.148285	0	4.36527	#NAME?	3171.9	4505.12	-0.506218
intron_retention.14373	15	74190839-74190901:74190839-74191243:74191166-74191243	01:01:01	ENSG00000137868	STRA6	3.70042e-05	0.000778507	-0.215776	84.0644	21.7075	1.95331	5984.3	3322.31	0.848997
intron_retention.1627	1	154323240-154323806:154323240-154325325:154324281-154325325	01:01:01	ENSG00000143595	AQP10	3.70484e-05	0.000778507	0.769252	0	18.3782	#NAME?	561.949	1112.5	-0.98529
intron_retention.11618	14	23306873-23306941:23306873-23307279:23307191-23307279	01:01:01	ENSG00000129473	BCL2L2	3.78441e-05	0.000794058	0.416118	0	3.77351	#NAME?	3859.35	3687.3	0.0657921
intron_retention.15769	16	29989592-29989805:29989592-29990647:29990542-29990647	01:01:01	ENSG00000149930	TAOK2	3.95966e-05	0.000827187	0.25735	0	2.98102	#NAME?	7747.47	7337.57	0.0784234
intron_retention.6600	11	72228347-72228498:72228347-72228786:72228726-72228786	01:01:01	ENSG00000165458	INPPL1	4.13079e-05	0.000861677	0.157646	79.4115	104.746	-0.399475	30699.8	24368.8	0.333197
intron_retention.25364	19	19656659-19656766:19656659-19656916:19656846-19656916	01:01:01	ENSG00000105726	ATP13A1	4.16572e-05	0.000867695	0.24317	30.7936	50.1588	-0.70387	12080.4	8696.02	0.474245
intron_retention.33645	4	1001467-1001563:1001467-1001715:1001650-1001715	01:01:01	ENSG00000127415	IDUA	4.38747e-05	0.000911229	-0.543288	28.2303	4.59808	2.61814	5871.74	3504.84	0.744438
intron_retention.1221	1	103525696-103525823:103525696-103526262:103526066-103526262	01:01:01	ENSG00000185946	RNPC3	4.39883e-05	0.000912262	0.403203	0	6.7239	#NAME?	1250.38	2068.55	-0.726249
intron_retention.9718	12	121775608-121779662:121775608-121781006:121780875-121781006	01:01:01	ENSG00000188735	TMEM120B	4.4834e-05	0.00092711	0.226275	0	5.5908	#NAME?	4916.78	6356.9	-0.37061
intron_retention.2831	1	19978245-19978484:19978245-19979067:19978733-19979067	01:01:01	ENSG00000188257	PLA2G2A	4.53775e-05	0.000936993	0.245654	0	11.5474	#NAME?	2462.61	2497.39	-0.0202364
intron_retention.27111	2	177216675-177216771:177216675-177216940:177216862-177216940	01:01:01	ENSG00000170144	HNRNPA3	4.54524e-05	0.000937185	0.197084	0	3.96793	#NAME?	28503.2	39477.2	-0.469895
intron_retention.39331	7	97928081-97928317:97928081-97928777:97928709-97928777	01:01:01	ENSG00000284707	AC079781.5	4.60311e-05	0.000947751	0.253495	0	5.58135	#NAME?	3093.43	2858.71	0.113843
intron_retention.6425	11	67397178-67397386:67397178-67397653:67397463-67397653	01:01:01	ENSG00000172613	RAD9A	4.61644e-05	0.000949128	0.11112	58.1103	20.847	1.47895	3236.79	3426.74	-0.0822709
intron_retention.22437	19	2098975-2099122:2098975-2099580:2099254-2099580	01:01:01	ENSG00000099840	IZUMO4	4.62903e-05	0.000950348	0.615936	0	5.7921	#NAME?	1366.84	795.243	0.781374
intron_retention.13451	15	43403682-43408088:43403682-43409096:43408896-43409096	01:01:01	ENSG00000137822	TUBGCP4	4.69915e-05	0.000963359	-0.190483	120.852	39.2257	1.62337	5226.96	5445.67	-0.0591363
intron_retention.20265	17	4899467-4901625:4899467-4902087:4901931-4902087	01:01:01	ENSG00000108556	CHRNE	4.89239e-05	0.0010001	0.400375	0	3.7487	#NAME?	3112.15	3186.98	-0.0342787
intron_retention.31611	3	38483137-38492731:38483137-38493142:38492765-38493142	01:01:01	ENSG00000114739	ACVR2B	4.90715e-05	0.00100087	1	0	5.49004	#NAME?	1967.13	2399.45	-0.286609
intron_retention.19869	17	77213917-77216179:77213917-77216309:77216296-77216309	01:01:01	ENSG00000129657	SEC14L1	4.91016e-05	0.00100087	0.110256	0	4.67743	#NAME?	9237.05	14475.5	-0.648105
intron_retention.22026	18	3075453-3075476:3075453-3075761:3075724-3075761	01:01:01	ENSG00000101605	MYOM1	4.99386e-05	0.00101648	-0.242203	34.9915	27.9732	0.322962	2695.39	5195.65	-0.946809
intron_retention.17783	16	88662101-88662167:88662101-88663161:88663010-88663161	01:01:01	ENSG00000167508	MVD	5.06529e-05	0.00102809	0.102881	0	4.21779	#NAME?	8870.51	13760.7	-0.633469
intron_retention.30781	22	46675467-46676668:46675467-46678791:46677575-46678791	01:01:01	ENSG00000075240	GRAMD4	5.43203e-05	0.00109941	0.2051	0	5.29165	#NAME?	3658.72	4988.23	-0.447188
intron_retention.38570	7	100881658-100882241:100881658-100883090:100882764-100883090	01:01:01	ENSG00000087087	SRRT	5.45064e-05	0.00110162	0.277976	3.66496	12.8909	-1.81448	13336.9	15293.5	-0.197491
intron_retention.25740	19	45488470-45488517:45488470-45488986:45488847-45488986	01:01:01	ENSG00000125744	RTN2	5.52501e-05	0.0011135	0.174019	0	4.74683	#NAME?	1924.24	3125.12	-0.699624
intron_retention.22112	18	49491531-49491584:49491531-49491833:49491735-49491833	01:01:01	ENSG00000265681	RPL17	5.53525e-05	0.00111399	-0.147091	63.9966	47.8422	0.419712	49323.5	55271.4	-0.164258
intron_retention.7671	11	62572583-62574908:62572583-62576749:62576656-62576749	01:01:01	ENSG00000255508	AP002990.1	5.61312e-05	0.00112807	0.147892	0	3.04154	#NAME?	103642	112704	-0.120932
intron_retention.25290	19	17838269-17839293:17838269-17839663:17839476-17839663	01:01:01	ENSG00000105639	JAK3	5.7067e-05	0.00114527	0.243082	0	5.55873	#NAME?	5324.04	9568.45	-0.845765
intron_retention.20260	17	4897770-4898891:4897770-4899107:4899000-4899107	01:01:01	ENSG00000108556	CHRNE	5.80512e-05	0.00116338	0.654555	0	9.63589	#NAME?	3112.15	3186.98	-0.0342787
intron_retention.33522	3	184353249-184353422:184353249-184353795:184353661-184353795	01:01:01	ENSG00000114859	CLCN2	5.82905e-05	0.00116654	0.939191	0	4.51346	#NAME?	1101.85	620.025	0.829526
intron_retention.3314	1	93337376-93337512:93337376-93338268:93338229-93338268	01:01:01	ENSG00000223745	CCDC18-AS1	5.90966e-05	0.00118102	0.176472	0	8.99341	#NAME?	1744.17	3277.33	-0.909979
intron_retention.14571	15	90966049-90966653:90966049-90969623:90969523-90969623	01:01:01	ENSG00000198901	PRC1	6.0004e-05	0.00119748	0.144686	0	4.64357	#NAME?	4853.94	6879.72	-0.503194
intron_retention.14308	15	64819846-64821088:64819846-64821281:64821166-64821281	01:01:01	ENSG00000140451	PIF1	6.0165e-05	0.00119902	0.576527	0	6.27549	#NAME?	669.418	1563.3	-1.22362
intron_retention.40899	8	144263220-144263761:144263220-144263911:144263830-144263911	01:01:01	ENSG00000261236	BOP1	6.28804e-05	0.00124965	0.184764	31.6713	109.29	-1.78692	5567.72	8197.33	-0.558065
intron_retention.19954	17	78204655-78205190:78204655-78205518:78205439-78205518	01:01:01	ENSG00000183077	AFMID	6.35499e-05	0.00125945	0.436204	0	2.87629	#NAME?	2278.73	1868.09	0.286666
intron_retention.22050	18	9613795-9614270:9613795-9614533:9614477-9614533	01:01:01	ENSG00000154845	PPP4R1	6.49058e-05	0.0012837	0.465062	6.43182	32.1107	-2.31976	6740.03	6110.51	0.141462
intron_retention.27768	2	241748869-241749399:241748869-241750277:241750150-241750277	01:01:01	ENSG00000180902	D2HGDH	6.49533e-05	0.0012837	0.272779	0	3.46967	#NAME?	3422.9	4051.65	-0.243291
intron_retention.35461	5	1077832-1078007:1077832-1078758:1078700-1078758	01:01:01	ENSG00000113504	SLC12A7	6.62207e-05	0.00130694	-0.323106	75.0175	23.9094	1.64965	7818.87	7217.83	0.115395
intron_retention.37908	6	169663562-169664286:169663562-169665556:169665485-169665556	01:01:01	ENSG00000184465	WDR27	6.68524e-05	0.00131759	0.235718	2.3305	10.6094	-2.18663	4099.79	4113.06	-0.00466316
intron_retention.34945	5	119133131-119133385:119133131-119133691:119133493-119133691	01:01:01	ENSG00000172869	DMXL1	6.83722e-05	0.00134569	0.852365	0	6.54256	#NAME?	2948.84	4174.41	-0.501426
intron_retention.6163	11	65386620-65386761:65386620-65387121:65387036-65387121	01:01:01	ENSG00000126391	FRMD8	6.85036e-05	0.00134642	-0.134165	200.658	86.0741	1.22109	7341.71	8378.09	-0.190506
intron_retention.43097	X	103629493-103629573:103629493-103630953:103629884-103630953	01:01:01	ENSG00000172465	TCEAL1	6.9734e-05	0.00136861	0.385173	0	8.73125	#NAME?	1397.17	2132.01	-0.609704
intron_retention.9708	12	121430030-121430163:121430030-121430623:121430341-121430623	01:01:01	ENSG00000170633	RNF34	6.9824e-05	0.00136861	0.155021	0	4.08098	#NAME?	2505.01	3348.7	-0.418781
intron_retention.40537	8	33511966-33512712:33511966-33513135:33513081-33513135	01:01:01	ENSG00000129696	TTI2	7.42313e-05	0.00144972	0.556431	0	4.49262	#NAME?	1961.99	2167.38	-0.14364
intron_retention.41728	9	136832261-136833282:136832261-136833413:136833326-136833413	01:01:01	ENSG00000196642	RABL6	7.42665e-05	0.00144972	-0.272176	4.91562	0.380849	3.69008	21964.7	17284.8	0.345682
intron_retention.34670	5	10400932-10401486:10400932-10402139:10402058-10402139	01:01:01	ENSG00000145495	MARCHF6	7.54466e-05	0.00147075	0.112849	0	3.51298	#NAME?	10962.5	14082.1	-0.361289
intron_retention.40509	8	23144449-23145089:23144449-23145921:23145667-23145921	01:01:01	ENSG00000173530	TNFRSF10D	7.60509e-05	0.00148051	-0.172917	62.0877	18.6371	1.73613	2415.86	2629.76	-0.122396
intron_retention.26294	2	27357139-27357292:27357139-27357902:27357807-27357902	01:01:01	ENSG00000234072	AC074117.1	8.0754e-05	0.00156992	0.173222	0	3.17415	#NAME?	2169.31	1968.38	0.14023
intron_retention.30836	22	50439697-50439857:50439697-50440049:50439960-50440049	01:01:01	ENSG00000100239	PPP6R2	8.19042e-05	0.00159012	0.102113	135.006	68.1079	0.987133	9341.42	9025.57	0.0496233
intron_retention.40316	8	144260906-144261041:144260906-144261216:144261129-144261216	01:01:01	ENSG00000179832	MROH1	8.26653e-05	0.00160272	0.147315	0	2.85908	#NAME?	7501.17	7171.66	0.0648082
intron_retention.24473	19	55642096-55642148:55642096-55642821:55642496-55642821	01:01:01	ENSG00000213015	ZNF580	8.3655e-05	0.00161971	0.161757	0	6.13471	#NAME?	3894.98	3723.28	0.065041
intron_retention.40100	8	109442006-109443116:109442006-109443902:109443675-109443902	01:01:01	ENSG00000205038	PKHD1L1	8.52609e-05	0.00164857	0.581981	0	13.867	#NAME?	8250.44	12804.3	-0.634085
intron_retention.15384	16	20796237-20796489:20796237-20796929:20796885-20796929	01:01:01	ENSG00000005187	ACSM3	8.61518e-05	0.00166355	0.387204	0	14.7643	#NAME?	735.178	2042.42	-1.47411
intron_retention.37277	6	31144628-31144788:31144628-31145115:31144884-31145115	01:01:01	ENSG00000204536	CCHCR1	8.68739e-05	0.00167297	0.354193	7.45201	22.4106	-1.58848	3009.72	2807.9	0.100135
intron_retention.6463	11	67432736-67433194:67432736-67433447:67433339-67433447	01:01:01	ENSG00000175634	RPS6KB2	8.88972e-05	0.00170733	0.202976	0	7.36003	#NAME?	5225.27	5770.57	-0.143207
intron_retention.31026	22	30292772-30292851:30292772-30293805:30293650-30293805	01:01:01	ENSG00000248751	AC004997.1	9.0433e-05	0.00173449	-0.210238	78.9944	11.7355	2.75088	2199.33	935.216	1.23369
intron_retention.13248	15	30635079-30635188:30635079-30635387:30635308-30635387	01:01:01	ENSG00000285077	ARHGAP11B	9.41005e-05	0.0018	0.724681	0	4.82782	#NAME?	718.963	1208.75	-0.749525
intron_retention.39180	7	65974294-65974401:65974294-65974847:65974525-65974847	01:01:01	ENSG00000169919	GUSB	9.64234e-05	0.00183951	0.111903	0	5.59768	#NAME?	2959.24	4847.24	-0.711936
intron_retention.15333	16	16317443-16317777:16317443-16318079:16317895-16318079	01:01:01	ENSG00000183889	AC138969.1	9.71235e-05	0.0018504	-0.118857	27.5391	43.7376	-0.667394	17383.4	12375.8	0.490184
intron_retention.19277	17	50677743-50678219:50677743-50679899:50679797-50679899	01:01:01	ENSG00000108846	ABCC3	9.75738e-05	0.00185289	-0.263836	136.041	197.153	-0.535277	23194.6	64295.3	-1.47093
intron_retention.3230	1	58689037-58689116:58689037-58689367:58689293-58689367	01:01:01	ENSG00000162601	MYSM1	9.76436e-05	0.00185289	0.346194	0	3.46732	#NAME?	4233.9	4861.81	-0.199507
intron_retention.26297	2	27357807-27359344:27357807-27359497:27359460-27359497	01:01:01	ENSG00000234072	AC074117.1	9.7783e-05	0.00185308	0.133474	0	8.11778	#NAME?	2169.31	1968.38	0.14023
intron_retention.9888	12	131913746-131914477:131913746-131915231:131915082-131915231	01:01:01	ENSG00000177169	ULK1	9.8619e-05	0.00186565	-0.144694	81.987	20.4212	2.00533	11772	7715.17	0.609588
intron_retention.36544	6	32844130-32844870:32844130-32846492:32845417-32846492	01:01:01	ENSG00000204261	PSMB8-AS1	9.87073e-05	0.00186565	0.430745	0	5.0447	#NAME?	330.927	610.252	-0.882894
intron_retention.43387	X	154465934-154466270:154465934-154466512:154466375-154466512	01:01:01	ENSG00000130827	PLXNA3	9.9197e-05	0.00187242	0.10831	43.94	73.8513	-0.749089	19390.8	9598.36	1.01451
intron_retention.10413	12	53483910-53484020:53483910-53484365:53484256-53484365	01:01:01	ENSG00000139625	MAP3K12	0.000102907	0.00193733	-0.103355	45.9969	23.566	0.964826	4847.22	4254.3	0.188233
intron_retention.3231	1	58689037-58689116:58689037-58690249:58690225-58690249	01:01:01	ENSG00000162601	MYSM1	0.000103856	0.00195263	0.42115	0	7.91992	#NAME?	4233.9	4861.81	-0.199507
intron_retention.35734	5	140561586-140561701:140561586-140562227:140562099-140562227	01:01:01	ENSG00000113108	APBB3	0.000104975	0.00197107	0.20539	0	13.6761	#NAME?	2316.93	5140.73	-1.14976
intron_retention.6308	11	65865167-65865894:65865167-65866417:65865985-65866417	01:01:01	ENSG00000172732	MUS81	0.00010857	0.00203591	-0.120375	183.105	78.8402	1.21567	8901.44	7156.23	0.314838
intron_retention.12355	14	103701200-103711180:103701200-103711567:103711465-103711567	01:01:01	ENSG00000126214	KLC1	0.000110809	0.00207516	0.124933	0	2.30828	#NAME?	19015	15316.4	0.31206
intron_retention.29659	20	45967733-45968027:45967733-45968362:45968284-45968362	01:01:01	ENSG00000198026	ZNF335	0.000112545	0.00210492	0.11465	16.272	35.6863	-1.13298	6003.96	4324.12	0.473507
intron_retention.6350	11	66523455-66523576:66523455-66523882:66523723-66523882	01:01:01	ENSG00000256349	AP002748.5	0.000113557	0.00212106	-0.445879	31.8945	4.73432	2.75208	2722.48	1657.98	0.71549
intron_retention.2237	1	207767012-207767195:207767012-207767651:207767606-207767651	01:01:01	ENSG00000117335	CD46	0.000114742	0.0021404	-0.13095	17.5121	7.19662	1.28296	26485.3	25216.1	0.0708481
intron_retention.31156	22	42070281-42070373:42070281-42070842:42070762-42070842	01:01:01	ENSG00000198951	NAGA	0.00011678	0.00217559	0.100959	0	6.09901	#NAME?	2623.85	5510.9	-1.0706
intron_retention.42808	X	48575167-48576083:48575167-48576419:48576313-48576419	01:01:01	ENSG00000102317	RBM3	0.000124505	0.00231046	-0.364914	62.8762	10.837	2.53655	12387.9	12611	-0.0257404
intron_retention.39606	7	143393670-143393864:143393670-143394343:143394193-143394343	01:01:01	ENSG00000146904	EPHA1	0.00012498	0.00231626	-0.545671	28.6377	3.11436	3.20091	2555.3	2917.36	-0.19117
intron_retention.3096	1	43383916-43384552:43383916-43385106:43385045-43385106	01:01:01	ENSG00000159479	MED8	0.00012674	0.00234584	0.101165	0	6.97939	#NAME?	3924.89	3006.01	0.384801
intron_retention.36125	6	20401878-20402162:20401878-20402357:20402268-20402357	01:01:01	ENSG00000112242	E2F3	0.000127157	0.00235051	0.296929	0	7.83168	#NAME?	4894.85	7077.66	-0.532008
intron_retention.12635	14	23564982-23566419:23564982-23566686:23566561-23566686	01:01:01	ENSG00000213983	AP1G2	0.0001306	0.00241103	0.102248	60.1969	93.9705	-0.642519	14603.6	14825.4	-0.0217521
intron_retention.8676	12	9309947-9311642:9309947-9311831:9311730-9311831	01:01:01	ENSG00000111788	AC009533.1	0.000133298	0.00245768	1	0	9.5172	#NAME?	746.063	1640.02	-1.13634
intron_retention.31825	3	48924717-48924971:48924717-48927725:48927461-48927725	01:01:01	ENSG00000177479	ARIH2	0.000134683	0.00247682	0.265616	0	2.94967	#NAME?	6901.63	7169.02	-0.0548396
intron_retention.19730	17	77215766-77215779:77215766-77215831:77215818-77215831	01:01:01	ENSG00000129657	SEC14L1	0.000135307	0.0024851	0.186055	0.291312	5.64406	-4.27609	9237.05	14475.5	-0.648105
intron_retention.30871	22	18548010-18548118:18548010-18548353:18548317-18548353	01:01:01	ENSG00000274602	PI4KAP1	0.000138342	0.00253432	0.659735	0.261494	2.97504	-3.50806	3843.77	2677.73	0.52151
intron_retention.5392	11	563188-563317:563188-563685:563557-563685	01:01:01	ENSG00000099849	RASSF7	0.000143327	0.00262059	0.142202	0	5.47048	#NAME?	1652.35	2106.57	-0.350376
intron_retention.5591	11	6544573-6544671:6544573-6547666:6544791-6547666	01:01:01	ENSG00000179532	DNHD1	0.000143418	0.00262059	0.571221	0	8.36311	#NAME?	1721.45	3016.93	-0.809457
intron_retention.21189	17	58319089-58319294:58319089-58320129:58320108-58320129	01:01:01	ENSG00000005379	TSPOAP1	0.000153514	0.00279791	0.295977	0	11.3784	#NAME?	3947.7	12401.9	-1.65148
intron_retention.14323	15	68197528-68197628:68197528-68199681:68199540-68199681	01:01:01	ENSG00000260007	AC107871.1	0.000155091	0.00282305	-0.284012	28.4335	13.6564	1.05802	2407.96	4149.77	-0.785218
intron_retention.8885	12	49328926-49329055:49328926-49329244:49329160-49329244	01:01:01	ENSG00000135451	TROAP	0.000155663	0.00282986	-0.106415	18.99	17.6843	0.102771	1459.82	2897.34	-0.988943
intron_retention.34457	4	102826484-102826636:102826484-102827500:102827426-102827500	01:01:01	ENSG00000109332	UBE2D3	0.000155983	0.00283207	0.121547	253.471	342.283	-0.433369	26341	21964.3	0.262148
intron_retention.28801	20	3865682-3871472:3865682-3873911:3873793-3873911	01:01:01	ENSG00000088888	MAVS	0.000157394	0.00285406	0.118005	0	10.9278	#NAME?	11342.1	17386	-0.616241
intron_retention.10521	12	56348528-56349059:56348528-56349261:56349162-56349261	01:01:01	ENSG00000170581	STAT2	0.000160341	0.00290014	0.329973	16.9184	30.6041	-0.85513	7065.25	5421.44	0.382064
intron_retention.36425	6	31761817-31761865:31761817-31762185:31762111-31762185	01:01:01	ENSG00000204410	MSH5	0.000161088	0.00290756	0.145678	0	4.77456	#NAME?	1771.11	3138.03	-0.825205
intron_retention.36245	6	30147519-30147542:30147519-30148728:30147724-30148728	01:01:01	ENSG00000204614	TRIM40	0.000161158	0.00290756	0.746497	0	10.4	#NAME?	292.05	572.59	-0.971288
intron_retention.30735	22	42502350-42502392:42502350-42502768:42502748-42502768	01:01:01	ENSG00000172250	SERHL	0.000161847	0.00291631	0.157766	0	2.83063	#NAME?	2832.52	2734.71	0.0506943
intron_retention.43636	X	71246352-71246512:71246352-71246692:71246594-71246692	01:01:01	ENSG00000147130	ZMYM3	0.000167772	0.00301926	0.14005	22.8914	49.2983	-1.10673	8159.54	10089.8	-0.306339
intron_retention.5596	11	6556682-6558297:6556682-6558693:6558484-6558693	01:01:01	ENSG00000179532	DNHD1	0.000168038	0.00301934	0.735023	0	3.98805	#NAME?	1721.45	3016.93	-0.809457
intron_retention.5905	11	61333221-61333650:61333221-61334731:61334619-61334731	01:01:01	ENSG00000149476	TKFC	0.000168199	0.00301934	0.658114	0	5.31105	#NAME?	2390.19	3495.87	-0.548525
intron_retention.10253	12	48921958-48922201:48921958-48923852:48923781-48923852	01:01:01	ENSG00000134285	FKBP11	0.000168797	0.00302248	-0.125388	106.107	43.5526	1.28469	2903.93	2340.1	0.311438
intron_retention.16693	16	89717343-89717867:89717343-89717933:89717900-89717933	01:01:01	ENSG00000261373	VPS9D1-AS1	0.000169954	0.00303939	0.252765	0.563839	7.96955	-3.82114	1228.19	1461.68	-0.251092
intron_retention.41295	9	93558580-93558718:93558580-93561250:93561108-93561250	01:01:01	ENSG00000048828	FAM120A	0.000170441	0.00304429	0.628328	3.66092	66.6171	-4.18562	7877.04	11824.2	-0.586021
intron_retention.31787	3	47242978-47243245:47242978-47244924:47244790-47244924	01:01:01	ENSG00000227398	KIF9-AS1	0.000170922	0.00304907	0.689022	0	5.67848	#NAME?	428.768	520.263	-0.279045
intron_retention.9791	12	122980059-122980745:122980059-122981266:122981128-122981266	01:01:01	ENSG00000182196	ARL6IP4	0.00017417	0.00309927	0.209834	104.869	168.958	-0.688079	13241.3	12688.8	0.0614813
intron_retention.24476	19	55648013-55648277:55648013-55649077:55648945-55649077	01:01:01	ENSG00000173581	CCDC106	0.000189785	0.0033604	-0.484995	42.5584	9.25053	2.20183	3448.14	3578.36	-0.0534773
intron_retention.32652	3	198218474-198220271:198218474-198220563:198220514-198220563	01:01:01	ENSG00000236438	FAM157A	0.000191247	0.00338208	0.231206	0	3.02668	#NAME?	1091.27	1146.1	-0.0707215
intron_retention.40318	8	144260906-144261216:144260906-144261349:144261283-144261349	01:01:01	ENSG00000179832	MROH1	0.000198455	0.00350089	-0.111188	119.693	65.163	0.877216	7501.17	7171.66	0.0648082
intron_retention.26868	2	113182345-113182678:113182345-113182901:113182801-113182901	01:01:01	ENSG00000125637	PSD4	0.000200909	0.00353546	0.140238	0	12.2823	#NAME?	2388.23	9626.91	-2.01113
intron_retention.39234	7	74882704-74883463:74882704-74884223:74884143-74884223	01:01:01	ENSG00000277072	STAG3L2	0.000205177	0.00360612	0.466062	0	8.01683	#NAME?	761.439	1081.16	-0.505782
intron_retention.22431	19	2098435-2098450:2098435-2099580:2099254-2099580	01:01:01	ENSG00000099840	IZUMO4	0.000205498	0.00360732	0.354045	0	4.48139	#NAME?	1366.84	795.243	0.781374
intron_retention.32368	3	160399637-160399749:160399637-160400965:160400599-160400965	01:01:01	ENSG00000113810	SMC4	0.000210974	0.00369438	0.227168	0	3.28849	#NAME?	8740.9	12067.9	-0.465319
intron_retention.40928	8	144395434-144395551:144395434-144396500:144396347-144396500	01:01:01	ENSG00000071894	CPSF1	0.000213564	0.00373514	0.234069	70.8706	153.431	-1.11433	24380.4	22969.8	0.0859858
intron_retention.740	1	40509450-40509625:40509450-40509790:40509732-40509790	01:01:01	ENSG00000164002	EXO5	0.000214595	0.00374859	0.890863	0	6.92883	#NAME?	358.472	553.471	-0.626647
intron_retention.11887	14	49782829-49785135:49782829-49786385:49785219-49786385	01:01:01	ENSG00000165516	KLHDC2	0.000215766	0.00376444	-0.10299	24.7509	46.8242	-0.919773	7661.31	4922.13	0.638309
intron_retention.24865	19	6415379-6415457:6415379-6415684:6415608-6415684	01:01:01	ENSG00000088247	KHSRP	0.00022355	0.00388602	-0.287549	111.561	22.4992	2.30988	20945	27099.5	-0.371662
intron_retention.7045	11	124622835-124625903:124622835-124626609:124626472-124626609	01:01:01	ENSG00000154144	TBRG1	0.000234297	0.00406788	0.267505	0	5.56414	#NAME?	3374.23	4345.55	-0.364979
intron_retention.327	1	11836998-11837156:11836998-11837499:11837376-11837499	01:01:01	ENSG00000011021	CLCN6	0.000248094	0.0042881	0.715447	0	4.98618	#NAME?	3770.91	5034.2	-0.416849
intron_retention.35077	5	140641664-140642671:140641664-140642989:140642921-140642989	01:01:01	ENSG00000113119	TMCO6	0.000248181	0.0042881	1	0	4.52689	#NAME?	1050.63	1656.59	-0.656965
intron_retention.10912	12	121799171-121799657:121799171-121799956:121799846-121799956	01:01:01	ENSG00000212694	LINC01089	0.000258275	0.00445174	0.36416	0	9.2587	#NAME?	3706.98	5821.5	-0.651148
intron_retention.30179	21	46301129-46301713:46301129-46302154:46301996-46302154	01:01:01	ENSG00000160298	C21orf58	0.000263057	0.0045287	0.221665	0	6.83752	#NAME?	1505.8	3029.73	-1.00866
intron_retention.9726	12	121797510-121799657:121797510-121799942:121799846-121799942	01:01:01	ENSG00000272849	AC084018.1	0.000267207	0.00459461	0.36416	0	9.2587	#NAME?	3236.56	5217.69	-0.68895
intron_retention.39235	7	74882162-74883835:74882162-74884223:74884143-74884223	01:01:01	ENSG00000277072	STAG3L2	0.000282324	0.00484862	0.470761	0	7.79761	#NAME?	761.439	1081.16	-0.505782
intron_retention.12842	14	50115838-50116179:50115838-50116572:50116286-50116572	01:01:01	ENSG00000100483	VCPKMT	0.000282658	0.00484862	0.424377	0	6.20048	#NAME?	1065.87	710.503	0.585115
intron_retention.41880	9	137205684-137205912:137205684-137206309:137206280-137206309	01:01:01	ENSG00000188566	NDOR1	0.000283398	0.00485548	0.13928	0	3.31168	#NAME?	2967.26	3912.7	-0.399032
intron_retention.9660	12	116535422-116536211:116535422-116536513:116536352-116536513	01:01:01	ENSG00000196668	LINC00173	0.0002887	0.00492859	0.807099	0	8.69555	#NAME?	199.358	697.794	-1.80744
intron_retention.19605	17	75623780-75623834:75623780-75624058:75623948-75624058	01:01:01	ENSG00000266714	MYO15B	0.00029034	0.00495068	0.138166	0	2.34199	#NAME?	24727.1	24347.7	0.0223055
intron_retention.26984	2	135168544-135168749:135168544-135169848:135169733-135169848	01:01:01	ENSG00000115839	RAB3GAP1	0.000292728	0.00498544	0.175598	0	8.31486	#NAME?	4228.87	4133.75	0.0328218
intron_retention.21159	17	57866473-57866544:57866473-57867415:57867356-57867415	01:01:01	ENSG00000180891	CUEDC1	0.000304232	0.00516905	-0.368208	38.1535	6.24939	2.61003	3235.7	1422.29	1.18586
intron_retention.12894	14	65075126-65076663:65075126-65077428:65077343-65077428	01:01:01	ENSG00000125952	MAX	0.000308088	0.00522834	0.336623	3.39942	24.8023	-2.86711	7980.25	19775.7	-1.30922
intron_retention.37970	7	2379393-2379511:2379393-2380740:2380180-2380740	01:01:01	ENSG00000106263	EIF3B	0.000324951	0.00550145	0.172929	0	5.27047	#NAME?	15849.2	21975.7	-0.471499
intron_retention.25250	19	16551758-16551868:16551758-16552328:16551992-16552328	01:01:01	ENSG00000127526	SLC35E1	0.000331057	0.00559158	0.131265	0	5.75386	#NAME?	5268.05	6084.97	-0.207983
intron_retention.43817	X	149533295-149533987:149533295-149534347:149534203-149534347	01:01:01	ENSG00000241769	LINC00893	0.000335055	0.00563923	0.169896	0	2.56049	#NAME?	1563.1	1328.42	0.234704
intron_retention.33058	3	49716843-49721883:49716843-49722147:49721964-49722147	01:01:01	ENSG00000173540	GMPPB	0.000335063	0.00563923	0.128493	68.62	67.9285	0.014612	7532.57	4445.72	0.760726
intron_retention.34936	5	113591995-113592178:113591995-113593390:113593302-113593390	01:01:01	ENSG00000047188	YTHDC2	0.000342127	0.00574459	0.173122	7.19827	40.8718	-2.50538	3222.27	4145.04	-0.363307
intron_retention.27238	2	191683289-191683393:191683289-191683804:191683728-191683804	01:01:01	ENSG00000173559	NABP1	0.00034573	0.00579828	0.151955	0	3.40681	#NAME?	3617.83	5207.42	-0.525446
intron_retention.32064	3	52515422-52516451:52515422-52516587:52516541-52516587	01:01:01	ENSG00000010327	STAB1	0.000351562	0.00588918	-0.141554	37.2939	129.836	-1.79968	11552.4	26417	-1.19327
intron_retention.33456	3	157150281-157150381:157150281-157152210:157152176-157152210	01:01:01	ENSG00000163660	CCNL1	0.000357612	0.00597651	0.341177	8.30717	47.4127	-2.51285	7764.9	10127.1	-0.38318
intron_retention.21154	17	56832897-56833342:56832897-56833920:56833617-56833920	01:01:01	ENSG00000214226	C17orf67	0.000360714	0.00602131	0.344611	0	3.85052	#NAME?	455.229	370.149	0.298488
intron_retention.19712	17	77213917-77215753:77213917-77215805:77215792-77215805	01:01:01	ENSG00000129657	SEC14L1	0.000362127	0.00603081	0.140801	0.845759	7.33214	-3.11592	9237.05	14475.5	-0.648105
intron_retention.3057	1	39563445-39563922:39563445-39564542:39564470-39564542	01:01:01	ENSG00000090621	PABPC4	0.000362971	0.00603294	-0.310267	114.537	39.0568	1.55216	11441.7	13649.6	-0.254567
intron_retention.39484	7	111739133-111739243:111739133-111739477:111739395-111739477	01:01:01	ENSG00000128512	DOCK4	0.000363099	0.00603294	1	0	13.3521	#NAME?	830.512	1967.67	-1.24442
intron_retention.35956	5	178222354-178222580:178222354-178222934:178222851-178222934	01:01:01	ENSG00000175309	PHYKPL	0.000368317	0.00610798	-0.107984	72.2545	49.8701	0.534912	5199.59	6911.54	-0.41061
intron_retention.1468	1	150076915-150077231:150076915-150077779:150077668-150077779	01:01:01	ENSG00000136631	VPS45	0.000370246	0.00613029	0.272115	5.91628	46.6114	-2.97792	4023.79	2545.06	0.660856
intron_retention.37602	6	43620481-43621790:43620481-43622167:43622002-43622167	01:01:01	ENSG00000172432	GTPBP2	0.000372736	0.00616438	-0.124386	177.886	91.5166	0.95885	10835.2	9225.89	0.231969
intron_retention.20651	17	28579750-28579837:28579750-28580086:28580008-28580086	01:01:01	ENSG00000076382	SPAG5	0.000378535	0.00625305	0.465509	7.48524	65.0558	-3.11956	4310.82	5609.25	-0.379846
intron_retention.42870	X	49163931-49164789:49163931-49165090:49164907-49165090	01:01:01	ENSG00000269313	MAGIX	0.000390831	0.00644871	0.180281	0	3.88494	#NAME?	611.642	1088.29	-0.83131
intron_retention.19874	17	77216205-77216218:77216205-77216270:77216257-77216270	01:01:01	ENSG00000129657	SEC14L1	0.000393464	0.00648467	0.142663	0.261494	5.24237	-4.32537	9237.05	14475.5	-0.648105
intron_retention.27717	2	241572296-241573015:241572296-241573084:241573055-241573084	01:01:01	ENSG00000176720	BOK	0.00042623	0.00698441	-0.318933	6.47431	0.420527	3.94445	4357.13	2186.23	0.994932
intron_retention.28479	2	175181354-175181483:175181354-175181710:175181655-175181710	01:01:01	ENSG00000154518	ATP5MC3	0.00043983	0.00719077	0.324573	0	6.58659	#NAME?	10212.6	15756.8	-0.625625
intron_retention.26579	2	74554085-74554814:74554085-74555231:74555155-74555231	01:01:01	ENSG00000115325	DOK1	0.000440369	0.00719135	0.326378	0.522988	7.91357	-3.91948	4190.25	5996.74	-0.517144
intron_retention.37364	6	31884391-31884559:31884391-31884799:31884644-31884799	01:01:01	ENSG00000204371	EHMT2	0.000447274	0.00729578	-0.12726	109.736	48.1386	1.18877	9712.89	7368.45	0.39854
intron_retention.19221	17	50549984-50550115:50549984-50550312:50550207-50550312	01:01:01	ENSG00000006282	SPATA20	0.000457297	0.00744228	0.138656	43.3032	39.0272	0.149993	10953.4	4689.86	1.22376
intron_retention.25108	19	12689540-12689630:12689540-12689874:12689760-12689874	01:01:01	ENSG00000132004	FBXW9	0.000475358	0.00770986	-0.177987	45.0958	15.7755	1.51531	1225.33	980.263	0.321926
intron_retention.36398	6	31715355-31715624:31715355-31717804:31717459-31717804	01:01:01	ENSG00000244355	LY6G6D	0.000508252	0.0082247	0.325566	0	6.23979	#NAME?	1102.62	2074.58	-0.911891
intron_retention.7544	11	47172025-47172333:47172025-47173482:47173425-47173482	01:01:01	ENSG00000149182	ARFGAP2	0.000525638	0.00849643	0.201488	31.4861	119.176	-1.9203	7784.18	9592.6	-0.301377
intron_retention.7114	11	126274926-126275021:126274926-126275421:126275326-126275421	01:01:01	ENSG00000110074	FOXRED1	0.000527355	0.00851454	0.20745	17.9456	53.6915	-1.58106	3363.13	4301.01	-0.354872
intron_retention.34808	5	69631962-69633767:69631962-69636399:69635396-69636399	01:01:01	ENSG00000250138	AC139495.2	0.0005441	0.0087651	0.350483	0	9.57174	#NAME?	713.139	2550.05	-1.83827
intron_retention.6629	11	72822438-72822961:72822438-72823797:72823543-72823797	01:01:01	ENSG00000168010	ATG16L2	0.000557483	0.00896048	0.106716	0	3.35896	#NAME?	5237.04	8173.97	-0.642285
intron_retention.20487	17	8904776-8904915:8904776-8905737:8905668-8905737	01:01:01	ENSG00000141506	PIK3R5	0.000583833	0.00935245	0.633665	0	23.1798	#NAME?	584.494	3884.96	-2.73264
intron_retention.18056	17	5425970-5428211:5425970-5432608:5432541-5432608	01:01:01	ENSG00000129197	RPAIN	0.000586348	0.00938222	0.197445	17.1212	38.9319	-1.18517	3668.49	3270.5	0.165673
intron_retention.32216	3	123161320-123161455:123161320-123162104:123161879-123162104	01:01:01	ENSG00000065485	PDIA5	0.00059522	0.00951354	0.275349	43.9083	66.9413	-0.608403	3899.61	3174.34	0.296872
intron_retention.25732	19	45357473-45357543:45357473-45357699:45357629-45357699	01:01:01	ENSG00000104884	ERCC2	0.000596772	0.00952768	-0.11473	89.538	45.2876	0.983383	4609.41	5023.55	-0.124126
intron_retention.17456	16	54916491-54919209:54916491-54920338:54920297-54920338	01:01:01	ENSG00000245694	CRNDE	0.000604733	0.00963326	-0.204513	65.5674	25.0224	1.38976	986.632	1933.65	-0.970741
intron_retention.42275	9	124353464-124353709:124353464-124356915:124356763-124356915	01:01:01	ENSG00000136930	PSMB7	0.00060556	0.00963569	-0.145958	298.731	163.41	0.870354	12356.6	12808.9	-0.0518727
intron_retention.27308	2	215312071-215312390:215312071-215312624:215312497-215312624	01:01:01	ENSG00000138363	ATIC	0.000617765	0.00980805	0.273021	0	2.33601	#NAME?	5008.37	5498.79	-0.134772
intron_retention.29718	20	62328240-62328445:62328240-62329055:62328843-62329055	01:01:01	ENSG00000130702	LAMA5	0.000634465	0.010062	0.118164	45.1823	31.3044	0.52939	74705.1	33187.2	1.17058
intron_retention.35979	5	179616125-179616218:179616125-179616958:179616898-179616958	01:01:01	ENSG00000169045	HNRNPH1	0.000646731	0.0102225	0.100539	37.6493	63.3665	-0.751098	42728.6	49762.2	-0.219849
intron_retention.29382	20	63931108-63931182:63931108-63932747:63931466-63932747	01:01:01	ENSG00000101152	DNAJC5	0.000666743	0.0105156	0.279622	0	3.62312	#NAME?	7099.33	9044.89	-0.34942
intron_retention.6290	11	65851054-65851160:65851054-65851348:65851327-65851348	01:01:01	ENSG00000172803	SNX32	0.000670142	0.0105575	0.132604	0	2.13471	#NAME?	9457.18	9611.81	-0.0233973
intron_retention.31597	3	38006180-38006700:38006180-38007161:38006941-38007161	01:01:01	ENSG00000136059	VILL	0.000674524	0.0106148	-0.255755	34.6208	12.4015	1.48112	1098.32	972.823	0.175053
intron_retention.35770	5	141644217-141644690:141644217-141644938:141644858-141644938	01:01:01	ENSG00000197948	FCHSD1	0.000679889	0.0106758	-0.243779	66.4957	11.3188	2.55455	4558.87	3185.17	0.517307
intron_retention.29020	20	43540752-43540815:43540752-43540934:43540933-43540934	01:01:01	ENSG00000185513	L3MBTL1	0.000768176	0.011983	0.294607	6.34312	22.1601	-1.8047	2674.54	2746.34	-0.0382227
intron_retention.26300	2	27372622-27372740:27372622-27373113:27373039-27373113	01:01:01	ENSG00000115234	SNX17	0.000776461	0.0120991	0.147297	0	2.37043	#NAME?	7885.08	9155.94	-0.215583
intron_retention.9646	12	113288162-113288234:113288162-113288695:113288596-113288695	01:01:01	ENSG00000186815	TPCN1	0.000781594	0.0121658	0.172747	0	1.9836	#NAME?	5831.41	5514.56	0.0805988
intron_retention.39376	7	100435281-100435533:100435281-100435767:100435630-100435767	01:01:01	ENSG00000160813	PPP1R35	0.000787999	0.0122395	-0.112531	329.143	159.545	1.04475	5392.5	4717.95	0.192796
intron_retention.24840	19	5786466-5786542:5786466-5787171:5787060-5787171	01:01:01	ENSG00000141994	DUS3L	0.000808672	0.0125191	0.188055	0	4.57689	#NAME?	1724.57	2927.96	-0.76366
intron_retention.7869	11	64903287-64903364:64903287-64903660:64903589-64903660	01:01:01	ENSG00000110046	ATG2A	0.000818546	0.01265	-0.257976	2.61494	8.66313	-1.72811	4331.47	3499.12	0.307864
intron_retention.27654	2	240575029-240575610:240575029-240576765:240576567-240576765	01:01:01	ENSG00000142327	RNPEPL1	0.000819065	0.01265	0.455081	1.69152	12.8834	-2.92913	5653.49	7742.4	-0.453641
intron_retention.23040	19	16324825-16324998:16324825-16326032:16325215-16326032	01:01:01	ENSG00000127528	KLF2	0.000819787	0.01265	-0.439646	45.5177	4.06377	3.48554	883.935	303.466	1.54241
intron_retention.4773	10	104254985-104255072:104254985-104255271:104255162-104255271	01:01:01	ENSG00000148834	GSTO1	0.000837839	0.0129147	0.280118	0.28192	6.46321	-4.51889	9589.62	10198.8	-0.0888597
intron_retention.17035	16	3023232-3023530:3023232-3023942:3023846-3023942	01:01:01	ENSG00000103145	HCFC1R1	0.000844277	0.0129999	0.106803	120.428	143.881	-0.256701	4976.1	2933.63	0.762328
intron_retention.7200	11	557571-558248:557571-558766:558613-558766	01:01:01	ENSG00000185522	LMNTD2	0.000861968	0.013258	0.392581	0	4.31363	#NAME?	805.942	1139.24	-0.499326
intron_retention.30675	22	40409464-40409525:40409464-40410047:40409681-40410047	01:01:01	ENSG00000100359	SGSM3	0.000864093	0.013266	-0.144352	171.169	92.9665	0.880639	9688.65	7686.38	0.333991
intron_retention.21318	17	67992900-67993235:67992900-67993649:67993423-67993649	01:01:01	ENSG00000186665	C17orf58	0.000864343	0.013266	0.19792	0	2.98102	#NAME?	620.727	699.166	-0.171675
intron_retention.10156	12	21501169-21501372:21501169-21501669:21501462-21501669	01:01:01	ENSG00000004700	RECQL	0.000871412	0.0133601	0.205722	0	12.7244	#NAME?	2876.92	5624.69	-0.967246
intron_retention.38619	7	103312206-103312643:103312206-103314686:103312946-103314686	01:01:01	ENSG00000105819	PMPCB	0.000882801	0.0135202	-0.115076	49.3861	19.6021	1.3331	5437.18	5261.47	0.0473935
intron_retention.189	1	2560553-2560714:2560553-2561815:2561776-2561815	01:01:01	ENSG00000157873	TNFRSF14	0.000889572	0.0136093	0.301822	0	10.958	#NAME?	1440.04	6513.45	-2.17731
intron_retention.5872	11	59145062-59145419:59145062-59145856:59145826-59145856	01:01:01	ENSG00000166801	FAM111A	0.000927853	0.0141798	0.19471	0	3.5407	#NAME?	2145.74	3196.27	-0.574915
intron_retention.33763	4	5810952-5812281:5810952-5812407:5812396-5812407	01:01:01	ENSG00000072840	EVC	0.000937387	0.0143102	0.454179	0.522988	2.67718	-2.35586	2910.16	1699.92	0.775633
intron_retention.37768	6	117569571-117569736:117569571-117570955:117570859-117570955	01:01:01	ENSG00000047932	GOPC	0.00094684	0.0144268	0.10875	37.7566	49.4611	-0.389562	9403.92	4693.54	1.00259
intron_retention.41675	9	136547838-136548101:136547838-136548808:136548743-136548808	01:01:01	ENSG00000237886	NALT1	0.000947048	0.0144268	-0.256034	27.0153	5.89699	2.19573	547.2	414.647	0.400185
intron_retention.41518	9	128820738-128821320:128820738-128822676:128821398-128822676	01:01:01	ENSG00000167136	ENDOG	0.000949468	0.0144483	0.116715	0.261494	2.82829	-3.43508	3639.55	3482.14	0.063787
intron_retention.22326	19	1272924-1273715:1272924-1274440:1274306-1274440	01:01:01	ENSG00000099622	CIRBP	0.000997721	0.0150844	-0.239405	78.9177	27.143	1.53977	19562.5	17038.3	0.199306
intron_retention.25173	19	14156657-14156724:14156657-14157145:14156924-14157145	01:01:01	ENSG00000072071	ADGRL1	0.000998548	0.0150844	-0.224224	34.8771	10.8411	1.68576	6617.26	4864	0.444091
intron_retention.24949	19	8589451-8589585:8589451-8589991:8589888-8589991	01:01:01	ENSG00000142303	ADAMTS10	0.000998662	0.0150844	-0.135053	142.595	34.5264	2.04615	19119.1	10607.4	0.849944
intron_retention.31788	3	47242978-47244924:47242978-47245511:47245420-47245511	01:01:01	ENSG00000227398	KIF9-AS1	0.00101418	0.0153027	0.35465	0	4.17755	#NAME?	428.768	520.263	-0.279045
intron_retention.32743	3	15686001-15686119:15686001-15686309:15686221-15686309	01:01:01	ENSG00000206560	ANKRD28	0.00103343	0.0155767	-0.213615	38.2413	16.6548	1.1992	2466.95	3463.74	-0.489606
intron_retention.20447	17	8159148-8160871:8159148-8161524:8161472-8161524	01:01:01	ENSG00000220205	VAMP2	0.00103979	0.0156561	0.132086	71.1291	89.7265	-0.335094	4442.73	3556.55	0.320971
intron_retention.6516	11	68050486-68050664:68050486-68050868:68050740-68050868	01:01:01	ENSG00000110719	TCIRG1	0.00104356	0.0156932	-0.113498	255.698	223.948	0.191281	13694.8	22359.9	-0.70728
intron_retention.28702	2	238238266-238239568:238238266-238239958:238239824-238239958	01:01:01	ENSG00000144485	HES6	0.00105454	0.015828	0.10245	0	3.99565	#NAME?	1260.83	2686.3	-1.09125
intron_retention.19405	17	64530925-64532022:64530925-64533008:64532838-64533008	01:01:01	ENSG00000258890	CEP95	0.00106711	0.0159832	-0.123651	52.8459	27.9864	0.917069	2576.48	2584.2	-0.00431611
intron_retention.26853	2	112542224-112542424:112542224-112542671:112542449-112542671	01:01:01	ENSG00000125630	POLR1B	0.00108491	0.0162158	0.387386	0	4.34806	#NAME?	1874.55	3503.22	-0.902137
intron_retention.14422	15	75356189-75358344:75356189-75358618:75358461-75358618	01:01:01	ENSG00000140400	MAN2C1	0.00110388	0.016482	-0.145587	152.202	94.4793	0.687916	10672.3	11581.7	-0.117983
intron_retention.23085	19	17282655-17283884:17282655-17284266:17284088-17284266	01:01:01	ENSG00000160117	ANKLE1	0.00110747	0.0165184	0.39101	0	6.90855	#NAME?	747.7	2175.53	-1.54084
intron_retention.27828	2	8860612-8860764:8860612-8862722:8862589-8862722	01:01:01	ENSG00000143797	MBOAT2	0.00112716	0.016777	-0.175555	46.7949	29.2222	0.679286	5592.35	6739.52	-0.269193
intron_retention.31415	3	9817644-9818920:9817644-9820616:9820545-9820616	01:01:01	ENSG00000214021	TTLL3	0.00113077	0.0168133	-0.218136	15.003	9.96965	0.589637	5533.85	8020.41	-0.535391
intron_retention.30212	22	18529605-18529665:18529605-18530008:18529935-18530008	01:01:01	ENSG00000278558	TMEM191B	0.00120212	0.0178556	0.309859	0	2.52914	#NAME?	300.743	233.048	0.3679
intron_retention.11785	14	24179527-24179906:24179527-24180253:24180026-24180253	01:01:01	ENSG00000100918	REC8	0.00120997	0.0179536	-0.609469	19.7436	0.184808	6.73922	2667.95	1823.12	0.549323
intron_retention.29879	21	44324855-44324917:44324855-44325264:44325152-44325264	01:01:01	ENSG00000141959	PFKL	0.00123191	0.0182601	0.130952	134.477	213.85	-0.669238	15296.5	17403.1	-0.18614
intron_retention.23446	19	35722994-35723274:35722994-35723502:35723446-35723502	01:01:01	ENSG00000272333	KMT2B	0.00125341	0.0185403	-0.171855	3.38304	32.8617	-3.28002	10109.8	8482.88	0.253122
intron_retention.10754	12	106985114-106985225:106985114-106987122:106986968-106987122	01:01:01	ENSG00000120832	MTERF2	0.00127382	0.0187798	0.359497	0	6.97918	#NAME?	869.917	968.671	-0.155129
intron_retention.12631	14	23564332-23565701:23564332-23565892:23565815-23565892	01:01:01	ENSG00000213983	AP1G2	0.00127486	0.0187798	-0.15542	24.562	71.2295	-1.53604	14603.6	14825.4	-0.0217521
intron_retention.19929	17	78137234-78137323:78137234-78137814:78137716-78137814	01:01:01	ENSG00000167895	TMC8	0.00128183	0.0188437	-0.746755	12.899	3.31168	1.96162	1120.44	7177.76	-2.67947
intron_retention.22266	19	1056329-1057429:1056329-1058732:1058617-1058732	01:01:01	ENSG00000064687	ABCA7	0.00128814	0.018917	0.195357	0	3.01544	#NAME?	5601.36	9723.21	-0.795655
intron_retention.10099	12	9420514-9420664:9420514-9421491:9421387-9421491	01:01:01	ENSG00000214826	DDX12P	0.00129242	0.0189604	0.460468	0	10.9571	#NAME?	449.25	1914.79	-2.09159
intron_retention.1118	1	75786699-75786797:75786699-75787604:75787496-75787604	01:01:01	ENSG00000137955	RABGGTB	0.00129491	0.0189774	0.195267	0	2.79096	#NAME?	5716.76	8202.3	-0.52083
intron_retention.10779	12	110498819-110498859:110498819-110499546:110499534-110499546	01:01:01	ENSG00000111237	VPS29	0.001301	0.0190471	0.193414	0	6.72027	#NAME?	3180.75	5593.73	-0.814445
intron_retention.30817	22	50196892-50198186:50196892-50198515:50198371-50198515	01:01:01	ENSG00000170638	TRABD	0.00132617	0.0193942	-0.249784	16.4045	0.448971	5.19133	8344.05	9123.55	-0.128847
intron_retention.31087	22	37244113-37244202:37244113-37244441:37244289-37244441	01:01:01	ENSG00000128340	RAC2	0.0013462	0.0195884	-0.26697	9.39727	1.62522	2.53161	3231.88	14935.1	-2.20826
intron_retention.14636	16	176679-176811:176679-177133:176928-177133	01:01:01	ENSG00000206172	HBA1	0.00135734	0.0197304	0.164576	60.9531	85.7237	-0.491994	10970.3	9424.99	0.21904
intron_retention.25548	19	38409057-38409370:38409057-38410096:38409954-38410096	01:01:01	ENSG00000171777	RASGRP4	0.00136612	0.0198378	0.218178	0	9.77489	#NAME?	1139.58	3888.9	-1.77086
intron_retention.25276	19	17328161-17328983:17328161-17329831:17329756-17329831	01:01:01	ENSG00000074855	ANO8	0.00137505	0.0199473	-0.286179	67.9135	27.2147	1.31931	8111.71	5862.57	0.468474
intron_retention.5923	11	61816255-61816426:61816255-61816696:61816509-61816696	01:01:01	ENSG00000134824	FADS2	0.00139519	0.0201984	0.403584	0	9.02586	#NAME?	48941.3	127244	-1.37847
intron_retention.28414	2	150487267-150487455:150487267-150487694:150487548-150487694	01:01:01	ENSG00000115963	RND3	0.00140128	0.0202661	-0.377955	47.5122	0.616569	6.26789	6823.88	890.387	2.93809
intron_retention.26250	2	27037789-27037892:27037789-27038237:27038145-27038237	01:01:01	ENSG00000119777	TMEM214	0.00141079	0.020383	0.16135	33.8673	6.32405	2.42097	8756.98	7561.57	0.211748
intron_retention.31317	22	50531190-50532111:50531190-50532579:50532476-50532579	01:01:01	ENSG00000177989	ODF3B	0.00142984	0.0206165	0.132295	0	3.53019	#NAME?	1628.07	3171.83	-0.962149
intron_retention.23183	19	18433709-18433817:18433709-18434562:18434216-18434562	01:01:01	ENSG00000130511	SSBP4	0.00144415	0.0208018	-0.143462	306.724	189.902	0.691681	10455.6	11818.4	-0.176759
intron_retention.33749	4	3428088-3428169:3428088-3428711:3428557-3428711	01:01:01	ENSG00000159788	RGS12	0.00147188	0.02118	-0.241485	38.3739	8.00923	2.26039	4465.29	3725.4	0.261358
intron_retention.38949	7	1436741-1436856:1436741-1437608:1437534-1437608	01:01:01	ENSG00000164877	MICALL2	0.00152333	0.0218763	-0.142635	91.5434	41.4561	1.14287	8361.2	6595.26	0.342281
intron_retention.357	1	15937162-15937645:15937162-15938006:15937811-15938006	01:01:01	ENSG00000065526	SPEN	0.00155321	0.0222829	0.115138	66.7227	43.8673	0.605031	7148.32	9547.3	-0.417488
intron_retention.27229	2	190653724-190653780:190653724-190656153:190655976-190656153	01:01:01	ENSG00000138386	NAB1	0.00155652	0.022308	-0.222683	20.5792	6.55849	1.64975	5023.48	4645.43	0.112874
intron_retention.18119	17	7221945-7222302:7221945-7222822:7222666-7222822	01:01:01	ENSG00000072778	ACADVL	0.00157109	0.0224943	0.131308	247.988	246.061	0.0112495	42701.5	27228.9	0.649151
intron_retention.20299	17	5108925-5109052:5108925-5109868:5109710-5109868	01:01:01	ENSG00000167840	ZNF232	0.00157583	0.0225395	0.183418	0	2.15718	#NAME?	699.769	734.318	-0.0695251
intron_retention.11379	13	37022010-37022080:37022010-37024193:37024034-37024193	01:01:01	ENSG00000102710	SUPT20H	0.00161663	0.023077	-0.136948	57.9354	20.9369	1.4684	5299.18	3915.5	0.436571
intron_retention.3211	1	53249379-53249556:53249379-53250862:53250689-53250862	01:01:01	ENSG00000157193	LRP8	0.00161919	0.0230904	0.667206	0	8.3694	#NAME?	2267.87	4704.69	-1.05276
intron_retention.9907	12	132084282-132084399:132084282-132085316:132084963-132085316	01:01:01	ENSG00000185684	EP400P1	0.00163399	0.0232782	-0.289478	25.8234	4.71113	2.45453	2806.38	2826.02	-0.0100643
intron_retention.6845	11	117182097-117182620:117182097-117182806:117182722-117182806	01:01:01	ENSG00000149577	SIDT2	0.00164627	0.0234299	0.160036	63.1625	9.99809	2.65934	5687.28	2715.6	1.06646
intron_retention.10645	12	68380434-68380731:68380434-68383605:68383465-68383605	01:01:01	ENSG00000251301	LINC02384	0.00165064	0.0234686	0.358408	0	8.89196	#NAME?	542.39	1583.35	-1.54558
intron_retention.2719	1	8360111-8361490:8360111-8361876:8361762-8361876	01:01:01	ENSG00000142599	RERE	0.00174304	0.0246841	-0.123455	75.3047	22.4992	1.74286	14801.3	6916.02	1.09771
intron_retention.33091	3	50287731-50288271:50287731-50288504:50288408-50288504	01:01:01	ENSG00000214706	IFRD2	0.0017627	0.0249132	-0.116813	80.2146	108.152	-0.431117	2830.9	5533.4	-0.966903
intron_retention.43214	X	149946345-149946599:149946345-149947217:149947173-149947217	01:01:01	ENSG00000235703	LINC00894	0.00183371	0.0258401	-0.81586	14.2064	0.968974	3.87394	988.097	2042.5	-1.04761
intron_retention.18919	17	42552921-42554582:42552921-42555093:42554668-42555093	01:01:01	ENSG00000108786	HSD17B1	0.0018395	0.0258962	-0.348964	35.5724	5.90353	2.59111	1914.11	2388.42	-0.319381
intron_retention.5493	11	1880676-1880884:1880676-1881363:1881005-1881363	01:01:01	ENSG00000130592	LSP1	0.00189093	0.0265417	-0.423635	5.53223	2.71088	1.0291	758.215	15436.1	-4.34756
intron_retention.829	1	43448611-43451544:43448611-43451717:43451647-43451717	01:01:01	ENSG00000198198	SZT2	0.00189306	0.0265455	-0.174674	94.2358	31.6992	1.57183	10478.3	7407.41	0.500367
intron_retention.29532	20	33372641-33372697:33372641-33374212:33374114-33374212	01:01:01	ENSG00000101391	CDK5RAP1	0.0019382	0.0270723	-0.14382	53.823	24.4212	1.14009	1750.66	2204.89	-0.332806
intron_retention.15298	16	14725882-14726105:14725882-14726293:14726162-14726293	01:01:01	ENSG00000224712	NPIPA3	0.00194078	0.0270819	-0.2403	6.81915	0.594101	3.52081	352.29	263.148	0.420886
intron_retention.42337	9	129010119-129010693:129010119-129012298:129012235-129012298	01:01:01	ENSG00000148341	SH3GLB2	0.00194333	0.0270909	-0.237395	84.6834	27.4024	1.62778	7980	6892.9	0.211278
intron_retention.42575	X	1352099-1352232:1352099-1352506:1352321-1352506	01:01:01	ENSG00000185291	IL3RA	0.00201536	0.0280132	-0.496628	24.9731	4.44227	2.491	751.002	603.877	0.314561
intron_retention.32556	3	186787126-186787264:186787126-186787584:186787478-186787584	01:01:01	ENSG00000156976	EIF4A2	0.00209993	0.0291603	-0.251315	21.6538	5.92236	1.87038	26264.7	23439.3	0.164194
intron_retention.25115	19	12715046-12715169:12715046-12715266:12715242-12715266	01:01:01	ENSG00000105576	TNPO2	0.00210315	0.0291766	-0.277339	50.0005	21.3471	1.22791	8037.54	7593.77	0.0819367
intron_retention.36154	6	26367974-26368050:26367974-26368608:26368564-26368608	01:01:01	ENSG00000186470	BTN3A2	0.00210659	0.029196	0.426529	0	2.32187	#NAME?	1351.39	1477.25	-0.128474
intron_retention.31343	22	50580564-50582357:50580564-50582845:50582557-50582845	01:01:01	ENSG00000100288	CHKB	0.00212111	0.0293119	-0.132937	79.9909	27.4102	1.54512	9200.87	6715.97	0.454174
intron_retention.746	1	41008658-41008714:41008658-41008890:41008793-41008890	01:01:01	ENSG00000171793	CTPS1	0.00214236	0.0295771	0.135195	43.621	105.293	-1.27132	3762.86	5346.1	-0.506656
intron_retention.18530	17	27306781-27306882:27306781-27309255:27309099-27309255	01:01:01	ENSG00000109046	WSB1	0.00217903	0.0300542	0.224902	8.57969	45.0269	-2.39179	23020.7	23317.7	-0.0184899
intron_retention.14180	15	43403060-43408088:43403060-43409096:43408896-43409096	01:01:01	ENSG00000067369	TP53BP1	0.00218518	0.0300809	-0.190483	120.852	39.2257	1.62337	10172.9	7639.17	0.413236
intron_retention.1583	1	153746956-153747363:153746956-153748755:153748688-153748755	01:01:01	ENSG00000143624	INTS3	0.0022083	0.03037	0.133805	24.8538	37.6986	-0.601045	15138.6	10325	0.552094
intron_retention.31231	22	50250770-50250905:50250770-50251032:50250973-50251032	01:01:01	ENSG00000100429	HDAC10	0.00224724	0.0308758	0.205872	17.3584	63.5722	-1.87276	6606.55	6989.98	-0.0813919
intron_retention.9011	12	52054326-52056159:52054326-52056645:52056493-52056645	01:01:01	ENSG00000123358	NR4A1	0.00238444	0.0327294	0.194045	2.25536	9.50888	-2.07592	1289.85	870.716	0.566926
intron_retention.20398	17	7326710-7327009:7326710-7327230:7327164-7327230	01:01:01	ENSG00000215041	NEURL4	0.00246232	0.0337013	-0.183673	2.61494	7.17941	-1.45709	5365.74	3971.35	0.434147
intron_retention.20660	17	28612043-28612366:28612043-28612687:28612617-28612687	01:01:01	ENSG00000167524	RSKR	0.00248124	0.0339277	0.221217	1.4096	6.78967	-2.26806	2106.76	2232.91	-0.083902
intron_retention.39848	8	23566107-23572203:23566107-23572431:23572232-23572431	01:01:01	ENSG00000147454	SLC25A37	0.00254455	0.0347601	0.257056	0	2.06894	#NAME?	17594.6	21473.4	-0.287417
intron_retention.13358	15	41822592-41822677:41822592-41823006:41822938-41823006	01:01:01	ENSG00000137802	MAPKBP1	0.00259199	0.0353744	0.421566	5.99545	15.1933	-1.3415	3651.29	2370.54	0.62319
intron_retention.11282	13	112875775-112875941:112875775-112878303:112878216-112878303	01:01:01	ENSG00000068650	ATP11A	0.00259678	0.0354059	0.369027	0	2.41536	#NAME?	4073.54	6019.86	-0.563449
intron_retention.8259	11	116757145-116757950:116757145-116758407:116758268-116758407	01:01:01	ENSG00000137656	BUD13	0.00262087	0.0356671	-0.160467	60.3304	22.161	1.44486	906.639	1682.01	-0.891584
intron_retention.32053	3	52512827-52512958:52512827-52513241:52513145-52513241	01:01:01	ENSG00000010327	STAB1	0.00262093	0.0356671	-0.369501	17.554	1.45762	3.59011	11552.4	26417	-1.19327
intron_retention.397	1	19258476-19258553:19258476-19258739:19258680-19258739	01:01:01	ENSG00000053372	MRTO4	0.00262567	0.0356976	0.213891	27.1267	126.107	-2.21686	1983.94	4137.59	-1.06042
intron_retention.16713	16	89893727-89893858:89893727-89895137:89895037-89895137	01:01:01	ENSG00000141002	TCF25	0.00262892	0.0357078	0.174865	82.1257	138.875	-0.757886	15551	13798.3	0.172518
intron_retention.6499	11	68042945-68043497:68042945-68043653:68043553-68043653	01:01:01	ENSG00000110719	TCIRG1	0.00263886	0.0358088	-0.664128	39.9194	0.784166	5.66979	13694.8	22359.9	-0.70728
intron_retention.14324	15	68205120-68205151:68205120-68205488:68205244-68205488	01:01:01	ENSG00000129007	CALML4	0.00265282	0.0359641	0.787948	2.09195	25.0661	-3.58281	1158.28	2269.16	-0.970171
intron_retention.15929	16	31034012-31034536:31034012-31035032:31034969-31035032	01:01:01	ENSG00000103496	STX4	0.0026629	0.0360666	0.21365	35.9619	82.3841	-1.1959	3931.87	3769.61	0.0608007
intron_retention.10546	12	56603358-56603418:56603358-56603552:56603519-56603552	01:01:01	ENSG00000076108	BAZ2A	0.00279993	0.037708	0.136429	52.3258	86.493	-0.725062	11904.5	14467.8	-0.281342
intron_retention.18392	17	16439077-16439414:16439077-16439703:16439580-16439703	01:01:01	ENSG00000175061	SNHG29	0.00282593	0.0380223	-0.138043	169.443	87.7595	0.949178	28612.7	28021.4	0.0301256
intron_retention.12531	14	21500494-21500682:21500494-21501129:21500912-21501129	01:01:01	ENSG00000165819	METTL3	0.00283846	0.0381192	-0.143566	78.5956	49.1956	0.675918	4863.25	5487.21	-0.174151
intron_retention.11672	14	23565455-23566419:23565455-23566625:23566561-23566625	01:01:01	ENSG00000258727	AL135999.1	0.00284227	0.0381344	0.102248	60.1969	93.9705	-0.642519	9781.48	11159.6	-0.190156
intron_retention.28836	20	21244244-21244288:21244244-21246618:21246478-21246618	01:01:01	ENSG00000088970	KIZ	0.00286477	0.0384003	-0.347825	27.8662	8.51274	1.71082	1125.22	959.125	0.230413
intron_retention.32015	3	52413995-52414587:52413995-52414836:52414727-52414836	01:01:01	ENSG00000010318	PHF7	0.00287411	0.0384894	0.812738	0	13.1982	#NAME?	339.094	830.05	-1.29151
intron_retention.10903	12	121429096-121430163:121429096-121430469:121430341-121430469	01:01:01	ENSG00000089094	KDM2B	0.00295784	0.0395366	0.155021	0	4.08098	#NAME?	1920.78	5233.97	-1.44621
intron_retention.22104	18	47930360-47930446:47930360-47930837:47930799-47930837	01:01:01	ENSG00000175387	SMAD2	0.0030093	0.0401119	-0.266702	2.91312	16.2701	-2.48159	6180.66	5529.77	0.16054
intron_retention.600	1	31428977-31429068:31428977-31429538:31429396-31429538	01:01:01	ENSG00000168528	SERINC2	0.00305504	0.0406836	0.151972	29.4475	25.2165	0.223781	4135.88	1331.69	1.63494
intron_retention.31871	3	49681721-49681967:49681721-49682436:49682347-49682436	01:01:01	ENSG00000164062	APEH	0.00314511	0.0417662	0.163293	64.4654	191.165	-1.56822	8062.9	11484.5	-0.510321
intron_retention.23043	19	16551772-16551868:16551772-16552328:16551992-16552328	01:01:01	ENSG00000268309	AC008764.3	0.00315084	0.0418035	0.131265	0	5.75386	#NAME?	451.688	627.743	-0.474849
intron_retention.32659	3	198218474-198220514:198218474-198220661:198220563-198220661	01:01:01	ENSG00000236438	FAM157A	0.00321506	0.0425764	-0.144521	2.97856	0.448971	2.72992	1091.27	1146.1	-0.0707215
intron_retention.4981	10	28522651-28524611:28522651-28526008:28525947-28526008	01:01:01	ENSG00000254635	WAC-AS1	0.00322097	0.0426152	0.394363	0.845759	10.7362	-3.66609	2256.36	2405.46	-0.0923164
intron_retention.13794	15	78156907-78157162:78156907-78157579:78157547-78157579	01:01:01	ENSG00000166411	IDH3A	0.00322565	0.0426377	0.547256	0	3.55791	#NAME?	1667.38	3635.33	-1.12451
intron_retention.15867	16	30661179-30661215:30661179-30661333:30661303-30661333	01:01:01	ENSG00000156860	FBRS	0.00323088	0.0426626	0.19165	23.9469	72.9056	-1.60619	9028.03	8682.88	0.0562373
intron_retention.10294	12	49045919-49045967:49045919-49046174:49046064-49046174	01:01:01	ENSG00000167548	KMT2D	0.00323351	0.0426626	-0.12511	65.0256	18.6957	1.7983	17856.4	17639.4	0.0176403
intron_retention.20425	17	7856984-7857198:7856984-7857562:7857382-7857562	01:01:01	ENSG00000183011	NAA38	0.00330962	0.0436265	-0.136652	144.603	88.083	0.715166	4580.63	5517	-0.268336
intron_retention.37681	6	83166129-83166466:83166129-83169323:83169241-83169323	01:01:01	ENSG00000013375	PGM3	0.00340329	0.0448199	-0.404871	48.0289	4.31598	3.47614	7435.74	3789.16	0.972598
intron_retention.6599	11	72228347-72228498:72228347-72228715:72228646-72228715	01:01:01	ENSG00000165458	INPPL1	0.00341048	0.0448733	-0.678205	79.606	2.74458	4.85822	30699.8	24368.8	0.333197
intron_retention.36325	6	31410542-31410797:31410542-31411359:31411071-31411359	01:01:01	ENSG00000204520	MICA	0.00346105	0.0454549	-0.18897	106.101	38.8906	1.44795	2505.59	2215.72	0.177374
intron_retention.34638	5	477805-479997:477805-480216:480067-480216	01:01:01	ENSG00000225138	SLC9A3-AS1	0.00350641	0.0459874	-0.245608	9.96528	0.224486	5.47221	5331.49	3447.14	0.629138
intron_retention.43066	X	102599511-102599572:102599511-102599847:102599711-102599847	01:01:01	ENSG00000271147	ARMCX5-GPRASP2	0.00350804	0.0459874	0.17102	0	3.61317	#NAME?	388.918	590.15	-0.601618
intron_retention.20231	17	3951250-3951389:3951250-3951685:3951580-3951685	01:01:01	ENSG00000074370	ATP2A3	0.0035694	0.046749	0.103126	54.2359	302.057	-2.4775	14532.7	45637	-1.6509
intron_retention.9764	12	122855550-122855612:122855550-122855903:122855830-122855903	01:01:01	ENSG00000130787	HIP1R	0.00361682	0.0472834	-0.210878	37.7243	4.13787	3.18853	4509.73	1591.05	1.50306
intron_retention.29724	20	62544342-62544763:62544342-62545367:62545219-62545367	01:01:01	ENSG00000174403	MIR1-1HG-AS1	0.0037643	0.0490029	0.281743	0	1.74788	#NAME?	507.404	552.18	-0.122003
mult_exon_skip.775	1	207708177-207708263:207712831-207712843:207713453-207713618:207713933-207714097:207715311-207715397	0:1:1:1:0	ENSG00000197721	CR1L	0	0	0.969521	0	26.7035	#NAME?	8588.31	22177.2	-1.36863
mult_exon_skip.658	1	167773235-167773368:167774748-167774847:167776063-167776166:167787819-167787844	0:1:1:0	ENSG00000197965	MPZL1	0	0	0.518705	0	7.00404	#NAME?	14616.3	5593.86	1.38566
mult_exon_skip.555	1	154983841-154984066:154988104-154988849:154990158-154990257:154992712-154992786	0:1:1:0	ENSG00000160688	FLAD1	0	0	0.343635	0	8.06071	#NAME?	4977.04	3163.21	0.653898
mult_exon_skip.7448	2	241744708-241744877:241748864-241749929:241750150-241750294:241751245-241751388:241754630-241754746:241755044-241755742:241755848-241756014:241767709-241767948	0:1:1:1:1:1:1:0	ENSG00000180902	D2HGDH	0	0	0.138846	0	14.3653	#NAME?	3422.9	4051.65	-0.243291
mult_exon_skip.481	1	146985704-146985756:146986351-146986524:146987221-146987285:146987953-146988126:146988840-146988949:146989573-146989746	0:1:1:1:1:0	ENSG00000268043	NBPF12	0	0	0.208553	0	12.0712	#NAME?	2195.6	2168.99	0.0175947
mult_exon_skip.4089	15	67703357-67703408:67727915-67727945:67748230-67748257:67748568-67748601	0:1:1:0	ENSG00000137764	MAP2K5	1.11022e-15	2.49183e-13	0.124336	0	14.6882	#NAME?	1151.1	1345.79	-0.225436
mult_exon_skip.2763	12	67649120-67649182:67649796-67649945:67650733-67650794:67657105-67657407	0:1:1:0	ENSG00000127334	DYRK2	3.63931e-13	6.6831e-11	0.454641	0	6.07317	#NAME?	8009.12	5416.34	0.564325
mult_exon_skip.8808	3	49962575-49962685:49967197-49967672:49968491-49968748:49972058-49972148	0:1:1:0	ENSG00000004534	RBM6	2.29106e-12	3.85661e-10	-0.278098	23.468	6.76872	1.79374	7374.26	10564.5	-0.518661
mult_exon_skip.12032	8	94761699-94761834:94765182-94765314:94765710-94765809:94766611-94766685	0:1:1:0	ENSG00000156162	DPY19L4	3.40894e-12	4.91861e-10	-0.345133	0	11.5853	#NAME?	3576.22	3261.34	0.132969
mult_exon_skip.135	1	29053163-29053312:29058588-29058645:29058810-29058852:29060421-29060484:29064981-29065158	0:1:1:1:0	ENSG00000159023	EPB41	3.68261e-12	4.95925e-10	0.615181	2.78461	40.371	-3.85777	6611.98	13255.7	-1.00346
mult_exon_skip.2166	11	78188918-78189157:78196235-78196918:78197935-78198068:78200132-78200234:78200649-78200808:78205841-78206035:78207529-78207623:78208856-78208963:78209447-78209482	0:1:1:1:1:1:1:1:0	ENSG00000118369	USP35	4.71645e-12	5.63077e-10	0.175824	1.99671	8.61494	-2.10921	3454.98	1878.78	0.878879
mult_exon_skip.6835	2	64572945-64573068:64579485-64579546:64581189-64581273:64585421-64585545	0:1:1:0	ENSG00000119844	AFTPH	9.997e-12	1.01845e-09	-0.489419	16.4084	2.48843	2.72113	2296.05	3304.08	-0.525097
mult_exon_skip.368	1	89524902-89525022:89526961-89526986:89549914-89549971:89558710-89559036:89568246-89568307	0:1:1:1:0	ENSG00000197147	LRRC8B	1.18181e-11	1.03794e-09	0.932279	0	10.1234	#NAME?	3344.81	4799.76	-0.521036
mult_exon_skip.369	1	89524902-89525022:89568246-89568307:89568438-89568493:89579590-89579688	0:1:1:0	ENSG00000197147	LRRC8B	1.18181e-11	1.03794e-09	-0.188034	0	10.1234	#NAME?	3344.81	4799.76	-0.521036
mult_exon_skip.3914	15	22838697-22838921:22839061-22839174:22839654-22839790:22843101-22843228:22845145-22845267	0:1:1:1:0	ENSG00000140157	NIPA2	1.50562e-11	1.26723e-09	0.70428	0	8.90944	#NAME?	4740.35	6235.33	-0.395472
mult_exon_skip.7027	2	131130720-131130760:131132901-131132991:131140166-131140271:131144407-131144449:131146636-131147429	0:1:1:1:0	ENSG00000115762	PLEKHB2	2.06147e-11	1.60161e-09	-0.165426	0	8.91201	#NAME?	9516.87	11414	-0.26225
mult_exon_skip.12043	8	97691130-97691188:97696203-97696293:97699753-97699852:97706625-97706750	0:1:1:0	ENSG00000147649	MTDH	2.52409e-11	1.88839e-09	0.330103	0	10.7806	#NAME?	8331.42	14193.6	-0.768608
mult_exon_skip.723	1	200739778-200739966:200760838-200761098:200807375-200807537:200815560-200815644	0:1:1:0	ENSG00000118200	CAMSAP2	5.76819e-11	4.16133e-09	-0.181818	0	2.59524	#NAME?	5286.81	1489.79	1.82729
mult_exon_skip.8522	22	19812284-19812447:19820597-19820723:19821227-19821375:19854442-19854539	0:1:1:0	ENSG00000185838	GNB1L	8.09358e-11	5.6376e-09	0.205525	0	8.03604	#NAME?	863.221	1084.84	-0.329676
mult_exon_skip.935	1	15495272-15495452:15504610-15504758:15505989-15506079:15506898-15507075:15507872-15507907:15518109-15518395	0:1:1:1:1:0	ENSG00000132906	CASP9	9.05558e-11	6.09742e-09	-0.180098	0	9.99593	#NAME?	1169.95	1208.89	-0.0472336
mult_exon_skip.10758	6	42929479-42929721:42929846-42929888:42934474-42934598:42935411-42935473:42935573-42935622	0:1:1:1:0	ENSG00000137161	CNPY3	2.51206e-10	1.58574e-08	0.381331	0	10.868	#NAME?	5358.09	7927.96	-0.56523
mult_exon_skip.7667	2	143952772-143952843:143957194-143957339:143970652-143970762:144007181-144007535	0:1:1:0	ENSG00000121964	GTDC1	2.62746e-10	1.60833e-08	0.152709	0	11.7768	#NAME?	2291.12	2415.22	-0.0761032
mult_exon_skip.6573	19	35744322-35744421:35744490-35744540:35744625-35744692:35745124-35745212	0:1:1:0	ENSG00000161265	U2AF1L4	2.87802e-10	1.70988e-08	0.181818	0	7.59649	#NAME?	1771.21	1851.04	-0.0635974
mult_exon_skip.10285	5	148399014-148399132:148401981-148402145:148402347-148402513:148404684-148404822	0:1:1:0	ENSG00000145868	FBXO38	7.05723e-10	3.6577e-08	-0.194766	0	10.4795	#NAME?	2954.65	3138.55	-0.0871109
mult_exon_skip.6631	19	48838016-48838129:48839204-48839263:48841148-48841310:48845369-48845446	0:1:1:0	ENSG00000105559	PLEKHA4	7.06189e-10	3.6577e-08	-0.118852	0	5.41213	#NAME?	1903.85	891.628	1.09441
mult_exon_skip.84	1	16913937-16914137:16924324-16924479:16929845-16930031:16930123-16930207:16930285-16930347	0:1:1:1:0	ENSG00000058453	CROCC	1.27912e-09	5.93309e-08	0.577185	0	3.4096	#NAME?	8733	4712.94	0.889851
mult_exon_skip.4145	15	75903981-75904103:75904490-75904629:75905577-75905657:75913202-75913290	0:1:1:0	ENSG00000167196	FBXO22	1.28602e-09	5.93309e-08	0.291763	0	9.23634	#NAME?	3335.93	2842.54	0.230905
mult_exon_skip.2018	11	62856167-62856381:62870744-62870795:62871576-62871669:62876783-62876879:62881018-62881428	0:1:1:1:0	ENSG00000168003	SLC3A2	1.29236e-09	5.93309e-08	0.14598	0	5.84998	#NAME?	14159.7	13846.6	0.0322633
mult_exon_skip.5600	17	17879626-17879743:17882704-17882863:17884633-17884768:17893660-17893810	0:1:1:0	ENSG00000175662	TOM1L2	1.36572e-09	6.13058e-08	0.12766	0	5.57642	#NAME?	4632.22	3429.59	0.43367
mult_exon_skip.8778	3	48918894-48918998:48922348-48922468:48922747-48922811:48924717-48924839:48927461-48927725	0:1:1:1:0	ENSG00000177479	ARIH2	1.61894e-09	7.10924e-08	0.36541	0	5.82144	#NAME?	6901.63	7169.02	-0.0548396
mult_exon_skip.4195	15	84827483-84827605:84838979-84839097:84839665-84840932:84856391-84858555	0:1:1:0	ENSG00000136383	ALPK3	1.79188e-09	7.70127e-08	0.195458	0	2.70335	#NAME?	15221.8	5776.62	1.39784
mult_exon_skip.1289	10	7802757-7802854:7804902-7804982:7806973-7807010:7807658-7807793	0:1:1:0	ENSG00000165629	ATP5F1C	2.87755e-09	1.16253e-07	-0.220834	64.1409	18.9803	1.75674	9307.78	9880.55	-0.0861536
mult_exon_skip.7830	2	241094276-241094432:241095129-241096438:241097242-241097427:241102252-241102332	0:1:1:0	ENSG00000122085	MTERF4	4.011e-09	1.58867e-07	0.168966	0	4.99339	#NAME?	3495.98	2946.28	0.246803
mult_exon_skip.1243	1	230940439-230940556:230943805-230943898:230945388-230945454:230954332-230954403	0:1:1:0	ENSG00000143643	TTC13	4.13208e-09	1.60516e-07	0.140351	0	4.8455	#NAME?	1754.03	1062.66	0.722994
mult_exon_skip.5247	17	44187049-44187109:44187675-44187743:44187906-44188009:44189021-44189091	0:1:1:0	ENSG00000168591	TMUB2	5.70937e-09	2.13573e-07	-0.5	0	5.07682	#NAME?	3229.67	3230.23	-0.000248515
mult_exon_skip.7258	2	191681945-191682017:191682491-191682595:191683289-191683393:191683728-191683804	0:1:1:0	ENSG00000173559	NABP1	6.00502e-09	2.20548e-07	0.597178	0	11.871	#NAME?	3617.83	5207.42	-0.525446
mult_exon_skip.11288	7	43938430-43938494:43942825-43942857:43942953-43943031:43947158-43947229:43948631-43948737:43950598-43950692:43952649-43952957	0:1:1:1:1:1:0	ENSG00000078967	UBE2D4	1.01339e-08	3.5913e-07	0.115607	0	9.25727	#NAME?	1015.22	757.809	0.421889
mult_exon_skip.7948	20	36607714-36607818:36607889-36608000:36609600-36609730:36612009-36612557	0:1:1:0	ENSG00000101084	RAB5IF	1.50778e-08	5.25122e-07	0.100993	0	10.1547	#NAME?	3780.52	7600.65	-1.00754
mult_exon_skip.8232	21	33819240-33819323:33823486-33823653:33826817-33826863:33829623-33829686	0:1:1:0	ENSG00000205726	ITSN1	1.60399e-08	5.49162e-07	0.282706	2.2463	10.1796	-2.18006	5308.22	3513.22	0.595432
mult_exon_skip.6936	2	98444949-98445085:98518963-98519025:98519945-98520154:98520686-98520731:98533376-98533456	0:1:1:1:0	ENSG00000040933	INPP4A	1.66783e-08	5.61503e-07	0.152381	0	7.98114	#NAME?	2820.03	2637.92	0.096307
mult_exon_skip.2146	11	73878782-73878819:73887353-73887457:73891111-73891201:73899145-73899244:73900269-73900420:73914412-73914504:73916544-73916616	0:1:1:1:1:1:0	ENSG00000175575	PAAF1	1.7057e-08	5.64838e-07	-0.328467	0	33.7486	#NAME?	775.806	2249.3	-1.53571
mult_exon_skip.4073	15	63504733-63504830:63532646-63532707:63537024-63537156:63553714-63553733	0:1:1:0	ENSG00000140455	USP3	2.02461e-08	6.4916e-07	0.145027	0.499178	9.55394	-4.25847	2249.49	2189.32	0.0391162
mult_exon_skip.450	1	120805712-120805765:120808544-120808759:120809810-120809883:120810346-120810558:120811885-120812095:120813890-120813993	0:1:1:1:1:0	ENSG00000273136	NBPF26	2.55714e-08	8.07098e-07	0.109649	0	5.15213	#NAME?	2142.65	2106.71	0.0244095
mult_exon_skip.7015	2	130356055-130356200:130358866-130358975:130359232-130359309:130359396-130359492:130359607-130359646:130369132-130369201	0:1:1:1:1:0	ENSG00000072135	PTPN18	2.95952e-08	9.19729e-07	-0.147594	0	13.1867	#NAME?	3017.97	6960.21	-1.20555
mult_exon_skip.7252	2	190649845-190649982:190653726-190653780:190655976-190656153:190659157-190659362	0:1:1:0	ENSG00000138386	NAB1	3.36078e-08	1.0286e-06	0.416076	0	4.40622	#NAME?	5023.48	4645.43	0.112874
mult_exon_skip.11295	7	44208133-44208198:44211022-44211124:44211553-44211604:44212246-44212595	0:1:1:0	ENSG00000106636	YKT6	4.39189e-08	1.32412e-06	0.125488	0	3.82306	#NAME?	10904.3	8094.78	0.429829
mult_exon_skip.13047	X	119616711-119616742:119618712-119618786:119625334-119625379:119629317-119629508	0:1:1:0	ENSG00000125354	SEPTIN6	7.38956e-08	2.16332e-06	-0.718737	26.7987	2.21887	3.59427	8402.37	8412.23	-0.00169247
mult_exon_skip.1991	11	57737607-57737668:57737835-57738026:57738353-57738430:57738663-57738770:57738973-57739039:57739130-57739260	0:1:1:1:1:0	ENSG00000213593	TMX2	7.57567e-08	2.18612e-06	-0.102249	0	6.62353	#NAME?	3670.15	5866.94	-0.676768
mult_exon_skip.560	1	155008786-155008986:155010257-155010397:155010915-155011015:155014014-155014093:155014654-155014719	0:1:1:1:0	ENSG00000160685	ZBTB7B	7.94793e-08	2.26124e-06	0.393262	0	5.65687	#NAME?	6978.66	8302.2	-0.250544
mult_exon_skip.7436	2	241572296-241572750:241572791-241572832:241572872-241572912:241573034-241573044	0:1:1:0	ENSG00000176720	BOK	8.4906e-08	2.38209e-06	0.222385	0.249589	3.62311	-3.8596	4357.13	2186.23	0.994932
mult_exon_skip.253	1	45591222-45591270:45594693-45594773:45600384-45600457:45602254-45602365:45604935-45604965	0:1:1:1:0	ENSG00000132780	NASP	1.16763e-07	3.14482e-06	0.113302	0	6.766	#NAME?	9226.86	15545.5	-0.752588
mult_exon_skip.8626	3	10141787-10142187:10146513-10146636:10148703-10148814:10149786-10150009	0:1:1:0	ENSG00000134086	VHL	1.33977e-07	3.5084e-06	0.248776	0	9.32003	#NAME?	7834.08	9327.48	-0.251724
mult_exon_skip.9616	4	56451871-56452052:56453602-56453761:56456112-56456234:56459371-56459499	0:1:1:0	ENSG00000128050	PAICS	1.35473e-07	3.5084e-06	0.100101	0	6.76716	#NAME?	8235.91	14236.1	-0.789556
mult_exon_skip.672	1	172081831-172081902:172092823-172092875:172093695-172093725:172131174-172131288	0:1:1:0	ENSG00000197959	DNM3	1.41907e-07	3.62851e-06	0.144414	0	4.52789	#NAME?	4752.19	4530.61	0.068888
mult_exon_skip.3559	14	55661521-55661612:55662904-55662995:55663954-55664041:55667240-55667330	0:1:1:0	ENSG00000126777	KTN1	1.47096e-07	3.71418e-06	-0.298667	65.7619	28.1846	1.22235	8397.3	10435.5	-0.313506
mult_exon_skip.3193	12	122482634-122482695:122483278-122483344:122483459-122483563:122489385-122489463	0:1:1:0	ENSG00000033030	ZCCHC8	2.06107e-07	5.13996e-06	0.166667	0	4.97414	#NAME?	1696.29	2055.7	-0.277244
mult_exon_skip.12061	8	109385536-109385630:109388496-109388550:109389078-109389152:109390451-109390494	0:1:1:0	ENSG00000205038	PKHD1L1	2.60671e-07	6.42141e-06	0.13253	0	6.49089	#NAME?	8250.44	12804.3	-0.634085
mult_exon_skip.3894	15	22495569-22495672:22516516-22516650:22516875-22516990:22523041-22523201:22523346-22523478:22534067-22534243	0:1:1:1:1:0	ENSG00000276550	HERC2P2	3.72877e-07	9.07483e-06	0.538576	0	10.6481	#NAME?	40663.7	40159.9	0.0179865
mult_exon_skip.2955	12	121761648-121761738:121770906-121770972:121771487-121771549:121773420-121773513	0:1:1:0	ENSG00000188735	TMEM120B	4.17688e-07	9.82242e-06	0.134831	0	7.51733	#NAME?	4916.78	6356.9	-0.37061
mult_exon_skip.4439	16	3283954-3284205:3285058-3285239:3285680-3285754:3286022-3286149:3288453-3288570:3289392-3289835	0:1:1:1:1:0	ENSG00000006194	ZNF263	4.18182e-07	9.82242e-06	0.220058	0	7.84423	#NAME?	3077.27	2836.56	0.117509
mult_exon_skip.5004	16	71789278-71789482:71806685-71806728:71807800-71807838:71808014-71808150:71808504-71808677	0:1:1:1:0	ENSG00000166747	AP1G1	5.57611e-07	1.29468e-05	0.965174	0	5.055	#NAME?	6783.48	7213.27	-0.0886291
mult_exon_skip.634	1	161226887-161226955:161227257-161227350:161227635-161227737:161227883-161227989	0:1:1:0	ENSG00000158882	TOMM40L	5.86686e-07	1.34671e-05	-0.114068	0	8.61751	#NAME?	1857.29	1836.75	0.0160462
mult_exon_skip.6189	19	19033911-19034013:19042710-19042877:19043991-19044074:19051621-19051629	0:1:1:0	ENSG00000105676	ARMC6	7.22898e-07	1.64074e-05	-0.189815	0.998356	12.6435	-3.6627	2634.33	3826.95	-0.538761
mult_exon_skip.9015	3	132417708-132417760:132434537-132434618:132446474-132446550:132447320-132447470:132447897-132447939:132450646-132450847:132453297-132453504:132453598-132453694:132454065-132454157:132456234-132456401:132456500-132456580:132456662-132456832:132457268-132457368:132460249-132460357:132461049-132461205:132462466-132462523:132463695-132463817:132465950-132466070:132466298-132466394:132467169-132467313…	0:1:1:1:1:1:1:1:1:1:1:1:1:1:1:1:1:1:1:1:1:0	ENSG00000138246	DNAJC13	1.03322e-06	2.26858e-05	-0.186966	1.74712	9.50487	-2.44369	5015.21	4885.05	0.0379355
mult_exon_skip.1568	10	113158020-113158069:113158666-113158717:113159919-113159992:113160618-113160691:113165554-113165587	0:1:1:1:0	ENSG00000148737	TCF7L2	1.07062e-06	2.32543e-05	0.47085	0	3.09057	#NAME?	1558.59	1246.98	0.321802
mult_exon_skip.10624	6	18171362-18171479:18185771-18185810:18187791-18188002:18191196-18191381	0:1:1:0	ENSG00000165097	KDM1B	1.11889e-06	2.40442e-05	-0.358209	0	9.34756	#NAME?	1016.53	1780.13	-0.808325
mult_exon_skip.1685	10	60138963-60139087:60145967-60146021:60166590-60166653:60166823-60166896	0:1:1:0	ENSG00000151150	ANK3	1.64762e-06	3.46687e-05	0.415565	0	2.9525	#NAME?	6843.99	3634.18	0.91321
mult_exon_skip.4726	16	58392697-58392787:58395101-58395218:58403097-58403331:58404498-58405481	0:1:1:0	ENSG00000181938	GINS3	1.84121e-06	3.77236e-05	0.502328	0	8.90544	#NAME?	582.104	1042.16	-0.840229
mult_exon_skip.2105	11	69054032-69054097:69054720-69054797:69055174-69055352:69057577-69057694	0:1:1:0	ENSG00000162341	TPCN2	2.18987e-06	4.42353e-05	0.293671	0	4.73183	#NAME?	2085.37	2135.73	-0.0344303
mult_exon_skip.796	1	211304082-211304140:211312354-211312487:211312719-211312961:211313423-211314060	0:1:1:0	ENSG00000117625	RCOR3	2.24352e-06	4.48704e-05	0.323467	0	2.86351	#NAME?	4624.56	2920.54	0.663077
mult_exon_skip.11952	8	47713488-47713641:47727199-47727293:47728932-47729047:47729411-47729465:47732570-47732701:47735306-47735327	0:1:1:1:1:0	ENSG00000164808	SPIDR	2.36563e-06	4.68487e-05	0.150043	0	4.17219	#NAME?	3611.24	2996.59	0.269173
mult_exon_skip.773	1	207701518-207701618:207708177-207708263:207712831-207712843:207713453-207713618:207713933-207714097:207715311-207715397	0:1:1:1:1:0	ENSG00000197721	CR1L	2.85895e-06	5.55296e-05	0.511434	0	7.58992	#NAME?	8588.31	22177.2	-1.36863
mult_exon_skip.5629	17	37576340-37576418:37577379-37577613:37579131-37579434:37584647-37584759	0:1:1:0	ENSG00000275066	SYNRG	3.90324e-06	7.43824e-05	0.238082	0	2.78679	#NAME?	4547.29	3456.47	0.395708
mult_exon_skip.6893	2	85579008-85579167:85579741-85579874:85581575-85581656:85581810-85581997	0:1:1:0	ENSG00000118640	VAMP8	4.93115e-06	9.22308e-05	-0.276106	21.492	3.73535	2.52448	2201.36	7715.83	-1.80943
mult_exon_skip.7485	2	11453581-11453798:11457178-11457233:11458280-11458351:11465771-11466177	0:1:1:0	ENSG00000169016	E2F6	5.48924e-06	0.000101727	0.399784	0	4.02002	#NAME?	2118.12	1811.63	0.225499
mult_exon_skip.4645	16	30000928-30001040:30001211-30001862:30002248-30003013:30003435-30003526:30003649-30003714:30004554-30004657:30005220-30005323	0:1:1:1:1:1:0	ENSG00000169592	INO80E	5.57737e-06	0.000102421	0.548203	0	7.04539	#NAME?	5745.89	5442.05	0.0783809
mult_exon_skip.902	1	244970389-244970443:245002120-245002232:245017241-245017326:245059385-245059458	0:1:1:0	ENSG00000203666	EFCAB2	7.25225e-06	0.000130298	0.353513	0	2.70878	#NAME?	1089.43	638.437	0.770952
mult_exon_skip.927	1	6231901-6232119:6233473-6233643:6234404-6234511:6234885-6234974	0:1:1:0	ENSG00000116237	ICMT	8.15201e-06	0.000144448	0.167424	0	3.78042	#NAME?	7240.61	6977.37	0.0534275
mult_exon_skip.8825	3	51671244-51671288:51672209-51672301:51674270-51674562:51681341-51681430:51681741-51681814:51684412-51684467	0:1:1:1:1:0	ENSG00000164081	TEX264	8.44759e-06	0.000148384	0.613438	0	4.86163	#NAME?	2683.82	3318.63	-0.3063
mult_exon_skip.10118	5	69371083-69371171:69371453-69371557:69372033-69372054:69372156-69372217:69373829-69373882	0:1:1:1:0	ENSG00000152942	RAD17	9.39021e-06	0.000161181	0.403153	0	2.77581	#NAME?	3048.22	2091.98	0.543097
mult_exon_skip.7000	2	127423330-127423408:127426084-127426227:127427104-127427222:127428356-127428983	0:1:1:0	ENSG00000115718	PROC	9.41553e-06	0.000161181	0.173913	0	3.45068	#NAME?	335.738	190.908	0.814461
mult_exon_skip.2873	12	102165728-102165883:102175482-102175666:102178591-102178770:102182548-102182627:102195311-102195447:102195950-102196368	0:1:1:1:1:0	ENSG00000185480	PARPBP	1.11717e-05	0.000189637	0.552377	0	6.88767	#NAME?	791.314	1644.45	-1.05528
mult_exon_skip.5166	17	30984616-30984760:30987943-30988106:30993839-30993904:30997241-30997248	0:1:1:0	ENSG00000181481	RNF135	1.31545e-05	0.000221434	0.354778	0	2.87293	#NAME?	1389.23	1267.96	0.131773
mult_exon_skip.11571	7	139778399-139778471:139779078-139779132:139780739-139780824:139782487-139782564:139782665-139782729:139787337-139787426	0:1:1:1:1:0	ENSG00000059377	TBXAS1	1.69643e-05	0.000278381	0.523988	0	8.13487	#NAME?	5066.76	16721.5	-1.72257
mult_exon_skip.5522	17	78190710-78191060:78202498-78202603:78202702-78202751:78206910-78207052	0:1:1:0	ENSG00000183077	AFMID	1.70887e-05	0.000278381	0.157165	0	3.51642	#NAME?	2278.73	1868.09	0.286666
mult_exon_skip.5525	17	78202720-78202751:78204655-78204741:78204827-78204900:78205092-78205190:78205439-78205518:78205602-78205738:78205945-78206050:78206910-78207052	0:1:1:1:1:1:1:0	ENSG00000183077	AFMID	1.70887e-05	0.000278381	0.240132	0	3.51642	#NAME?	2278.73	1868.09	0.286666
mult_exon_skip.5037	17	2365214-2365341:2365502-2365519:2367270-2367405:2371261-2371415	0:1:1:0	ENSG00000141258	SGSM2	2.06241e-05	0.000333285	-0.159121	39.6714	21.6594	0.873109	10256.5	9635.73	0.0900721
mult_exon_skip.12957	X	152922172-152922256:152922719-152922809:152928574-152928661:152931671-152931776	0:1:1:0	ENSG00000147394	ZNF185	2.35125e-05	0.000376946	0.246452	0	6.77529	#NAME?	1664.51	4660.01	-1.48523
mult_exon_skip.8657	3	14947728-14947906:14959156-14959196:14959535-14959641:15003875-15003986	0:1:1:0	ENSG00000177463	NR2C2	2.90674e-05	0.000462332	0.641661	0	5.06415	#NAME?	7376.2	6174.72	0.256503
mult_exon_skip.11178	6	169638538-169638660:169643696-169643786:169647772-169647870:169649197-169649275:169651929-169652008:169658275-169658358	0:1:1:1:1:0	ENSG00000184465	WDR27	3.39885e-05	0.000536381	0.229885	0	2.82373	#NAME?	4099.79	4113.06	-0.00466316
mult_exon_skip.7836	20	408690-408779:409829-410025:417219-417342:417525-417619	0:1:1:0	ENSG00000125826	RBCK1	3.78336e-05	0.000587875	0.833333	0	2.18051	#NAME?	9914.79	7591.01	0.38529
mult_exon_skip.8836	3	52206631-52206751:52208082-52208247:52208696-52208854:52211282-52211551	0:1:1:0	ENSG00000023330	ALAS1	4.02442e-05	0.000615858	0.166246	0	4.31994	#NAME?	2699.93	4583.37	-0.763485
mult_exon_skip.10580	6	3000001-3000085:3002049-3002286:3003668-3003789:3004494-3004651	0:1:1:0	ENSG00000124588	NQO2	5.10798e-05	0.000764305	0.568027	0	3.02082	#NAME?	3279.47	3617.21	-0.141414
mult_exon_skip.9211	3	198167738-198167871:198169784-198169872:198179487-198179566:198180754-198180864	0:1:1:0	ENSG00000236438	FAM157A	5.21689e-05	0.000774862	0.559524	0	3.25344	#NAME?	1091.27	1146.1	-0.0707215
mult_exon_skip.3486	14	23995031-23995133:24000862-24000933:24001032-24001084:24001383-24001482:24001484-24001517:24004336-24004392	0:1:1:1:1:0	ENSG00000187630	DHRS4L2	5.49337e-05	0.000809972	0.747748	0	6.25143	#NAME?	633.254	1017.95	-0.684813
mult_exon_skip.9556	4	20704659-20704814:20707802-20707870:20709682-20709773:20712787-20712922:20713431-20713461	0:1:1:1:0	ENSG00000163138	PACRGL	5.77459e-05	0.000845266	0.470882	0	2.60894	#NAME?	973.435	681.209	0.514987
mult_exon_skip.7434	2	241373188-241373290:241403827-241403932:241404798-241404841:241407536-241407615:241411032-241411130	0:1:1:1:0	ENSG00000006607	FARP2	6.24967e-05	0.000908225	0.188034	0	2.11205	#NAME?	2842.64	2105.47	0.433089
mult_exon_skip.5594	17	15976559-15977092:15977578-15977700:15977799-15977913:15978043-15978163	0:1:1:0	ENSG00000214941	ZSWIM7	6.40228e-05	0.000919702	0.403466	0	8.02961	#NAME?	1328.85	1558.57	-0.230045
mult_exon_skip.12948	X	149940658-149940886:149941056-149941239:149941789-149941847:149942183-149942329:149943650-149943762:149944017-149944100	0:1:1:1:1:0	ENSG00000235703	LINC00894	6.4197e-05	0.000919702	0.112994	0	5.08496	#NAME?	988.097	2042.5	-1.04761
mult_exon_skip.2909	12	110640445-110640517:110641023-110641149:110641541-110641625:110642246-110642389:110644235-110644289:110644966-110645129:110647210-110647262	0:1:1:1:1:1:0	ENSG00000204852	TCTN1	6.7686e-05	0.000962857	-0.111737	0	5.7313	#NAME?	1380.88	1243.54	0.151137
mult_exon_skip.6824	2	63841131-63841232:63842538-63842599:63855566-63855643:63856305-63856433:63856787-63856882:63857549-63857718:63857828-63857936:63882465-63882503	0:1:1:1:1:1:1:0	ENSG00000169764	UGP2	7.51255e-05	0.00105384	0.141946	0	1.58094	#NAME?	8900.26	5296.22	0.748885
mult_exon_skip.4663	16	30660262-30660442:30661179-30661215:30661303-30661333:30662419-30662468	0:1:1:0	ENSG00000156860	FBRS	7.63264e-05	0.00106331	-0.124937	13.5289	44.2765	-1.71049	9028.03	8682.88	0.0562373
mult_exon_skip.10207	5	113515271-113515362:113524980-113525177:113526585-113526785:113532878-113533045	0:1:1:0	ENSG00000047188	YTHDC2	7.79905e-05	0.00107905	0.280405	0	4.09261	#NAME?	3222.27	4145.04	-0.363307
mult_exon_skip.8412	22	31819021-31819225:31821501-31821637:31822692-31822790:31833914-31833980	0:1:1:0	ENSG00000100150	DEPDC5	8.4864e-05	0.00114468	0.311857	0	3.67103	#NAME?	1370.66	1799.14	-0.392443
mult_exon_skip.8747	3	43286585-43286675:43289739-43289789:43299753-43299815:43303097-43303792	0:1:1:0	ENSG00000163788	SNRK	8.5001e-05	0.00114468	0.460502	0	5.02593	#NAME?	1786.22	2412.57	-0.433665
mult_exon_skip.7500	2	30912222-30912342:30924118-30924263:30924739-30924823:30929394-30929487	0:1:1:0	ENSG00000158089	GALNT14	8.6977e-05	0.00116353	0.24917	0	4.31167	#NAME?	608.223	664.229	-0.12708
mult_exon_skip.7586	2	72961130-72961248:72968447-72968533:72971569-72971685:72988257-72988348	0:1:1:0	ENSG00000144040	SFXN5	9.71325e-05	0.00129084	-0.194805	0	4.43361	#NAME?	1607.37	1758.96	-0.130024
mult_exon_skip.6203	19	21022788-21022881:21033455-21033582:21034085-21034184:21056630-21060050	0:1:1:0	ENSG00000118620	ZNF430	0.000104896	0.00138491	0.105882	0	5.70906	#NAME?	716.888	1165.53	-0.70117
mult_exon_skip.10211	5	115870016-115870128:115895086-115895158:115898648-115898789:115902884-115902992	0:1:1:0	ENSG00000177879	AP3S1	0.000114703	0.00150454	0.160605	0	4.87247	#NAME?	4586.92	3694.55	0.312127
mult_exon_skip.6172	19	18355894-18356011:18357382-18357615:18358005-18358070:18363390-18363688	0:1:1:0	ENSG00000130517	PGPEP1	0.000126207	0.00164476	0.27643	0	2.3488	#NAME?	3815.01	3696.73	0.0454388
mult_exon_skip.3796	14	105492578-105492734:105493834-105493933:105495879-105496086:105497356-105497413	0:1:1:0	ENSG00000185347	TEDC1	0.000129374	0.00167523	0.522222	0	3.40005	#NAME?	1154.76	1760.63	-0.608498
mult_exon_skip.12395	9	36572929-36573007:36580072-36580155:36581643-36581739:36583626-36583712	0:1:1:0	ENSG00000165304	MELK	0.000145806	0.0018641	-0.295082	0	3.73406	#NAME?	1724.72	2520.96	-0.547611
mult_exon_skip.6175	19	18562090-18562157:18564868-18565021:18565133-18565190:18567131-18567178	0:1:1:0	ENSG00000105700	KXD1	0.000183567	0.00231753	-0.122369	0	1.88072	#NAME?	7399.41	6330.36	0.225123
mult_exon_skip.4037	15	49239220-49239367:49281986-49282085:49283565-49283718:49292326-49292537	0:1:1:0	ENSG00000156958	GALK2	0.00019894	0.00249602	0.100629	0	7.70189	#NAME?	751.348	1155.08	-0.620443
mult_exon_skip.2352	11	35468000-35468108:35470600-35470818:35474629-35474744:35492044-35492173	0:1:1:0	ENSG00000149090	PAMR1	0.000212135	0.00264513	0.133333	0	1.3633	#NAME?	936.809	455.617	1.03993
mult_exon_skip.3467	14	23377251-23377377:23378348-23378501:23378668-23378869:23379030-23379123:23379298-23379383	0:1:1:1:0	ENSG00000166091	CMTM5	0.000215307	0.00266822	-0.147642	46.29	37.3873	0.308151	7517.49	17920.2	-1.25327
mult_exon_skip.397	1	101026038-101026061:101072659-101072830:101075275-101075394:101077362-101077508:101080388-101080613:101083460-101083574:101086851-101087155	0:1:1:1:1:1:0	ENSG00000233184	AC093157.1	0.000230557	0.00283979	0.690251	0	4.29513	#NAME?	370.762	377.165	-0.0247018
mult_exon_skip.2738	12	57529001-57529009:57529159-57529325:57529610-57529674:57531154-57531354	0:1:1:0	ENSG00000166987	MBD6	0.000232368	0.00284474	0.142851	0	2.55688	#NAME?	4692.47	5666.25	-0.272046
mult_exon_skip.10131	5	73068649-73068779:73074741-73074853:73077337-73077493:73078179-73078312	0:1:1:0	ENSG00000157107	FCHO2	0.000268279	0.0032646	-0.112782	0	3.6753	#NAME?	1052.45	1151.98	-0.130359
mult_exon_skip.2865	12	101877796-101877920:101897862-101897930:101901290-101901433:101908185-101908327	0:1:1:0	ENSG00000136048	DRAM1	0.000279747	0.00336362	0.15625	0	4.19774	#NAME?	1031.52	899.087	0.198237
mult_exon_skip.12136	8	141138021-141138137:141141202-141141324:141144147-141144259:141150833-141150889	0:1:1:0	ENSG00000105339	DENND3	0.000369516	0.00432234	0.129317	0	6.91106	#NAME?	4514.97	18961.9	-2.07032
mult_exon_skip.6101	19	9621552-9621645:9626783-9626860:9627712-9627806:9632227-9632372	0:1:1:0	ENSG00000267106	ZNF561-AS1	0.000374592	0.00434871	-0.239673	46.1152	10.2647	2.16755	742.218	818.829	-0.141718
mult_exon_skip.6870	2	73926907-73927052:73932597-73932683:73943171-73943275:73946718-73946906:73950584-73950732:73957124-73957240:73958145-73958245	0:1:1:1:1:1:0	ENSG00000114956	DGUOK	0.000397027	0.00458282	-0.163857	34.293	8.29604	2.04742	3026.67	3372.2	-0.155957
mult_exon_skip.6052	19	2098435-2098450:2098786-2098804:2098975-2099029:2099254-2099580	0:1:1:0	ENSG00000099840	IZUMO4	0.000458569	0.00523339	0.506476	0	3.00429	#NAME?	1366.84	795.243	0.781374
mult_exon_skip.2290	11	132314551-132314703:132317654-132317690:132330152-132330185:132335045-132335051	0:1:1:0	ENSG00000182667	NTM	0.000502895	0.00570701	0.861176	21.5621	0.238174	6.50034	8059.33	757.311	3.4117
mult_exon_skip.13014	X	63432363-63432491:63509943-63510079:63516909-63517082:63560831-63561063	0:1:1:0	ENSG00000235437	LINC01278	0.000556948	0.0062502	0.273662	1.62435	8.35366	-2.36254	1795.1	1196.65	0.585059
mult_exon_skip.9936	4	108832379-108832433:108834354-108834390:108838097-108838178:108841694-108841721	0:1:1:0	ENSG00000188517	COL25A1	0.000572559	0.00638988	-0.219886	35.3415	0.418873	6.39871	10092.7	778.289	3.69686
mult_exon_skip.851	1	228303674-228303938:228304302-228304566:228305122-228305386:228306371-228306638	0:1:1:0	ENSG00000154358	OBSCN	0.000651792	0.00719465	0.1875	0.998356	1.63841	-0.714672	32501.5	10230.9	1.66758
mult_exon_skip.1820	11	3808598-3808651:3811249-3811424:3822908-3822993:3823612-3823740:3823882-3824135:3824269-3824320	0:1:1:1:1:0	ENSG00000148985	PGAP2	0.000669491	0.00734984	0.164761	0	4.02572	#NAME?	1284.2	1595.27	-0.312924
mult_exon_skip.12911	X	111689086-111689197:111711674-111711725:111712483-111712530:111713224-111713261	0:1:1:0	ENSG00000101901	ALG13	0.000742443	0.00810667	0.146341	0	2.32684	#NAME?	3359.07	4350.23	-0.37303
mult_exon_skip.3602	14	61046106-61046167:61050511-61050636:61051786-61051931:61052040-61052135:61078829-61078927	0:1:1:1:0	ENSG00000139974	SLC38A6	0.000849181	0.00917297	0.142857	0	1.19358	#NAME?	603.31	384.514	0.649862
mult_exon_skip.1827	11	6559180-6559283:6562981-6563131:6563381-6563564:6563692-6564124:6564332-6564804:6565694-6566765:6566894-6567860:6568055-6568242:6568453-6568576:6568664-6568866:6570008-6570100	0:1:1:1:1:1:1:1:1:1:0	ENSG00000179532	DNHD1	0.000861128	0.00925254	0.156028	0	2.67597	#NAME?	1721.45	3016.93	-0.809457
mult_exon_skip.4754	16	67202396-67202533:67202626-67202790:67202891-67203004:67203118-67203223	0:1:1:0	ENSG00000102890	ELMO3	0.000972548	0.0103944	0.15	0	2.90445	#NAME?	655.706	950.547	-0.535709
mult_exon_skip.12155	8	144259910-144260057:144260185-144260374:144260482-144260544:144260676-144260832	0:1:1:0	ENSG00000179832	MROH1	0.000985336	0.0104757	-0.75	0	3.60827	#NAME?	7501.17	7171.66	0.0648082
mult_exon_skip.10099	5	65563295-65563506:65567512-65567615:65571838-65572286:65576878-65576926	0:1:1:0	ENSG00000113593	PPWD1	0.00108626	0.0114882	0.103563	0	2.69922	#NAME?	1933.47	2692.06	-0.477517
mult_exon_skip.3196	12	123223037-123223127:123226287-123226351:123227462-123227616:123230260-123230522	0:1:1:0	ENSG00000051825	MPHOSPH9	0.00109963	0.011569	0.389676	0	2.05728	#NAME?	1971.69	2711.15	-0.45947
mult_exon_skip.7511	2	43397970-43398139:43428099-43428231:43430212-43430302:43485233-43485325	0:1:1:0	ENSG00000115970	THADA	0.00118173	0.0123047	-0.238938	0	2.39943	#NAME?	1377.03	1765.35	-0.358396
mult_exon_skip.5064	17	5486576-5486684:5487000-5487339:5488195-5488589:5488822-5488935	0:1:1:0	ENSG00000167842	MIS12	0.00119976	0.0124283	-0.483432	26.9981	12.8339	1.0729	1699.82	2701.92	-0.668606
mult_exon_skip.3430	13	51958310-51958544:51960147-51960322:51961836-51961913:51964871-51965033	0:1:1:0	ENSG00000123191	ATP7B	0.00124713	0.0128531	-0.681818	0	1.53031	#NAME?	2055.03	2061.46	-0.00450569
mult_exon_skip.6288	19	38632429-38632496:38632600-38632678:38633383-38633516:38634992-38635102	0:1:1:0	ENSG00000178982	EIF3K	0.0013815	0.0140941	-0.136009	33.0376	7.84307	2.07462	7731.69	9108.92	-0.236496
mult_exon_skip.12718	9	112041866-112041960:112042100-112042165:112052398-112052438:112058427-112058686	0:1:1:0	ENSG00000106868	SUSD1	0.00155636	0.0157192	0.172199	0	1.94233	#NAME?	4657.47	5946.13	-0.352404
mult_exon_skip.2132	11	72822847-72822961:72823543-72823797:72824059-72824122:72824301-72824842:72825348-72825407	0:1:1:1:0	ENSG00000168010	ATG16L2	0.00174467	0.0174467	0.202532	0	2.25839	#NAME?	5237.04	8173.97	-0.642285
mult_exon_skip.5171	17	31940421-31940486:31947616-31947685:31956589-31956690:31966146-31966196	0:1:1:0	ENSG00000178691	SUZ12	0.00175998	0.0175131	-0.696234	15.2704	0.298362	5.67753	3747.88	6609.2	-0.818402
mult_exon_skip.11816	7	148829727-148829848:148832633-148832750:148836821-148837000:148846469-148846598	0:1:1:0	ENSG00000106462	EZH2	0.00190391	0.0188525	0.173689	0	2.1982	#NAME?	2473.27	3933.33	-0.669334
mult_exon_skip.2895	12	109052603-109052761:109056681-109056791:109057925-109058108:109067523-109067627	0:1:1:0	ENSG00000135093	USP30	0.00196901	0.019402	0.194085	0	2.35165	#NAME?	988.036	1089.53	-0.141071
mult_exon_skip.2369	11	47488836-47489024:47499452-47499604:47500860-47500932:47506857-47506897	0:1:1:0	ENSG00000149187	CELF1	0.00259521	0.0251831	0.410357	0	1.55213	#NAME?	8024.2	8714.48	-0.119057
mult_exon_skip.777	1	207767012-207767195:207767606-207767651:207767778-207767823:207768640-207768772:207770320-207770362	0:1:1:1:0	ENSG00000117335	CD46	0.00260558	0.0251831	0.11008	29.6056	42.3234	-0.515583	26485.3	25216.1	0.0708481
mult_exon_skip.1546	10	102450192-102450330:102451398-102451555:102452089-102452187:102455336-102455427	0:1:1:0	ENSG00000269609	RPARP-AS1	0.00303581	0.0290632	0.821879	0	4.21556	#NAME?	436.331	726.681	-0.735899
mult_exon_skip.6036	19	1057313-1057429:1057865-1058059:1058145-1058157:1058617-1058732	0:1:1:0	ENSG00000064687	ABCA7	0.00360592	0.0340372	0.177023	0	2.01892	#NAME?	5601.36	9723.21	-0.795655
mult_exon_skip.7423	2	241315881-241315982:241316421-241316540:241324215-241324241:241335125-241335212	0:1:1:0	ENSG00000168385	SEPTIN2	0.00385936	0.0360922	0.35771	0	1.53986	#NAME?	28872.6	39236.1	-0.442481
mult_exon_skip.2706	12	53429452-53429625:53429830-53429978:53430145-53430282:53431176-53431473	0:1:1:0	ENSG00000135409	AMHR2	0.0049502	0.0458688	0.199561	0	2.09152	#NAME?	343.639	281.932	0.285549
mutex_exons.4973	9	121281471-121281562:121282438-121282550:121300055-121300126:121301962-121302149	0:1:1:0	ENSG00000148180	GSN	0	0	-0.335065	118.565	4.95574	4.58043	48516.6	54491.1	-0.167543
mutex_exons.449	11	68039114-68039119:68039791-68039962:68040165-68040229:68041267-68041346	0:1:1:0	ENSG00000110719	TCIRG1	0	0	-0.219455	0	26.549	#NAME?	13694.8	22359.9	-0.70728
mutex_exons.997	15	22561558-22561789:22561895-22562026:22562642-22562731:22562948-22563087	0:1:1:0	ENSG00000276550	HERC2P2	3.77476e-15	5.27208e-13	0.284314	56.7894	3.14139	4.17615	40663.7	40159.9	0.0179865
mutex_exons.5049	X	47193836-47194024:47196355-47197024:47198308-47198355:47198802-47198919	0:1:1:0	ENSG00000130985	UBA1	8.43769e-15	8.83849e-13	0.294041	0	9.09666	#NAME?	50752.6	44311.1	0.195816
mutex_exons.888	14	55580323-55580354:55588907-55589031:55601756-55601880:55612018-55612230	0:1:1:0	ENSG00000126777	KTN1	1.33671e-13	1.12016e-11	-0.769231	0	12.0245	#NAME?	8397.3	10435.5	-0.313506
mutex_exons.5034	X	13735247-13735346:13736107-13736296:13736477-13736678:13738845-13738914	0:1:1:0	ENSG00000046651	OFD1	3.4065e-12	2.37357e-10	0.132442	0	7.78236	#NAME?	3389.38	2897.75	0.22609
mutex_exons.6	1	2391889-2391958:2393207-2393355:2394646-2394728:2395783-2395871	0:1:1:0	ENSG00000157916	RER1	3.96538e-12	2.37357e-10	0.124461	0	7.68594	#NAME?	10786.1	9397.09	0.198892
mutex_exons.3887	3	46991839-46991946:46992474-46992555:46992925-46993119:46993936-46994020	0:1:1:0	ENSG00000160796	NBEAL2	4.68325e-12	2.45285e-10	0.386342	0	16.6924	#NAME?	22296.7	44579.4	-0.999549
mutex_exons.1683	17	50673614-50673658:50674392-50674450:50674981-50675103:50675361-50675476	0:1:1:0	ENSG00000108846	ABCC3	4.78177e-11	2.22618e-09	-0.845915	0	16.8479	#NAME?	23194.6	64295.3	-1.47093
mutex_exons.1140	16	22507344-22507399:22513423-22513521:22513521-22513600:22513763-22513834	0:1:1:0	ENSG00000243716	NPIPB5	3.85215e-09	1.46732e-07	-0.358692	0	4.09588	#NAME?	14142.4	8056.29	0.811839
mutex_exons.3473	2	241572791-241572832:241572872-241572912:241572912-241572953:241573034-241573044	0:1:1:0	ENSG00000176720	BOK	6.80907e-09	2.3775e-07	0.293712	0.258096	4.57458	-4.14766	4357.13	2186.23	0.994932
mutex_exons.786	13	26671871-26671989:26676548-26676724:26680034-26680201:26681053-26681320	0:1:1:0	ENSG00000132970	WASF3	1.13904e-07	3.67122e-06	0.246361	0	5.14996	#NAME?	1783.95	1605.81	0.151775
mutex_exons.4505	6	42616001-42616090:42617213-42617338:42617408-42617507:42632551-42632715	0:1:1:0	ENSG00000024048	UBR2	1.55405e-07	4.34097e-06	-0.169671	1.08866	10.6961	-3.29646	3200.88	4108.67	-0.360205
mutex_exons.4506	6	42616001-42616090:42617239-42617338:42617408-42617507:42632551-42632715	0:1:1:0	ENSG00000024048	UBR2	1.55405e-07	4.34097e-06	0.179705	1.08866	10.6961	-3.29646	3200.88	4108.67	-0.360205
mutex_exons.799	13	43055343-43055543:43058897-43059012:43059393-43062295:43065685-43065737	0:1:1:0	ENSG00000120675	DNAJC15	1.71603e-07	4.49386e-06	-0.273419	38.6336	1.73387	4.47779	9874.21	4564.7	1.11314
mutex_exons.1630	17	7336596-7336787:7337311-7337369:7339896-7340029:7341947-7342067	0:1:1:0	ENSG00000072818	ACAP1	6.0808e-07	1.49874e-05	0.769231	0	47.0692	#NAME?	651.599	5871.26	-3.17161
mutex_exons.4122	4	2793084-2793138:2796373-2796473:2809778-2809829:2820613-2820753	0:1:1:0	ENSG00000087266	SH3BP2	1.20766e-06	2.81117e-05	0.671021	0	5.92299	#NAME?	7305.72	12624.1	-0.789078
mutex_exons.1684	17	50673614-50673658:50674392-50674450:50674984-50675103:50675361-50675476	0:1:1:0	ENSG00000108846	ABCC3	2.4384e-06	5.37732e-05	-0.32316	0	8.50835	#NAME?	23194.6	64295.3	-1.47093
mutex_exons.1523	16	30001464-30001530:30003435-30003526:30004567-30004657:30005367-30005435	0:1:1:0	ENSG00000169592	INO80E	2.70353e-06	5.6639e-05	-0.306818	0	3.81456	#NAME?	5745.89	5442.05	0.0783809
mutex_exons.483	11	10633967-10634071:10652024-10652182:10687508-10687777:10690264-10690369	0:1:1:0	ENSG00000072952	MRVI1	3.75217e-06	7.48648e-05	0.816388	0	5.5118	#NAME?	4709.88	7828.1	-0.732973
mutex_exons.4517	6	73480674-73480805:73481000-73481116:73482028-73482244:73482448-73482534	0:1:1:0	ENSG00000135297	MTO1	8.74526e-06	0.000152678	0.156967	0	3.80706	#NAME?	1268.89	1382.38	-0.123583
mutex_exons.3253	2	120256417-120256653:120268989-120269050:120270862-120270958:120278617-120278712	0:1:1:0	ENSG00000144118	RALB	1.07719e-05	0.000180538	0.751546	0	3.42702	#NAME?	9139.23	8829.7	0.0497069
mutex_exons.4304	5	69369841-69369933:69371034-69371171:69372156-69372217:69373829-69373882	0:1:1:0	ENSG00000152942	RAD17	1.28758e-05	0.000207498	0.205893	0	3.02971	#NAME?	3048.22	2091.98	0.543097
mutex_exons.3783	22	20052464-20052584:20053436-20053551:20061529-20061683:20063337-20063383	0:1:1:0	ENSG00000183597	TANGO2	2.39981e-05	0.000372415	0.384623	0	9.53985	#NAME?	2358.7	4505.33	-0.933641
mutex_exons.4368	5	179607581-179607659:179608284-179608465:179608489-179608616:179609375-179609472	0:1:1:0	ENSG00000176783	RUFY1	2.75627e-05	0.000408507	0.748565	0	5.02761	#NAME?	9864.69	19168	-0.958357
mutex_exons.2818	17	77216114-77216127:77216153-77216179:77216179-77216192:77216296-77216322	0:1:1:0	ENSG00000129657	SEC14L1	6.31148e-05	0.000853068	0.134406	0	3.94554	#NAME?	9237.05	14475.5	-0.648105
mutex_exons.3484	2	241572791-241572872:241572953-241573044:241573115-241573205:241573325-241574131	0:1:1:0	ENSG00000176720	BOK	0.000103795	0.00131788	-0.27024	0	1.55238	#NAME?	4357.13	2186.23	0.994932
mutex_exons.4487	6	35347066-35347150:35348913-35349003:35383576-35383891:35410986-35411217	0:1:1:0	ENSG00000112033	PPARD	0.000138121	0.00170213	-0.78893	0	5.10608	#NAME?	4073.18	9551.23	-1.22953
mutex_exons.28	1	28407409-28407463:28432930-28433046:28457831-28457855:28459084-28459258	0:1:1:0	ENSG00000204138	PHACTR4	0.00017356	0.00207776	-0.181818	0	2.54873	#NAME?	2984.07	3202.9	-0.102094
mutex_exons.1141	16	22507344-22507399:22513423-22513521:22513521-22513610:22513763-22513834	0:1:1:0	ENSG00000243716	NPIPB5	0.000183158	0.00213176	-0.477467	0.258096	4.60804	-4.15817	14142.4	8056.29	0.811839
mutex_exons.4539	6	109095561-109095575:109106034-109106090:109140420-109140675:109145218-109145307	0:1:1:0	ENSG00000183137	CEP57L1	0.00116523	0.0125187	0.283951	0	2.33403	#NAME?	638.937	856.659	-0.423048
mutex_exons.2804	17	77216049-77216062:77216114-77216140:77216192-77216205:77216244-77216257	0:1:1:0	ENSG00000129657	SEC14L1	0.00139166	0.0145777	0.475	0	2.36088	#NAME?	9237.05	14475.5	-0.648105
mutex_exons.790	13	41372814-41372830:41373636-41373780:41373792-41373880:41374741-41374839	0:1:1:0	ENSG00000172766	NAA16	0.00148728	0.0151993	0.240303	0	2.95557	#NAME?	997.99	1764.4	-0.822077
mutex_exons.1340	16	22533599-22534466:22534523-22535566:22535566-22535636:22535705-22535762	0:1:1:0	ENSG00000243716	NPIPB5	0.00179776	0.0179348	0.283226	0.898671	2.80956	-1.64448	14142.4	8056.29	0.811839
mutex_exons.4482	6	35347066-35347150:35348362-35349003:35383329-35383891:35410986-35411217	0:1:1:0	ENSG00000112033	PPARD	0.00192197	0.0183024	0.269824	0	3.26806	#NAME?	4073.18	9551.23	-1.22953
mutex_exons.4483	6	35347066-35347150:35348362-35349003:35383576-35383891:35410986-35411217	0:1:1:0	ENSG00000112033	PPARD	0.00192197	0.0183024	0.413613	0	3.26806	#NAME?	4073.18	9551.23	-1.22953
mutex_exons.251	1	100995109-100995149:101001466-101001544:101013709-101013818:101021640-101021765	0:1:1:0	ENSG00000117543	DPH5	0.00247114	0.0230091	0.272745	0	3.35173	#NAME?	822.099	1548.28	-0.913283
mutex_exons.2373	17	77215766-77215779:77215857-77215958:77215958-77216010:77216075-77216088	0:1:1:0	ENSG00000129657	SEC14L1	0.00306249	0.0261874	-0.479134	0	2.10205	#NAME?	9237.05	14475.5	-0.648105
mutex_exons.2290	17	77215766-77215779:77215818-77215958:77215958-77216010:77216075-77216088	0:1:1:0	ENSG00000129657	SEC14L1	0.00306249	0.0261874	-0.503608	0	2.10205	#NAME?	9237.05	14475.5	-0.648105
mutex_exons.560	12	51049077-51049185:51052091-51052207:51053811-51056245:51056349-51056391	0:1:1:0	ENSG00000050426	LETMD1	0.0032468	0.0272082	-0.21406	0.516192	7.36074	-3.83387	2610.59	3571.72	-0.452247
mutex_exons.473	11	124625765-124625903:124626472-124626609:124626692-124626751:124626903-124626935	0:1:1:0	ENSG00000154144	TBRG1	0.00378547	0.0311002	-0.858046	0	1.90671	#NAME?	3374.23	4345.55	-0.364979
mutex_exons.5076	X	98644527-98644574:98731530-98731577:98841940-98842001:98864610-98865041	0:1:1:0	ENSG00000281566	AL157778.1	0.00405579	0.0320637	-0.425999	0	2.9922	#NAME?	470.231	860.107	-0.871145
mutex_exons.5077	X	98644527-98644574:98731530-98731584:98841940-98842001:98864610-98865041	0:1:1:0	ENSG00000281566	AL157778.1	0.00405579	0.0320637	-0.40437	0	2.9922	#NAME?	470.231	860.107	-0.871145
mutex_exons.2715	17	77215935-77215958:77216036-77216088:77216114-77216127:77216153-77216166	0:1:1:0	ENSG00000129657	SEC14L1	0.00456882	0.0354506	-0.558724	0	1.91103	#NAME?	9237.05	14475.5	-0.648105
mutex_exons.4653	7	72950057-72950196:72952151-72952295:72954358-72954479:72954624-72954824	0:1:1:0	ENSG00000196313	POM121	0.00614822	0.0468382	-0.194584	15.104	0.518517	4.8644	11672	11748.6	-0.00943309
mutex_exons.3126	19	54458889-54459352:54459408-54459481:54459576-54459593:54459649-54461400	0:1:1:0	ENSG00000167615	LENG8	0.00645196	0.0482745	-0.1817	0.482764	6.02832	-3.64237	35557	39496.8	-0.151602
mutex_exons.2724	17	77215935-77215958:77216075-77216088:77216114-77216127:77216153-77216166	0:1:1:0	ENSG00000129657	SEC14L1	0.00683728	0.0485868	0.579914	0	1.75637	#NAME?	9237.05	14475.5	-0.648105
mutex_exons.2834	17	77216114-77216127:77216205-77216231:77216257-77216283:77216309-77216802	0:1:1:0	ENSG00000129657	SEC14L1	0.00684158	0.0485868	0.109432	0	1.71771	#NAME?	9237.05	14475.5	-0.648105
mutex_exons.2814	17	77216114-77216127:77216153-77216166:77216205-77216231:77216309-77216322	0:1:1:0	ENSG00000129657	SEC14L1	0.00684158	0.0485868	-0.116936	0	1.71771	#NAME?	9237.05	14475.5	-0.648105
